# Supplementary material for: Contextual fear memory retrieval by correlated ensembles of ventral CA1 neurons
Source: Nat Commun. 2020 Jul 13;11:3492. doi: 10.1038/s41467-020-17270-w (PMC7359370; doi:10.1038/s41467-020-17270-w)
Supplement: Supplementary file 4 — Source Data [file 41467_2020_17270_MOESM4_ESM.zip]

Archive with 15 entries (14 files):
- source_data/
- source_data/Source Data for Figure 1.xlsx
- source_data/Source Data for Figure 2.xlsx
- source_data/Source Data for Figure 3.xlsx
- source_data/Source Data for Figure 4.xlsx
- source_data/Source Data for Supp Figure 1.xlsx
- source_data/Source Data for Supp Figure 10.xlsx
- source_data/Source Data for Supp Figure 11.xlsx
- source_data/Source Data for Supp Figure 2.xlsx
- source_data/Source Data for Supp Figure 3.xlsx
- source_data/Source Data for Supp Figure 4.xlsx
- source_data/Source Data for Supp Figure 5.xlsx
- source_data/Source Data for Supp Figure 6.xlsx
- source_data/Source Data for Supp Figure 7.xlsx
- source_data/Source Data for Supp Figure 9.xlsx
