# Supplementary material for: Contextual fear memory retrieval by correlated ensembles of ventral CA1 neurons
Source: Nat Commun. 2020 Jul 13;11:3492. doi: 10.1038/s41467-020-17270-w (PMC7359370; doi:10.1038/s41467-020-17270-w)
Supplement: Supplementary file 4 — Source Data [file 41467_2020_17270_MOESM4_ESM.zip › source_data/Source Data for Figure 1.xlsx]

## Sheet: Figure 1b
		% time freezing
	projection	A1	A2	B
	vCA1-BA	0.666667	23	4.44444
	vCA1-BA	1	20.3333	4
	vCA1-BA	0.111111	12.6667	1.55556
	vCA1-BA	0	20.7778	0.666667
	vCA1-LHA	1.66667	20.6667	12.8889
	vCA1-LHA	0.111111	7.55556	4.55556
	vCA1-LHA	0.222222	26.7778	8.44444
	vCA1-LHA	0	21.6667	1.77778

## Sheet: Figure 1c
			Ca2+ event rate change from A1
		projection	A1	A2	B
		vCA1-BA	0	-0.00555556	-0.0166667
		vCA1-BA	0	-0.00555556	-0.0166667
		vCA1-BA	0	0.00555556	-0.0166667
		vCA1-BA	0	0.0833333	0.0555556
		vCA1-BA	0	-0.0222222	0.0111111
		vCA1-BA	0	-0.0222222	-0.0111111
		vCA1-BA	0	0.0111111	0
		vCA1-BA	0	0.0166667	0.0388889
		vCA1-BA	0	-0.00555556	-0.0111111
		vCA1-BA	0	0.0444444	0.0166667
		vCA1-BA	0	-0.0111111	0.0277778
		vCA1-BA	0	-0.0277778	-0.0388889
		vCA1-BA	0	-0.00555556	0.0388889
		vCA1-BA	0	0.0277778	0.0277778
		vCA1-BA	0	-0.00555556	0.0111111
		vCA1-BA	0	-0.00555556	-0.0111111
		vCA1-BA	0	0	0.00555556
		vCA1-BA	0	-0.0388889	-0.0333333
		vCA1-BA	0	-0.0166667	-0.0166667
		vCA1-BA	0	-0.0166667	-0.0166667
		vCA1-BA	0	0.00555556	0.00555556
		vCA1-BA	0	-0.0111111	-0.0166667
		vCA1-BA	0	0	0.00555556
		vCA1-BA	0	-0.0111111	-0.0111111
		vCA1-BA	0	-0.0111111	-0.00555556
		vCA1-LHA	0	0.00555556	0.00555556
		vCA1-LHA	0	0.0111111	0.0333333
		vCA1-LHA	0	-0.0555556	-0.05
		vCA1-LHA	0	-0.0777778	-0.0777778
		vCA1-LHA	0	-0.0333333	0
		vCA1-LHA	0	0.0111111	0.0777778
		vCA1-LHA	0	-0.0555556	-0.0555556
		vCA1-LHA	0	-0.0277778	0.0388889
		vCA1-LHA	0	-0.0555556	0.0166667
		vCA1-LHA	0	-0.00555556	-0.0166667
		vCA1-LHA	0	0	-0.0166667
		vCA1-LHA	0	-0.0222222	-0.00555556
		vCA1-LHA	0	-0.0111111	-0.0277778
		vCA1-LHA	0	-0.0333333	0.0111111
		vCA1-LHA	0	0.00555556	0
		vCA1-LHA	0	0	-0.0166667
		vCA1-LHA	0	-0.0111111	-0.00555556
		vCA1-LHA	0	-0.00555556	0.00555556
		vCA1-LHA	0	-0.0111111	-0.00555556
		vCA1-LHA	0	0	-0.00555556
		vCA1-LHA	0	0	-0.0111111
		vCA1-LHA	0	-0.0444444	-0.05
		vCA1-LHA	0	-0.00555556	0.00555556
		vCA1-LHA	0	0.0333333	0.0333333
		vCA1-LHA	0	-0.0111111	-0.00555556
		vCA1-LHA	0	-0.0388889	-0.0333333
		vCA1-LHA	0	-0.0444444	-0.0444444
		vCA1-LHA	0	-0.00555556	0.00555556
		vCA1-LHA	0	0	0.0944444
		vCA1-LHA	0	0.0444444	-0.0166667
		vCA1-LHA	0	0.0166667	-0.0222222
		vCA1-LHA	0	0.0444444	0.0611111
		vCA1-LHA	0	-0.0222222	0.0333333
		vCA1-LHA	0	0	0.0333333
		vCA1-LHA	0	0.0722222	-0.0222222
		vCA1-LHA	0	-0.0277778	-0.0333333
		vCA1-LHA	0	-0.0777778	-0.0444444
		vCA1-LHA	0	0.0166667	-0.0666667
		vCA1-LHA	0	-0.0944444	-0.0111111
		vCA1-LHA	0	-0.0111111	0.00555556
		vCA1-LHA	0	0	-0.0111111
		vCA1-LHA	0	-0.0111111	0.133333
		vCA1-LHA	0	0.00555556	0.0611111
		vCA1-LHA	0	-0.00555556	-0.05
		vCA1-LHA	0	0.0277778	0.0888889
		vCA1-LHA	0	-0.0111111	-0.0333333
		vCA1-LHA	0	-0.0833333	-0.0944444
		vCA1-LHA	0	-0.0222222	-0.0277778
		vCA1-LHA	0	-0.0111111	0.0888889
		vCA1-LHA	0	-0.00555556	-0.00555556
		vCA1-LHA	0	0.0166667	0.0222222
		vCA1-LHA	0	-0.0111111	0.111111
		vCA1-LHA	0	-0.0277778	0.161111
		vCA1-LHA	0	0.0166667	-0.0222222
		vCA1-LHA	0	-0.0777778	-0.0722222
		vCA1-LHA	0	-0.0333333	-0.0166667
		vCA1-LHA	0	-0.0777778	-0.0388889
		vCA1-LHA	0	-0.0555556	-0.0666667
		vCA1-LHA	0	-0.0888889	-0.133333
		vCA1-LHA	0	-0.0444444	0
		vCA1-LHA	0	0.0222222	0.0333333
		vCA1-LHA	0	0.0166667	0.00555556
		vCA1-LHA	0	0.0444444	0.0666667
		vCA1-LHA	0	-0.0277778	-0.00555556
		vCA1-LHA	0	0.0333333	0.0222222
		vCA1-LHA	0	-0.05	-0.0833333
		vCA1-LHA	0	-0.0611111	0.0333333
		vCA1-LHA	0	-0.0222222	0.0611111
