# Supplementary material for: Contextual fear memory retrieval by correlated ensembles of ventral CA1 neurons
Source: Nat Commun. 2020 Jul 13;11:3492. doi: 10.1038/s41467-020-17270-w (PMC7359370; doi:10.1038/s41467-020-17270-w)
Supplement: Supplementary file 4 — Source Data [file 41467_2020_17270_MOESM4_ESM.zip › source_data/Source Data for Figure 2.xlsx]

## Sheet: Figure 2e-g
	cell type: 0=A2 non shock-partner 1= shock cell, 2= A2 shock-partner
		correlated pair ratio			clustering coefficient			component probability
	cell type	A1	A2	B	A1	A2	B	A1	A2	B
	0	0.057971	0	0	0.166667	0	0	1	0	0
	0	0.0434783	0	0	0	0	0	1	0	0
	0	0.057971	0.0289855	0.057971	0.166667	0	0.5	1	1	1
	0	0.0434783	0	0	0	0	0	1	0	0
	0	0.0144928	0	0	0	0	0	1	0	0
	0	0	0	0	0	0	0	0	0	0
	0	0.0289855	0	0	0	0	0	1	0	0
	0	0.0434783	0	0	0	0	0	1	0	0
	0	0.0144928	0.0289855	0	0	0	0	0	1	0
	0	0	0.0144928	0.0289855	0	0	1	0	1	1
	0	0.0724638	0.0289855	0	0.1	0	0	1	1	0
	0	0	0	0	0	0	0	0	0	0
	0	0.0144928	0	0.0144928	0	0	0	1	0	1
	0	0.0144928	0.0144928	0	0	0	0	0	0	0
	0	0.0144928	0.0144928	0	0	0	0	0	0	0
	0	0.0434783	0	0.0289855	0	0	1	1	0	1
	0	0.0724638	0.0144928	0	0.3	0	0	1	0	0
	0	0.0289855	0	0	0	0	0	1	0	0
	0	0.0144928	0.0434783	0.0144928	0	0	0	0	1	1
	0	0	0	0.0289855	0	0	0	0	0	1
	0	0.057971	0.0144928	0.057971	0.166667	0	0.166667	1	0	1
	0	0	0	0.0144928	0	0	0	0	0	1
	0	0	0	0	0	0	0	0	0	0
	0	0	0.0434783	0.0144928	0	0.333333	0	0	1	0
	0	0	0	0	0	0	0	0	0	0
	0	0.0144928	0.0289855	0.0144928	0	1	0	1	1	1
	0	0.057971	0.0144928	0	0.5	0	0	1	1	0
	0	0.0289855	0	0	0	0	0	1	0	0
	0	0	0	0.0434783	0	0	0.333333	0	0	1
	0	0.0144928	0.0434783	0.0724638	0	0	0	1	1	1
	0	0.0434783	0.0144928	0.0289855	0.333333	0	1	1	1	1
	0	0.057971	0.0434783	0.0289855	0.166667	0	1	1	1	1
	0	0	0.0144928	0.0289855	0	0	0	0	0	1
	0	0.0289855	0	0	0	0	0	1	0	0
	0	0.057971	0	0.0869565	0.5	0	0.266667	1	0	1
	0	0	0	0.0434783	0	0	0.666667	0	0	1
	0	0.0144928	0	0	0	0	0	1	0	0
	0	0.0289855	0.0144928	0.0144928	0	0	0	1	0	0
	0	0	0	0.0289855	0	0	1	0	0	1
	0	0.0289855	0	0.0289855	0	0	0	1	0	1
	0	0.0434783	0.0144928	0.0289855	0.333333	0	1	1	0	1
	0	0	0	0.0144928	0	0	0	0	0	1
	0	0.0144928	0.0289855	0.0289855	0	0	0	1	1	1
	0	0	0.0434783	0.0144928	0	0	0	0	1	1
	0	0.0289855	0.0144928	0	0	0	0	1	1	0
	0	0.0144928	0	0.0289855	0	0	1	1	0	1
	0	0	0.0144928	0.0144928	0	0	0	0	0	0
	0	0	0	0.0144928	0	0	0	0	0	0
	0	0	0	0	0	0	0	0	0	0
	0	0	0	0.0434783	0	0	0.333333	0	0	1
	0	0.0144928	0	0.0289855	0	0	1	1	0	1
	0	0.0434783	0.0144928	0.057971	1	0	0.5	1	0	1
	0	0	0	0.0144928	0	0	0	0	0	1
	0	0	0.0144928	0	0	0	0	0	1	0
	0	0.0289855	0.0289855	0	0	0	0	1	1	0
	0	0.0289855	0.0289855	0.0434783	1	0	0.333333	1	1	1
	0	0.0289855	0.0289855	0	0	0	0	1	1	0
	0	0	0	0.0434783	0	0	0.666667	0	0	1
	0	0.0144928	0.0144928	0	0	0	0	1	1	0
	0	0	0	0.0144928	0	0	0	0	0	1
	0	0	0.0289855	0.0289855	0	0	0	0	1	1
	0	0.0434783	0.0434783	0.0144928	0	0.333333	0	1	1	0
	0	0.0144928	0.0144928	0.0144928	0	0	0	0	1	1
	0	0.057971	0	0.0289855	0.166667	0	1	1	0	1
	0	0.0144928	0	0.057971	0	0	0.666667	0	0	1
	0	0	0.0144928	0.0144928	0	0	0	0	0	1
	0	0	0	0	0	0	0	0	0	0
	0	0	0.0434783	0.0289855	0	0	1	0	1	1
	0	0.0144928	0	0.0289855	0	0	1	1	0	1
	0	0.0681818	0	0.0681818	0.333333	0	0.666667	1	0	1
	0	0.0681818	0.0454545	0	0.333333	1	0	1	1	0
	0	0.0227273	0.0454545	0	0	1	0	0	1	0
	0	0.0681818	0.0909091	0	0.333333	0.166667	0	1	1	0
	0	0.0454545	0	0.0454545	0	0	1	1	0	1
	0	0	0.0454545	0	0	1	0	0	1	0
	0	0	0.0681818	0.0909091	0	0.333333	0.166667	0	1	1
	0	0.0227273	0	0	0	0	0	1	0	0
	0	0.0227273	0.0227273	0.0454545	0	0	1	1	1	1
	0	0	0	0.0454545	0	0	0	0	0	1
	0	0.0227273	0	0	0	0	0	1	0	0
	0	0.0227273	0	0	0	0	0	0	0	0
	0	0.0227273	0	0.0227273	0	0	0	0	0	1
	0	0.0454545	0.0454545	0.0681818	0	1	0.333333	1	1	1
	0	0.0454545	0.0227273	0	0	0	0	1	0	0
	0	0	0.0227273	0.0454545	0	0	0	0	0	1
	0	0.0454545	0	0.0454545	0	0	1	1	0	1
	0	0.0454545	0	0.0454545	0	0	0	1	0	1
	0	0	0.0454545	0.0454545	0	1	1	0	1	1
	0	0.113636	0	0.0454545	0	0	1	1	0	1
	0	0	0.0227273	0.0227273	0	0	0	0	1	0
	0	0	0	0	0	0	0	0	0	0
	0	0.0227273	0	0.0227273	0	0	0	1	0	0
	0	0	0.0227273	0.0454545	0	0	1	0	1	1
	0	0	0.0454545	0.0227273	0	0	0	0	1	1
	0	0.0227273	0.0227273	0.0227273	0	0	0	1	1	1
	0	0.0227273	0	0	0	0	0	1	0	0
	0	0	0.0227273	0	0	0	0	0	1	0
	0	0	0.0454545	0	0	1	0	0	1	0
	0	0	0.0227273	0.0454545	0	0	0	0	0	1
	0	0.0454545	0	0.0227273	0	0	0	1	0	1
	0	0.0227273	0.0227273	0.0454545	0	0	0	1	0	1
	0	0.0140845	0.0140845	0.0140845	0	0	0	0	1	0
	0	0.0985915	0.0140845	0	0.333333	0	0	1	1	0
	0	0.0140845	0.028169	0	0	0	0	1	1	0
	0	0	0.0140845	0	0	0	0	0	1	0
	0	0.0140845	0.028169	0	0	0	0	1	1	0
	0	0.028169	0	0.0704225	0	0	0.4	1	0	1
	0	0	0.028169	0	0	0	0	0	1	0
	0	0	0	0.0140845	0	0	0	0	0	1
	0	0	0	0	0	0	0	0	0	0
	0	0.0140845	0	0.0422535	0	0	0.666667	1	0	1
	0	0	0.0140845	0.028169	0	0	1	0	1	1
	0	0.0140845	0.0140845	0.0704225	0	0	0.3	1	1	1
	0	0.0140845	0.0422535	0.0140845	0	0	0	0	1	0
	0	0.112676	0.0140845	0.126761	0.214286	0	0.333333	1	0	1
	0	0	0.0140845	0.0140845	0	0	0	0	1	0
	0	0.0140845	0.028169	0	0	0	0	1	1	0
	0	0.056338	0.0140845	0	0.5	0	0	1	1	0
	0	0.028169	0.028169	0	0	0	0	1	1	0
	0	0	0	0	0	0	0	0	0	0
	0	0.084507	0.0140845	0.0140845	0.2	0	0	1	1	0
	0	0.028169	0	0.028169	1	0	1	1	0	1
	0	0	0.028169	0	0	0	0	0	1	0
	0	0	0	0	0	0	0	0	0	0
	0	0	0	0.028169	0	0	0	0	0	1
	0	0.0140845	0	0	0	0	0	0	0	0
	0	0	0	0	0	0	0	0	0	0
	0	0	0.0140845	0.0140845	0	0	0	0	0	1
	0	0	0	0.0140845	0	0	0	0	0	1
	0	0.0140845	0	0.0140845	0	0	0	1	0	1
	0	0.0140845	0.028169	0	0	0	0	0	1	0
	0	0.028169	0	0	0	0	0	1	0	0
	0	0	0	0.0140845	0	0	0	0	0	0
	0	0.0114943	0.0114943	0.0344828	0	0	0	1	1	1
	0	0	0	0	0	0	0	0	0	0
	0	0.0344828	0.0229885	0.0229885	0.333333	0	1	1	1	1
	0	0	0.0114943	0.0344828	0	0	0	0	0	1
	0	0.0114943	0.0229885	0	0	0	0	0	1	0
	0	0	0.0229885	0.0344828	0	0	0	0	1	1
	0	0	0.0229885	0	0	0	0	0	1	0
	0	0	0.0344828	0.0114943	0	0	0	0	1	1
	0	0	0.0344828	0	0	0	0	0	1	0
	0	0	0	0.0114943	0	0	0	0	0	1
	0	0	0.0114943	0	0	0	0	0	1	0
	0	0.0114943	0	0	0	0	0	0	0	0
	0	0	0.045977	0	0	0	0	0	1	0
	0	0	0.0114943	0	0	0	0	0	1	0
	0	0	0	0	0	0	0	0	0	0
	0	0	0.0344828	0.0114943	0	0	0	0	1	1
	0	0	0.0229885	0	0	0	0	0	1	0
	0	0.0114943	0.0114943	0.0114943	0	0	0	1	1	0
	0	0	0.0229885	0	0	0	0	0	1	0
	0	0	0	0.0114943	0	0	0	0	0	1
	0	0.0229885	0.0114943	0.0229885	1	0	0	1	1	1
	0	0	0.0114943	0	0	0	0	0	1	0
	0	0.0229885	0.0229885	0.0114943	1	0	0	1	1	1
	0	0	0	0.0114943	0	0	0	0	0	0
	0	0	0	0	0	0	0	0	0	0
	0	0.0114943	0	0.0114943	0	0	0	0	0	1
	0	0.0114943	0.0114943	0.0114943	0	0	0	0	1	0
	0	0	0.0114943	0	0	0	0	0	1	0
	0	0	0.0229885	0.0229885	0	0	1	0	1	1
	0	0	0.0114943	0.0114943	0	0	0	0	1	1
	0	0.0229885	0.0114943	0.0114943	0	0	0	1	1	1
	0	0.0114943	0	0.0114943	0	0	0	0	0	0
	0	0.0114943	0	0.0114943	0	0	0	0	0	0
	0	0	0	0	0	0	0	0	0	0
	0	0	0.0229885	0	0	0	0	0	1	0
	0	0	0.0229885	0.0229885	0	0	0	0	1	1
	0	0.0229885	0.0114943	0.0114943	1	0	0	1	1	0
	0	0.0114943	0	0.0114943	0	0	0	1	0	0
	0	0.0114943	0.0114943	0.0114943	0	0	0	0	1	0
	0	0.0229885	0	0	1	0	0	1	0	0
	0	0	0.0229885	0.0114943	0	0	0	0	1	0
	0	0	0	0	0	0	0	0	0	0
	0	0	0	0	0	0	0	0	0	0
	0	0.0114943	0	0.0114943	0	0	0	0	0	1
	0	0	0	0.0114943	0	0	0	0	0	1
	0	0.0114943	0	0	0	0	0	0	0	0
	0	0	0.0114943	0.0229885	0	0	0	0	1	1
	0	0.0229885	0	0.0229885	1	0	0	1	0	1
	0	0	0	0	0	0	0	0	0	0
	0	0	0.0229885	0	0	0	0	0	1	0
	0	0.0114943	0	0	0	0	0	0	0	0
	0	0	0.0114943	0.0114943	0	0	0	0	0	0
	0	0.0114943	0.0114943	0.0114943	0	0	0	0	1	1
	0	0	0	0.0114943	0	0	0	0	0	0
	0	0.0263158	0.0263158	0.0263158	0	0	0	0	1	1
	0	0	0	0	0	0	0	0	0	0
	0	0	0.0526316	0.0789474	0	0	0.333333	0	1	1
	0	0	0.131579	0.0526316	0	0.6	0	0	1	1
	0	0	0.131579	0.0263158	0	0.7	0	0	1	1
	0	0	0	0	0	0	0	0	0	0
	0	0.0263158	0.157895	0	0	0.666667	0	1	1	0
	0	0.0263158	0.0526316	0.0789474	0	0	0.333333	0	1	1
	0	0	0	0	0	0	0	0	0	0
	0	0.0526316	0.0263158	0.0263158	1	0	0	1	1	0
	0	0	0.0526316	0	0	1	0	0	1	0
	0	0	0	0	0	0	0	0	0	0
	0	0	0.157895	0.0263158	0	0.6	0	0	1	1
	0	0.0526316	0.0263158	0	1	0	0	1	1	0
	0	0.0263158	0	0	0	0	0	1	0	0
	0	0	0.0263158	0.0263158	0	0	0	0	1	0
	0	0.0263158	0.0526316	0	0	0	0	0	1	0
	0	0.0526316	0.131579	0	0	0.9	0	1	1	0
	0	0	0.0263158	0.0263158	0	0	0	0	1	0
	0	0	0.0263158	0.0263158	0	0	0	0	1	0
	0	0.0526316	0.131579	0	0	0.9	0	1	1	0
	0	0.0526316	0	0.0263158	1	0	0	1	0	0
	0	0	0	0	0	0	0	0	0	0
	0	0.0526316	0	0	0	0	0	1	0	0
	0	0	0.0526316	0.0526316	0	0	1	0	1	1
	0	0	0	0	0	0	0	0	0	0
	0	0	0	0.0263158	0	0	0	0	0	0
	0	0.027027	0	0	0	0	0	0	0	0
	0	0	0	0	0	0	0	0	0	0
	0	0.027027	0	0	0	0	0	0	0	0
	0	0.027027	0.027027	0.0540541	0	0	1	0	0	1
	0	0	0.027027	0	0	0	0	0	0	0
	0	0	0	0	0	0	0	0	0	0
	0	0	0.027027	0.0540541	0	0	1	0	0	1
	0	0	0	0	0	0	0	0	0	0
	0	0	0.027027	0	0	0	0	0	0	0
	0	0	0	0.027027	0	0	0	0	0	1
	0	0	0.027027	0.0810811	0	0	0.666667	0	0	1
	0	0.027027	0	0.0540541	0	0	0	0	0	1
	0	0.027027	0	0.0540541	0	0	1	0	0	1
	0	0	0.027027	0	0	0	0	0	0	0
	0	0	0	0	0	0	0	0	0	0
	0	0	0	0.135135	0	0	0.2	0	0	1
	0	0.027027	0	0.027027	0	0	0	0	0	1
	0	0	0.027027	0.0810811	0	0	0.333333	0	0	1
	0	0	0	0.027027	0	0	0	0	0	0
	0	0	0	0	0	0	0	0	0	0
	0	0	0.027027	0	0	0	0	0	1	0
	0	0	0	0	0	0	0	0	0	0
	0	0	0.027027	0.027027	0	0	0	0	0	0
	0	0	0	0	0	0	0	0	0	0
	0	0	0	0	0	0	0	0	0	0
	0	0	0	0	0	0	0	0	0	0
	0	0	0.027027	0	0	0	0	0	0	0
	0	0	0.027027	0.027027	0	0	0	0	0	0
	0	0	0	0	0	0	0	0	0	0
	0	0	0	0	0	0	0	0	0	0
	0	0.027027	0.027027	0.0540541	0	0	1	0	0	1
	0	0.027027	0	0	0	0	0	0	0	0
	0	0	0.027027	0	0	0	0	0	0	0
	0	0	0.027027	0	0	0	0	0	0	0
	0	0	0	0.027027	0	0	0	0	0	1
	0	0	0.027027	0.027027	0	0	0	0	0	0
	0	0.0359712	0.028777	0.0143885	0.1	0.166667	1	1	1	1
	0	0	0.0215827	0.100719	0	0	0.032967	0	1	1
	0	0	0.028777	0	0	0	0	0	1	0
	0	0.0359712	0	0.0215827	0.2	0	0.333333	1	0	1
	0	0.00719425	0.00719425	0.0359712	0	0	0.2	1	1	1
	0	0.057554	0.00719425	0.00719425	0.357143	0	0	1	1	1
	0	0.0215827	0.00719425	0.0143885	0.333333	0	0	1	1	1
	0	0.0143885	0.0215827	0	1	0.666667	0	1	1	0
	0	0.00719425	0.0215827	0.00719425	0	0.333333	0	1	1	0
	0	0.0503597	0.0215827	0.028777	0.285714	0.333333	0.333333	1	1	1
	0	0.0215827	0	0	0.666667	0	0	1	0	0
	0	0	0.00719425	0.00719425	0	0	0	0	0	1
	0	0	0	0.0215827	0	0	0	0	0	1
	0	0.00719425	0	0.00719425	0	0	0	1	0	0
	0	0.0143885	0.0647482	0.0143885	1	0.361111	0	1	1	1
	0	0.00719425	0.0215827	0.0143885	0	0	0	1	1	1
	0	0.00719425	0.0215827	0.0143885	0	0.333333	0	1	1	1
	0	0	0.0359712	0.028777	0	0.3	0.666667	0	1	1
	0	0.00719425	0.00719425	0.0143885	0	0	0	1	1	1
	0	0.00719425	0.00719425	0.0215827	0	0	0	1	0	1
	0	0	0	0	0	0	0	0	0	0
	0	0.0215827	0.028777	0	0	0.333333	0	1	1	0
	0	0.0143885	0.057554	0.0215827	0	0.142857	0	1	1	1
	0	0.0143885	0	0.00719425	1	0	0	1	0	1
	0	0.0215827	0	0.00719425	0.333333	0	0	1	0	1
	0	0.057554	0.028777	0.0431655	0.178571	0.5	0.133333	1	1	1
	0	0	0	0.00719425	0	0	0	0	0	1
	0	0.0215827	0.028777	0.0143885	0.333333	0.166667	0	1	1	1
	0	0.00719425	0.00719425	0	0	0	0	1	1	0
	0	0.0143885	0.0143885	0.028777	0	1	0.166667	1	1	1
	0	0.028777	0.0143885	0	0.5	1	0	1	1	0
	0	0.00719425	0.0431655	0.028777	0	0.2	0.333333	0	1	1
	0	0.028777	0.0143885	0.00719425	0.333333	0	0	1	1	1
	0	0.0215827	0.0143885	0.028777	0	0	0.166667	1	1	1
	0	0	0.0143885	0.00719425	0	1	0	0	1	1
	0	0.0431655	0.028777	0	0.533333	0.166667	0	1	1	0
	0	0.028777	0.057554	0.00719425	0.5	0.357143	0	1	1	0
	0	0.028777	0.0143885	0	0.166667	0	0	1	1	0
	0	0.0215827	0.0431655	0.0143885	0.666667	0.2	0	1	1	1
	0	0.028777	0.0215827	0.00719425	0	0.666667	0	1	1	1
	0	0	0.0143885	0.00719425	0	0	0	0	1	1
	0	0.0143885	0.0143885	0	0	1	0	1	1	0
	0	0.0215827	0.028777	0.0143885	0.333333	0.333333	0	1	1	1
	0	0.0215827	0.028777	0.00719425	0	0.333333	0	1	1	0
	0	0.0359712	0.028777	0.00719425	0.3	0.333333	0	1	1	1
	0	0	0.0215827	0	0	0.333333	0	0	1	0
	0	0.00719425	0.0431655	0.00719425	0	0.0666667	0	0	1	1
	0	0.0143885	0.0143885	0	0	0	0	1	1	0
	0	0	0.0143885	0.0143885	0	0	0	0	1	1
	0	0.028777	0.0359712	0	0.166667	0.1	0	1	1	0
	0	0	0	0.00719425	0	0	0	0	0	0
	0	0.0143885	0.00719425	0.028777	0	0	0.5	1	1	1
	0	0.0431655	0.00719425	0.0215827	0	0	0.333333	1	1	1
	0	0.0143885	0.028777	0.0143885	0	0.5	0	1	1	1
	0	0.00719425	0.0215827	0	0	0.333333	0	1	1	0
	0	0.00719425	0.028777	0.00719425	0	0.166667	0	1	1	1
	0	0.00719425	0.0359712	0	0	0.4	0	1	1	0
	0	0.0143885	0.0143885	0.00719425	0	1	0	1	1	1
	0	0.028777	0.0719424	0.00719425	0.166667	0.155556	0	1	1	1
	0	0	0.0359712	0.00719425	0	0.5	0	0	1	0
	0	0.00719425	0.0143885	0.00719425	0	1	0	0	1	0
	0	0.00719425	0.00719425	0.0431655	0	0	0.133333	1	1	1
	0	0.028777	0.028777	0.0143885	0	0.166667	0	1	1	1
	0	0.0359712	0	0.00719425	0.5	0	0	1	0	0
	0	0.0143885	0	0.00719425	1	0	0	1	0	1
	0	0.028777	0.0215827	0.00719425	0.333333	0.333333	0	1	1	1
	0	0.0143885	0.0359712	0	1	0.3	0	1	1	0
	0	0.0143885	0	0.0143885	0	0	1	1	0	1
	0	0.0431655	0.028777	0	0.0666667	0.333333	0	1	1	0
	0	0.0143885	0.0647482	0.0215827	0	0.194444	0.333333	1	1	1
	0	0.0431655	0.00719425	0.00719425	0.466667	0	0	1	1	1
	0	0	0.0359712	0.0143885	0	0.4	0	0	1	1
	0	0.0215827	0.028777	0.00719425	0	0.166667	0	1	1	1
	0	0	0.0215827	0.0143885	0	0.333333	0	0	1	1
	0	0.028777	0.0215827	0	0	0.666667	0	1	1	0
	0	0.00719425	0.00719425	0.0143885	0	0	1	0	1	1
	0	0.00719425	0.028777	0.00719425	0	0	0	1	1	1
	0	0.00719425	0.00719425	0.0143885	0	0	0	1	1	1
	0	0.0143885	0.00719425	0	0	0	0	1	1	0
	0	0.028777	0	0	0	0	0	1	0	0
	0	0.00719425	0.0143885	0.00719425	0	1	0	1	1	0
	0	0.00719425	0.0359712	0.0215827	0	0.2	0.333333	1	1	1
	0	0.0143885	0.0143885	0.0143885	0	1	0	1	1	1
	0	0.0359712	0.00719425	0.00719425	0.1	0	0	1	1	1
	0	0	0	0.0143885	0	0	1	0	0	1
	0	0.0143885	0.0359712	0	0	0.2	0	1	1	0
	0	0.0503597	0	0	0.428571	0	0	1	0	0
	0	0.00719425	0.028777	0	0	0.333333	0	1	1	0
	0	0	0.0215827	0.0215827	0	0.333333	0.333333	0	1	1
	0	0.00719425	0.0215827	0	0	0	0	1	1	0
	0	0.00719425	0.0143885	0	0	0	0	1	1	0
	0	0.00689655	0.00689655	0.0206897	0	0	0	1	1	1
	0	0.0137931	0.0206897	0.00689655	0	0.333333	0	1	1	1
	0	0.0275862	0.0137931	0.00689655	0.333333	0	0	1	1	1
	0	0.0344828	0	0.00689655	0.4	0	0	1	0	1
	0	0.0275862	0.0206897	0	1	0.666667	0	1	1	0
	0	0.00689655	0.0275862	0.0344828	0	0.5	0.3	0	1	1
	0	0.00689655	0	0.0206897	0	0	0	1	0	1
	0	0.0206897	0.0206897	0	1	0.666667	0	1	1	0
	0	0.0206897	0	0.00689655	0.666667	0	0	1	0	1
	0	0.0137931	0.00689655	0.00689655	0	0	0	1	1	1
	0	0.00689655	0	0	0	0	0	1	0	0
	0	0.103448	0.00689655	0.00689655	0.0761905	0	0	1	1	1
	0	0	0	0.0413793	0	0	0	0	0	1
	0	0.0344828	0.00689655	0.0275862	0.9	0	0	1	1	1
	0	0.0344828	0.0137931	0.00689655	0.2	1	0	1	1	0
	0	0.0206897	0.0206897	0.0137931	0.333333	1	0	1	1	1
	0	0.0344828	0.00689655	0.00689655	0.3	0	0	1	1	0
	0	0	0	0	0	0	0	0	0	0
	0	0.00689655	0.00689655	0	0	0	0	1	1	0
	0	0	0	0	0	0	0	0	0	0
	0	0.0413793	0.00689655	0.00689655	0.733333	0	0	1	1	1
	0	0.0413793	0	0.0137931	0.733333	0	0	1	0	1
	0	0.0206897	0.0137931	0	1	0	0	1	1	0
	0	0.00689655	0.00689655	0	0	0	0	1	1	0
	0	0	0.0206897	0.0137931	0	0	0	0	1	1
	0	0.0344828	0	0.0137931	0.4	0	1	1	0	1
	0	0.00689655	0.062069	0.00689655	0	0.361111	0	1	1	1
	0	0.0137931	0.0275862	0	1	0	0	1	1	0
	0	0.00689655	0.0206897	0.00689655	0	0.333333	0	0	1	1
	0	0.0275862	0.0137931	0.0137931	0.166667	0	0	1	1	1
	0	0.0275862	0.00689655	0	0.166667	0	0	1	1	0
	0	0.0137931	0.0206897	0.00689655	0	0	0	1	1	1
	0	0	0	0.0137931	0	0	0	0	0	1
	0	0.00689655	0.0275862	0.0137931	0	0.166667	0	1	1	1
	0	0.0344828	0.0137931	0.0206897	0.4	1	1	1	1	1
	0	0.0137931	0.0344828	0.0275862	0	0.8	0	1	1	1
	0	0.0413793	0.0137931	0	0.733333	1	0	1	1	0
	0	0.0344828	0.00689655	0.0137931	0.2	0	0	1	0	1
	0	0.0413793	0	0.00689655	0	0	0	1	0	0
	0	0.0275862	0	0.00689655	0.333333	0	0	1	0	1
	0	0.00689655	0.0206897	0	0	0.333333	0	1	1	0
	0	0.0206897	0.00689655	0.0137931	0.333333	0	0	1	1	1
	0	0.0275862	0	0.00689655	0.166667	0	0	1	0	0
	0	0.0206897	0.062069	0.00689655	0.333333	0.361111	0	1	1	0
	0	0	0.0206897	0	0	0.333333	0	0	1	0
	0	0.00689655	0.00689655	0	0	0	0	1	1	0
	0	0.00689655	0	0	0	0	0	1	0	0
	0	0.0137931	0	0	0	0	0	1	0	0
	0	0.062069	0.0137931	0.00689655	0.0833333	0	0	1	1	1
	0	0	0.0137931	0.00689655	0	0	0	0	1	1
	0	0.0275862	0.0482759	0	0.5	0.47619	0	1	1	0
	0	0	0	0	0	0	0	0	0	0
	0	0.00689655	0.0275862	0.0206897	0	0.166667	0.333333	0	1	1
	0	0.0275862	0.0206897	0.0137931	0.333333	0.333333	0	1	1	1
	0	0.00689655	0	0.00689655	0	0	0	0	0	1
	0	0.0206897	0.0137931	0.00689655	0.333333	1	0	1	1	0
	0	0.0689655	0	0.00689655	0.0666667	0	0	1	0	1
	0	0.00689655	0.0344828	0.00689655	0	0.3	0	0	1	1
	0	0	0.0206897	0.0137931	0	0.333333	0	0	1	1
	0	0.00689655	0.0275862	0.0137931	0	0.166667	0	1	1	1
	0	0.00689655	0.00689655	0	0	0	0	0	1	0
	0	0.0206897	0	0.00689655	0	0	0	1	0	0
	0	0.00689655	0.0137931	0	0	0	0	1	1	0
	0	0.0482759	0	0.00689655	0.285714	0	0	1	0	1
	0	0.0206897	0.00689655	0.0137931	0.333333	0	0	1	1	1
	0	0.0137931	0.0413793	0.00689655	0	0.133333	0	1	1	0
	0	0.00689655	0.0275862	0.00689655	0	0.333333	0	1	1	0
	0	0	0.00689655	0.00689655	0	0	0	0	1	1
	0	0.0137931	0.0413793	0.00689655	0	0.533333	0	1	1	1
	0	0.0137931	0.00689655	0.00689655	1	0	0	1	1	0
	0	0.00689655	0.0413793	0.00689655	0	0.2	0	1	1	0
	0	0.0206897	0.0137931	0	0.333333	1	0	1	1	0
	0	0	0.0275862	0.00689655	0	1	0	0	1	0
	0	0.0206897	0.0137931	0.00689655	0	0	0	1	1	1
	0	0.0413793	0.0413793	0	0.533333	0.133333	0	1	1	0
	0	0.0413793	0.00689655	0.00689655	0.333333	0	0	1	1	0
	0	0	0.0137931	0.0137931	0	1	0	0	1	1
	0	0.00689655	0.0344828	0.0206897	0	0.2	1	1	1	1
	0	0.0206897	0	0.00689655	0.333333	0	0	1	0	0
	0	0.0137931	0.00689655	0.0137931	0	0	0	1	1	1
	0	0.00689655	0.0344828	0.0275862	0	0.2	0.5	1	1	1
	0	0.0206897	0.00689655	0	0	0	0	1	1	0
	0	0.0137931	0.00689655	0.00689655	0	0	0	1	1	0
	0	0	0.0275862	0	0	0.333333	0	0	1	0
	0	0.0206897	0.0275862	0.0137931	0	0.5	0	1	1	1
	0	0.00689655	0.0137931	0	0	0	0	0	1	0
	0	0.0275862	0	0.00689655	0.5	0	0	1	0	0
	0	0.0482759	0	0.00689655	0.0952381	0	0	1	0	0
	0	0.00689655	0.0137931	0.0206897	0	1	0	1	1	1
	0	0.0206897	0.00689655	0.00689655	0.333333	0	0	1	0	1
	0	0.0137931	0.00689655	0	1	0	0	1	1	0
	0	0.0137931	0	0	0	0	0	1	0	0
	0	0	0.0137931	0	0	0	0	0	1	0
	0	0.0413793	0.0344828	0	0.133333	0.1	0	1	1	0
	0	0.0275862	0.0344828	0.00689655	0.166667	0.3	0	1	1	1
	0	0.00689655	0.00689655	0	0	0	0	1	1	0
	0	0.00689655	0	0.0137931	0	0	0	0	0	1
	0	0.00689655	0.00689655	0.00689655	0	0	0	1	1	1
	0	0.00689655	0.0344828	0.00689655	0	0.1	0	1	1	0
	0	0.0206897	0.0275862	0.00689655	0.333333	0	0	1	1	0
	0	0.0551724	0	0	0.321429	0	0	1	0	0
	0	0	0	0.0137931	0	0	0	0	0	1
	0	0.0275862	0.0344828	0	0	0.2	0	1	1	0
	0	0.0137931	0	0.00689655	1	0	0	1	0	1
	0	0	0	0.00689655	0	0	0	0	0	1
	0	0.00689655	0	0.0137931	0	0	0	1	0	1
	0	0.00689655	0	0.00689655	0	0	0	1	0	1
	0	0.0137931	0	0.00689655	0	0	0	1	0	1
	0	0	0.0137931	0	0	0	0	0	1	0
	0	0.0137931	0.0137931	0.00689655	1	0	0	1	1	0
	0	0	0.0137931	0	0	1	0	0	1	0
	0	0.0137931	0	0	0	0	0	1	0	0
	0	0.0206897	0.062069	0.0137931	0.666667	0.361111	1	1	1	1
	0	0.00689655	0	0	0	0	0	1	0	0
	0	0.0344828	0	0.00689655	0.1	0	0	1	0	0
	0	0.00689655	0.0206897	0.00689655	0	1	0	1	1	0
	0	0.0137931	0.0206897	0	0	0.333333	0	1	1	0
	0	0.0137931	0.00689655	0	0	0	0	1	1	0
	0	0	0	0.0137931	0	0	0	0	0	1
	0	0.0153846	0	0.0307692	0	0	1	0	0	1
	0	0	0.0615385	0.0307692	0	0.5	0	0	1	1
	0	0	0.0461538	0.0307692	0	0.666667	0	0	1	1
	0	0.0153846	0.0615385	0.0307692	0	0.166667	0	0	1	1
	0	0.0153846	0.0153846	0	0	0	0	1	1	0
	0	0.0153846	0.0307692	0	0	0	0	1	1	0
	0	0.0153846	0.0307692	0	0	0	0	1	1	0
	0	0	0	0	0	0	0	0	0	0
	0	0.0153846	0	0	0	0	0	0	0	0
	0	0.0461538	0	0	0	0	0	1	0	0
	0	0.0153846	0.0615385	0.0307692	0	0.166667	1	1	1	1
	0	0.0769231	0.0461538	0.0461538	0.3	0	0	1	1	1
	0	0.0461538	0.0307692	0.0307692	0.666667	1	0	1	1	1
	0	0.0153846	0	0	0	0	0	1	0	0
	0	0.0307692	0	0	1	0	0	1	0	0
	0	0	0.0461538	0.0153846	0	0.333333	0	0	1	1
	0	0.0153846	0.0461538	0.0153846	0	0.666667	0	1	1	1
	0	0.0153846	0.0153846	0	0	0	0	0	1	0
	0	0	0.0153846	0	0	0	0	0	1	0
	0	0.0307692	0.0153846	0	0	0	0	1	0	0
	0	0.0153846	0.0307692	0.0307692	0	0	0	1	1	1
	0	0.0307692	0.0153846	0	0	0	0	1	1	0
	0	0.0461538	0.0461538	0.0307692	0	0.333333	1	1	1	1
	0	0	0.0153846	0	0	0	0	0	1	0
	0	0.0153846	0	0	0	0	0	1	0	0
	0	0.0153846	0.0153846	0	0	0	0	1	1	0
	0	0	0.0153846	0	0	0	0	0	1	0
	0	0.0153846	0.0153846	0.0307692	0	0	0	0	1	1
	0	0.0307692	0	0.0153846	0	0	0	1	0	1
	0	0.0307692	0.0307692	0	0	0	0	1	1	0
	0	0.0307692	0.0153846	0	1	0	0	1	1	0
	0	0	0.0307692	0	0	0	0	0	1	0
	0	0	0	0	0	0	0	0	0	0
	0	0	0.0615385	0.0153846	0	0.166667	0	0	1	1
	0	0	0.0153846	0	0	0	0	0	1	0
	0	0.0153846	0	0	0	0	0	1	0	0
	0	0.0307692	0.0307692	0	0	0	0	1	1	0
	0	0	0	0.0153846	0	0	0	0	0	1
	0	0.0153846	0.153846	0	0	0.0666667	0	0	1	0
	0	0.0153846	0.0153846	0	0	0	0	0	1	0
	0	0.0153846	0.0153846	0	0	0	0	0	0	0
	0	0	0	0.0153846	0	0	0	0	0	1
	0	0.0153846	0	0.0153846	0	0	0	0	0	0
	0	0.0461538	0	0.0153846	0	0	0	1	0	1
	0	0	0	0	0	0	0	0	0	0
	0	0	0	0.0153846	0	0	0	0	0	0
	0	0.0615385	0	0.0153846	0	0	0	1	0	0
	0	0.0153846	0.0307692	0.0153846	0	0	0	0	1	0
	0	0	0.0461538	0	0	0.333333	0	0	1	0
	0	0	0.0153846	0.0307692	0	0	0	0	1	1
	0	0	0.0153846	0	0	0	0	0	1	0
	0	0	0	0	0	0	0	0	0	0
	0	0	0	0	0	0	0	0	0	0
	0	0.0769231	0.0615385	0	0.2	0.5	0	1	1	0
	0	0.0153846	0	0	0	0	0	1	0	0
	0	0	0	0	0	0	0	0	0	0
	0	0	0	0	0	0	0	0	0	0
	0	0	0	0	0	0	0	0	0	0
	0	0.0384615	0	0	0	0	0	0	0	0
	0	0.0384615	0.0384615	0.0769231	0	0	1	1	1	1
	0	0	0	0	0	0	0	0	0	0
	0	0	0	0	0	0	0	0	0	0
	0	0	0	0.0769231	0	0	0	0	0	1
	0	0	0	0	0	0	0	0	0	0
	0	0.0384615	0	0	0	0	0	0	0	0
	0	0.0384615	0.0384615	0.0384615	0	0	0	0	1	1
	0	0	0.0769231	0.0769231	0	1	1	0	1	1
	0	0	0.0769231	0.0384615	0	0	0	0	1	0
	0	0	0	0	0	0	0	0	0	0
	0	0	0	0.0384615	0	0	0	0	0	0
	0	0	0.0384615	0.0384615	0	0	0	0	1	1
	0	0	0	0	0	0	0	0	0	0
	0	0.0384615	0.115385	0	0	0.333333	0	0	1	0
	0	0	0	0.0769231	0	0	1	0	0	1
	0	0	0	0.0384615	0	0	0	0	0	0
	0	0	0.0769231	0.0384615	0	1	0	0	1	0
	0	0.0215054	0.0107527	0.0215054	0	0	0	1	0	1
	0	0.0215054	0.0322581	0.0107527	0	0.333333	0	1	1	1
	0	0	0	0.0107527	0	0	0	0	0	1
	0	0	0	0.0322581	0	0	1	0	0	1
	0	0.0322581	0.0107527	0.0430108	0.333333	0	0.333333	1	0	1
	0	0.0430108	0.0215054	0.0107527	0.166667	1	0	1	1	0
	0	0.0107527	0.0215054	0.0107527	0	0	0	1	1	1
	0	0.0107527	0.0215054	0.0322581	0	0	0.333333	1	1	1
	0	0	0	0.0537634	0	0	0.2	0	0	1
	0	0	0	0	0	0	0	0	0	0
	0	0.0215054	0	0.0645161	1	0	0.2	1	0	1
	0	0.0322581	0.0107527	0.0430108	0.333333	0	0.5	1	1	1
	0	0.0537634	0.0430108	0.0107527	0	0.166667	0	1	1	1
	0	0.0322581	0.0430108	0.172043	0.333333	0.5	0.116667	1	1	1
	0	0.0215054	0	0.0430108	0	0	0.5	1	0	1
	0	0.0107527	0.0107527	0.0215054	0	0	1	0	1	1
	0	0	0.0215054	0.0645161	0	0	0.2	0	1	1
	0	0.0215054	0.0322581	0.0215054	1	1	1	1	1	1
	0	0.0107527	0.0107527	0.0107527	0	0	0	1	1	1
	0	0.0430108	0	0.0215054	0.166667	0	1	1	0	1
	0	0.0107527	0.0107527	0.0107527	0	0	0	0	1	1
	0	0.0107527	0	0	0	0	0	0	0	0
	0	0.0107527	0.0107527	0.0322581	0	0	0.333333	1	1	1
	0	0.0107527	0.0107527	0.0322581	0	0	1	0	0	1
	0	0	0.0430108	0.0322581	0	0.666667	0	0	1	1
	0	0.0215054	0.0215054	0.0322581	1	0	0.666667	1	1	1
	0	0	0.0107527	0.0215054	0	0	0	0	1	1
	0	0.0322581	0.0215054	0.0430108	1	0	0	1	1	1
	0	0.0430108	0	0.0215054	0.166667	0	0	1	0	1
	0	0	0.0107527	0.0430108	0	0	0.5	0	1	1
	0	0	0.0107527	0	0	0	0	0	1	0
	0	0	0.0107527	0.0107527	0	0	0	0	1	1
	0	0.0215054	0.0215054	0.0430108	1	0	0.333333	1	1	1
	0	0.0537634	0.0215054	0.0107527	0.4	0	0	1	1	1
	0	0.0107527	0.0107527	0.0107527	0	0	0	1	1	1
	0	0.0107527	0.0107527	0.0215054	0	0	1	1	1	1
	0	0.0215054	0.0107527	0.0215054	1	0	0	1	0	1
	0	0.0107527	0	0.0215054	0	0	0	1	0	1
	0	0.0107527	0.0215054	0.0430108	0	0	0.5	1	1	1
	0	0.0215054	0.0107527	0.0215054	0	0	1	1	1	1
	0	0.0430108	0	0.0107527	0	0	0	1	0	1
	0	0	0	0.0322581	0	0	0.666667	0	0	1
	0	0.0215054	0.0107527	0.0215054	1	0	0	1	0	1
	0	0	0	0	0	0	0	0	0	0
	0	0	0	0	0	0	0	0	0	0
	0	0.0107527	0.0215054	0	0	1	0	1	1	0
	0	0.0107527	0	0.0215054	0	0	0	1	0	1
	0	0.0430108	0.0215054	0.0107527	0.5	0	0	1	1	1
	0	0.0752688	0.0107527	0.0107527	0.285714	0	0	1	1	1
	0	0	0	0.0215054	0	0	0	0	0	1
	0	0	0	0.0107527	0	0	0	0	0	1
	0	0	0.0322581	0	0	0	0	0	1	0
	0	0	0.0322581	0.0215054	0	0	1	0	1	1
	0	0.0215054	0.0107527	0.0322581	1	0	0.666667	1	0	1
	0	0.0107527	0.0215054	0.0107527	0	1	0	1	1	0
	0	0.0215054	0.0107527	0	1	0	0	1	1	0
	0	0.0215054	0	0.0215054	0	0	1	1	0	1
	0	0.0107527	0	0	0	0	0	1	0	0
	0	0.0107527	0	0.0107527	0	0	0	0	0	1
	0	0	0	0.0454545	0	0	0	0	0	0
	0	0	0	0	0	0	0	0	0	0
	0	0	0.0454545	0	0	0	0	0	0	0
	0	0	0	0.0454545	0	0	0	0	0	0
	0	0	0	0	0	0	0	0	0	0
	0	0	0	0	0	0	0	0	0	0
	0	0	0.0454545	0	0	0	0	0	0	0
	0	0	0	0.0454545	0	0	0	0	0	0
	0	0	0	0	0	0	0	0	0	0
	0	0	0.0454545	0.0454545	0	0	0	0	0	0
	0	0	0.0454545	0	0	0	0	0	0	0
	0	0	0	0	0	0	0	0	0	0
	0	0	0	0	0	0	0	0	0	0
	0	0	0	0	0	0	0	0	0	0
	0	0	0	0.0454545	0	0	0	0	0	0
	0	0	0	0	0	0	0	0	0	0
	0	0	0	0.0454545	0	0	0	0	0	0
	0	0	0	0.0454545	0	0	0	0	0	0
	0	0.0454545	0	0.0454545	0	0	0	0	0	0
	0	0	0	0	0	0	0	0	0	0
	0	0	0	0	0	0	0	0	0	0
	1	0	0	0.0144928	0	0	0	0	0	0
	1	0	0	0.0681818	0	0	0.666667	0	0	1
	1	0.0227273	0	0	0	0	0	0	0	0
	1	0.0227273	0.0681818	0.0454545	0	0.666667	0	1	1	1
	1	0.0227273	0	0	0	0	0	0	0	0
	1	0.0227273	0	0.0227273	0	0	0	1	0	0
	1	0	0	0	0	0	0	0	0	0
	1	0	0	0.0227273	0	0	0	0	0	0
	1	0.0227273	0	0	0	0	0	0	0	0
	1	0	0	0	0	0	0	0	0	0
	1	0	0	0	0	0	0	0	0	0
	1	0.0140845	0.028169	0.0985915	0	0	0.571429	1	1	1
	1	0.0422535	0.0704225	0.056338	0	0	0.5	1	1	1
	1	0	0.0140845	0.0422535	0	0	0.333333	0	0	1
	1	0.0140845	0	0	0	0	0	0	0	0
	1	0.084507	0	0.0140845	0.2	0	0	1	0	0
	1	0.0140845	0	0.0140845	0	0	0	1	0	0
	1	0.0140845	0.0140845	0.0140845	0	0	0	1	1	1
	1	0.028169	0.0140845	0.028169	1	0	0	1	1	1
	1	0.0422535	0	0	0.333333	0	0	1	0	0
	1	0	0	0	0	0	0	0	0	0
	1	0.0140845	0.056338	0.0704225	0	0	0.9	1	1	1
	1	0.0140845	0	0	0	0	0	0	0	0
	1	0.028169	0.0704225	0.028169	0	0	1	1	1	1
	1	0	0	0.0140845	0	0	0	0	0	1
	1	0.0422535	0	0.0140845	0.333333	0	0	1	0	1
	1	0.0140845	0.0140845	0	0	0	0	1	1	0
	1	0	0.0422535	0.0422535	0	0	0.666667	0	1	1
	1	0.0422535	0	0.126761	0	0	0.388889	1	0	1
	1	0.0140845	0	0.0140845	0	0	0	1	0	1
	1	0	0.0140845	0.056338	0	0	0.333333	0	1	1
	1	0.028169	0.028169	0.112676	0	0	0.357143	1	1	1
	1	0	0.0140845	0.028169	0	0	1	0	1	1
	1	0.0422535	0	0	0.333333	0	0	1	0	0
	1	0.0229885	0.0229885	0.0114943	0	1	0	1	1	1
	1	0.0114943	0.0229885	0.0114943	0	1	0	0	1	0
	1	0.0114943	0	0.0114943	0	0	0	0	0	1
	1	0	0.0114943	0.0229885	0	0	1	0	1	1
	1	0	0	0	0	0	0	0	0	0
	1	0.0114943	0.0229885	0.0114943	0	1	0	1	1	0
	1	0.0114943	0.0114943	0	0	0	0	0	1	0
	1	0	0.0689655	0	0	0.133333	0	0	1	0
	1	0.0114943	0.045977	0.0114943	0	0.333333	0	0	1	1
	1	0.0114943	0.0229885	0	0	1	0	0	1	0
	1	0.0114943	0.0114943	0	0	0	0	0	0	0
	1	0	0.0344828	0.0114943	0	0	0	0	1	0
	1	0.0229885	0.0229885	0	0	0	0	1	1	0
	1	0	0.0114943	0	0	0	0	0	1	0
	1	0.0114943	0	0.0229885	0	0	0	1	0	1
	1	0	0	0.0114943	0	0	0	0	0	0
	1	0	0.0526316	0	0	0	0	0	1	0
	1	0	0.0263158	0.0263158	0	0	0	0	0	1
	1	0	0	0	0	0	0	0	0	0
	1	0	0.105263	0	0	0.166667	0	0	1	0
	1	0	0	0	0	0	0	0	0	0
	1	0	0.027027	0	0	0	0	0	1	0
	1	0.0215827	0	0.0143885	0.333333	0	0	1	0	1
	1	0	0.0143885	0	0	1	0	0	1	0
	1	0.0359712	0.0143885	0.0143885	0.5	1	0	1	1	1
	1	0.00719425	0.0215827	0.00719425	0	0	0	1	1	1
	1	0.0143885	0.0359712	0.00719425	1	0.1	0	1	1	1
	1	0.0143885	0.0359712	0.0143885	0	0.2	0	1	1	1
	1	0	0.0215827	0.0143885	0	0.333333	0	0	1	1
	1	0.0215827	0.0503597	0.028777	0.666667	0.47619	0.333333	1	1	1
	1	0	0.00719425	0	0	0	0	0	1	0
	1	0.0215827	0.0503597	0.0215827	0.333333	0.238095	0	1	1	1
	1	0.00719425	0.0431655	0.0431655	0	0.0666667	0.0666667	1	1	1
	1	0	0.00719425	0.00719425	0	0	0	0	1	1
	1	0.00719425	0.0503597	0.00719425	0	0.47619	0	1	1	0
	1	0.00719425	0.0143885	0	0	1	0	1	1	0
	1	0.00689655	0.0206897	0	0	0.333333	0	1	1	0
	1	0.0137931	0.00689655	0.00689655	0	0	0	1	1	0
	1	0	0.0206897	0	0	0	0	0	1	0
	1	0	0.00689655	0.0137931	0	0	0	0	0	1
	1	0.00689655	0.0206897	0.00689655	0	0	0	0	1	0
	1	0	0.0344828	0	0	0.1	0	0	1	0
	1	0.0275862	0.0206897	0	0.166667	0.333333	0	1	1	0
	1	0.00689655	0.0206897	0.00689655	0	0.333333	0	1	1	1
	1	0.0153846	0.0153846	0	0	0	0	1	1	0
	1	0	0	0.0153846	0	0	0	0	0	1
	1	0.0307692	0.0153846	0	0	0	0	1	1	0
	1	0	0.0153846	0.0153846	0	0	0	0	1	0
	1	0	0	0	0	0	0	0	0	0
	1	0.0153846	0	0.0153846	0	0	0	1	0	0
	1	0	0	0	0	0	0	0	0	0
	1	0	0.0384615	0	0	0	0	0	1	0
	1	0	0	0.0384615	0	0	0	0	0	0
	1	0	0.0384615	0.0384615	0	0	0	0	1	0
	1	0	0	0	0	0	0	0	0	0
	1	0	0	0	0	0	0	0	0	0
	1	0	0	0.0215054	0	0	0	0	0	1
	1	0.0430108	0.0107527	0	0.333333	0	0	1	1	0
	1	0	0	0	0	0	0	0	0	0
	1	0.0107527	0.0107527	0.0215054	0	0	0	0	0	1
	1	0.0322581	0.0537634	0.0430108	0	0.4	0.5	1	1	1
	1	0	0	0.0107527	0	0	0	0	0	1
	1	0.0107527	0.0215054	0.0967742	0	0	0.388889	0	1	1
	1	0.0322581	0.0107527	0.0107527	0.333333	0	0	1	1	1
	1	0	0.0215054	0.0107527	0	1	0	0	1	1
	1	0	0.0645161	0.0967742	0	0.266667	0.388889	0	1	1
	1	0	0.0215054	0.0215054	0	0	1	0	1	1
	1	0.0107527	0	0.0215054	0	0	0	1	0	1
	1	0.0107527	0.0107527	0.0107527	0	0	0	0	0	1
	1	0.0215054	0.0107527	0.0430108	0	0	0.666667	1	1	1
	1	0	0.0430108	0.0107527	0	0.166667	0	0	1	1
	1	0	0.0107527	0.0107527	0	0	0	0	1	0
	1	0.0107527	0.0107527	0.0215054	0	0	1	1	1	1
	1	0	0.0322581	0.0107527	0	0.333333	0	0	1	1
	1	0.0107527	0	0	0	0	0	0	0	0
	1	0.0454545	0	0	0	0	0	0	0	0
	1	0	0	0	0	0	0	0	0	0
	2	0.0227273	0.0909091	0	0	0.5	0	0	1	0
	2	0.0227273	0.0454545	0	0	1	0	1	1	0
	2	0.0227273	0.113636	0.0227273	0	0.4	0	0	1	1
	2	0.0704225	0.028169	0	0.5	0	0	1	1	0
	2	0	0.0140845	0.0140845	0	0	0	0	1	1
	2	0.0140845	0.0140845	0.028169	0	0	0	1	1	1
	2	0.0140845	0.0422535	0.0140845	0	0	0	1	1	0
	2	0	0.056338	0	0	0	0	0	1	0
	2	0.028169	0.0140845	0.0985915	1	0	0.285714	1	0	1
	2	0.0422535	0.0140845	0	0.333333	0	0	1	1	0
	2	0.028169	0.0422535	0	1	0	0	1	1	0
	2	0.028169	0.0422535	0.0704225	0	0	0.8	1	1	1
	2	0	0.028169	0.028169	0	0	0	0	1	1
	2	0.0140845	0.0140845	0	0	0	0	1	1	0
	2	0	0.028169	0.028169	0	0	1	0	1	1
	2	0	0.0140845	0	0	0	0	0	1	0
	2	0.084507	0.028169	0.028169	0.266667	0	1	1	1	1
	2	0.0140845	0.0140845	0.0140845	0	0	0	1	1	1
	2	0.028169	0.0140845	0	0	0	0	1	1	0
	2	0.028169	0.0422535	0.0422535	0	0	0.666667	1	1	1
	2	0	0.0229885	0	0	0	0	0	1	0
	2	0.0114943	0.0344828	0	0	0.333333	0	0	1	0
	2	0	0.045977	0	0	0.333333	0	0	1	0
	2	0	0.0114943	0.0114943	0	0	0	0	1	0
	2	0.0114943	0.0344828	0.0114943	0	0.333333	0	0	1	0
	2	0	0.0344828	0	0	0.333333	0	0	1	0
	2	0.0114943	0.0229885	0.0114943	0	0	0	1	1	0
	2	0	0.0114943	0.0114943	0	0	0	0	0	1
	2	0	0.0229885	0.0114943	0	1	0	0	1	0
	2	0	0.0344828	0	0	0.666667	0	0	1	0
	2	0.0114943	0.0229885	0.0114943	0	1	0	0	1	0
	2	0.0114943	0.0229885	0.0114943	0	0	0	1	1	0
	2	0	0.0114943	0	0	0	0	0	1	0
	2	0.0114943	0.0229885	0.0114943	0	0	0	0	1	0
	2	0	0.0229885	0	0	0	0	0	1	0
	2	0	0.0114943	0.0114943	0	0	0	0	1	0
	2	0	0.0114943	0.0114943	0	0	0	0	1	0
	2	0.0114943	0.0344828	0	0	0.333333	0	0	1	0
	2	0	0.0526316	0.0526316	0	1	0	0	1	1
	2	0.0263158	0.0263158	0	0	0	0	0	1	0
	2	0	0.0526316	0	0	1	0	0	1	0
	2	0	0.0263158	0	0	0	0	0	1	0
	2	0	0.0263158	0	0	0	0	0	0	0
	2	0	0.0263158	0	0	0	0	0	1	0
	2	0	0.0263158	0	0	0	0	0	1	0
	2	0	0.0540541	0	0	0	0	0	1	0
	2	0.0215827	0.0215827	0.0143885	0.666667	0.333333	0	1	1	1
	2	0	0.0647482	0.0143885	0	0.361111	0	0	1	1
	2	0.0143885	0.0143885	0.0143885	1	0	0	1	1	1
	2	0.00719425	0.0647482	0.0143885	0	0.25	0	1	1	1
	2	0	0.0719424	0	0	0.177778	0	0	1	0
	2	0.0215827	0.0215827	0.0359712	0	0	0.2	1	1	1
	2	0	0.057554	0.0503597	0	0.178571	0.238095	0	1	1
	2	0	0.0431655	0.0359712	0	0.0666667	0.4	0	1	1
	2	0	0.0647482	0.0143885	0	0.361111	0	0	1	1
	2	0.00719425	0.028777	0.0215827	0	0.333333	0.333333	1	1	1
	2	0.00719425	0.0647482	0.00719425	0	0.305556	0	1	1	1
	2	0.0359712	0.0215827	0	0.2	0	0	1	1	0
	2	0.0359712	0.0359712	0.0503597	0.3	0.4	0.190476	1	1	1
	2	0.028777	0.0359712	0.00719425	0	0.2	0	1	1	1
	2	0.00719425	0.0215827	0.0215827	0	0.333333	0.333333	1	1	1
	2	0.0143885	0.0143885	0.0143885	0	0	0	1	1	1
	2	0	0.0143885	0.00719425	0	1	0	0	1	1
	2	0.028777	0.0215827	0.0143885	0.5	1	1	1	1	1
	2	0.0143885	0.0143885	0	0	1	0	1	1	0
	2	0.0143885	0.0503597	0.0143885	0	0.428571	0	1	1	1
	2	0.00719425	0.028777	0.0359712	0	0.166667	0.4	0	1	1
	2	0.0215827	0.028777	0.00719425	0.666667	0.333333	0	1	1	1
	2	0.028777	0.0503597	0	0.166667	0.285714	0	1	1	0
	2	0.0503597	0.0503597	0	0.0952381	0.285714	0	1	1	0
	2	0.0143885	0.0143885	0	0	0	0	1	1	0
	2	0.00719425	0.0143885	0	0	1	0	1	1	0
	2	0.00719425	0.0359712	0.0359712	0	0.1	0.3	0	1	1
	2	0.00719425	0.00719425	0.00719425	0	0	0	1	1	1
	2	0.0143885	0.0143885	0.00719425	0	0	0	1	1	0
	2	0.0431655	0.0359712	0.00719425	0.466667	0.2	0	1	1	1
	2	0.00719425	0.0143885	0.00719425	0	1	0	1	1	0
	2	0.0143885	0.0215827	0.0215827	0	0.666667	0.333333	1	1	1
	2	0	0.0503597	0	0	0.285714	0	0	1	0
	2	0.00719425	0.028777	0	0	0.333333	0	1	1	0
	2	0	0.0503597	0	0	0.0952381	0	0	1	0
	2	0.0482759	0.0206897	0.00689655	0.238095	0.333333	0	1	1	0
	2	0.0275862	0.0137931	0.00689655	1	0	0	1	1	1
	2	0.00689655	0.0206897	0.00689655	0	0	0	0	1	1
	2	0.0137931	0.0275862	0.0137931	0	0.333333	0	1	1	1
	2	0	0.0137931	0	0	0	0	0	1	0
	2	0.00689655	0.0137931	0.0137931	0	0	0	1	1	1
	2	0.0206897	0.0137931	0.00689655	0	0	0	1	1	0
	2	0.0344828	0.0206897	0	0.1	0.666667	0	1	1	0
	2	0.0275862	0.0344828	0	0.5	0.7	0	1	1	0
	2	0	0.0413793	0	0	0.533333	0	0	1	0
	2	0.00689655	0.0206897	0.00689655	0	0.666667	0	1	1	1
	2	0.0344828	0.00689655	0	0	0	0	1	0	0
	2	0.0275862	0.0206897	0.0137931	0.333333	0	0	1	1	1
	2	0	0.0275862	0.00689655	0	0.166667	0	0	1	0
	2	0.0413793	0.062069	0	0.2	0.361111	0	1	1	0
	2	0	0.0137931	0.00689655	0	0	0	0	1	0
	2	0.0413793	0.0206897	0.00689655	0.266667	0.666667	0	1	1	0
	2	0.0275862	0.0137931	0	0.5	1	0	1	1	0
	2	0.0206897	0.0206897	0.00689655	0.333333	0.333333	0	1	1	0
	2	0	0.0461538	0.0461538	0	0	0	0	1	1
	2	0	0.0461538	0	0	0.333333	0	0	1	0
	2	0.0153846	0.0307692	0	0	0	0	1	1	0
	2	0.0384615	0.0769231	0	0	0	0	1	1	0
	2	0.0769231	0.0769231	0	0	0	0	1	1	0
	2	0	0.0752688	0.0430108	0	0.285714	0.166667	0	1	1
	2	0.0322581	0.0537634	0.0107527	0.333333	0.2	0	1	1	1
	2	0.0645161	0.0322581	0	0.133333	0.666667	0	1	1	0
	2	0.0215054	0.0215054	0.0430108	0	0	0.166667	1	1	1
	2	0.0322581	0.0967742	0.0215054	0.333333	0.166667	1	1	1	1
	2	0.0107527	0.0537634	0.0645161	0	0.4	0.133333	0	1	1
	2	0.0107527	0.0537634	0	0	0.1	0	1	1	0
	2	0.0107527	0.0430108	0.0107527	0	0.166667	0	1	1	0
	2	0	0.0215054	0	0	0	0	0	1	0
	2	0	0.0752688	0.0537634	0	0.142857	0.1	0	1	1
	2	0.0107527	0.0537634	0.0215054	0	0.1	0	1	1	1
	2	0	0.0107527	0.0215054	0	0	0	0	1	1
	2	0.0430108	0.0322581	0	0.333333	0.333333	0	1	1	0
	2	0	0.0537634	0	0	0.2	0	0	1	0
	2	0	0.0215054	0	0	1	0	0	1	0
	2	0	0.0430108	0.0107527	0	0.166667	0	0	1	1

## Sheet: Figure 2h-j
		mouse	A2-A1% time freezing	corr pair (A2-A1)	component prob (A2-A1)	clustering coefficient (A2-A1)
		mouse_16	44.2222	0.015551	0.647059	0.258824
		mouse_211	30.6667	0.01049	0.076923	0.197436
		mouse_212	28.6667	0.032895	0.666667	0.180556
		mouse_22	28.5556	0.040541	1	0
		mouse_32	21.5556	0.018646	0.265306	0.193408
		mouse_33	11.8889	0.004853	0.259259	0.119371
		mouse_35	3.66667	-0.001408	0	-0.1325
		mouse_40	2.55556	0.009231	0.2	0.033333
		mouse_41	17	0.016484	0.285714	0
		mouse_43	21	0.018433	0.4	0.122721
		mouse_45	6	-0.022727	0	0
		mouse_7	14.3333	0	0	0
