# Supplementary material for: Contextual fear memory retrieval by correlated ensembles of ventral CA1 neurons
Source: Nat Commun. 2020 Jul 13;11:3492. doi: 10.1038/s41467-020-17270-w (PMC7359370; doi:10.1038/s41467-020-17270-w)
Supplement: Supplementary file 4 — Source Data [file 41467_2020_17270_MOESM4_ESM.zip › source_data/Source Data for Figure 3.xlsx]

## Sheet: Figure 3b
			% time freezing
		genotype	A1	A2
		mCherry	6	43.4444
		mCherry	1.55556	30.7778
		mCherry	0	22.7778
		mCherry	0.222222	40.1111
		mCherry	4.77778	33.6667
		mCherry	6	40.6667
		mCherry	0.444444	31.5556
		mCherry	0	25.8889
		mCherry	2.22222	32.3333
		Chrimson	2.77778	25
		Chrimson	1.33333	35
		Chrimson	3.33333	27
		Chrimson	2.88889	10.2222
		Chrimson	7.33333	32.1111
		Chrimson	1	18.8889
		Chrimson	0	29.3333
		Chrimson	0.333333	25.3333
