# Supplementary material for: Contextual fear memory retrieval by correlated ensembles of ventral CA1 neurons
Source: Nat Commun. 2020 Jul 13;11:3492. doi: 10.1038/s41467-020-17270-w (PMC7359370; doi:10.1038/s41467-020-17270-w)
Supplement: Supplementary file 4 — Source Data [file 41467_2020_17270_MOESM4_ESM.zip › source_data/Source Data for Figure 4.xlsx]

## Sheet: Figure 4b
		RATE OF CA2+ EVENTS
	cell type: opto-tag=1, non-opto tag= 0
	cell type	OFF	ON	OFF	ON	OFF	ON	OFF	ON	OFF	ON	OFF	ON	OFF
	1	0.0166667	0	0.0333333	0	0	0	0.05	0.166667	0.0166667	0	0	0.166667	0
	0	0.0666667	0	0.05	0	0.05	0	0.0166667	0	0.0166667	0	0.0333333	0.166667	0.0166667
	0	0.0333333	0	0	0	0.05	0	0	0	0.0166667	0	0.0166667	0	0
	0	0	0	0	0	0.0166667	0	0.0166667	0	0.0333333	0	0	0	0
	1	0.05	0.166667	0	0	0	0	0.05	0	0.0333333	0	0	0	0
	0	0	0	0	0	0	0	0	0	0	0	0	0	0
	1	0.0166667	0	0.0166667	0	0	0.166667	0	0	0.0166667	0	0.0333333	0.166667	0
	0	0	0	0.0166667	0	0.0166667	0	0	0	0.0333333	0	0.0166667	0	0
	1	0.0333333	0.166667	0	0	0.0166667	0	0.0166667	0	0.0166667	0	0	0.166667	0
	0	0	0	0	0	0	0	0	0	0	0	0	0	0
	0	0	0	0	0	0	0	0	0	0	0	0	0	0
	0	0.0333333	0	0	0	0.0333333	0	0	0	0	0	0.0166667	0.166667	0
	1	0.0333333	0	0.0166667	0	0.0166667	0	0	0.166667	0.0166667	0	0.0166667	0.166667	0.0166667
	1	0	0.166667	0	0	0.05	0	0.0166667	0	0.0166667	0	0.0166667	0	0
	1	0	0.166667	0.0166667	0	0.05	0	0.0333333	0	0.0166667	0	0.0166667	0	0.0166667
	1	0.0166667	0.333333	0.0166667	0	0.0333333	0	0.0166667	0	0	0.166667	0	0	0
	0	0.0166667	0	0	0	0	0	0	0	0	0	0	0	0
	0	0.0833333	0	0	0	0.0666667	0	0.0166667	0	0.0166667	0	0.0333333	0	0
	1	0	0	0	0	0	0	0.0166667	0	0.0166667	0.166667	0.0166667	0.166667	0.0333333
	1	0	0	0	0.166667	0.0333333	0	0.0333333	0	0.05	0	0	0	0.0333333
	0	0.05	0	0.05	0	0.0333333	0.166667	0.05	0	0.0166667	0	0	0	0.05
	0	0	0	0.0333333	0.166667	0	0	0	0	0	0	0.0166667	0	0.0333333
	1	0	0	0	0	0	0	0	0.166667	0.0166667	0	0.0333333	0.166667	0.0166667
	1	0	0.166667	0	0	0	0.166667	0	0.166667	0	0.166667	0	0.166667	0
	0	0.1	0	0.0666667	0	0.05	0	0.05	0	0.0166667	0	0.0333333	0.166667	0
	1	0	0	0.0166667	0.166667	0	0	0.0166667	0	0.0333333	0	0.0333333	0	0.0333333
	1	0.0333333	0	0	0	0.0333333	0	0.1	0.166667	0.0166667	0.166667	0	0	0.0333333
	0	0.0666667	0	0.0666667	0	0.0666667	0	0.05	0.166667	0.0666667	0	0	0.166667	0.05
	0	0.0166667	0	0.0166667	0	0.0166667	0	0.0333333	0	0	0	0.0166667	0	0.0333333
	0	0.0166667	0	0.0333333	0	0	0	0.0166667	0	0	0	0.0166667	0	0
	0	0.1	0	0.0166667	0	0.0333333	0	0.05	0	0.0166667	0.166667	0.0666667	0	0.0333333
	0	0.1	0	0.0333333	0	0.0166667	0	0.0333333	0	0	0	0.1	0	0.0333333
	0	0.0166667	0	0	0	0	0	0	0	0	0	0.0166667	0	0
	0	0.0333333	0	0.0166667	0	0.0333333	0	0.0333333	0	0.0666667	0	0.0166667	0	0.0333333
	0	0.1	0	0.0333333	0	0.05	0	0.05	0	0.05	0	0.0666667	0	0.0333333
	1	0.0666667	0.166667	0.05	0.166667	0	0.166667	0.0166667	0	0.05	0	0	0	0.0166667
	1	0.0166667	0	0	0	0.0166667	0	0.0166667	0	0.0666667	0.166667	0.0166667	0.166667	0.0333333
	1	0	0	0.0166667	0	0.0333333	0.166667	0.0166667	0	0.0166667	0	0.0166667	0	0
	0	0.116667	0	0.0666667	0.166667	0.0833333	0	0.1	0	0.0333333	0	0.0666667	0	0.0333333
	0	0.0833333	0	0.0333333	0	0	0	0.0333333	0	0.0333333	0	0.0166667	0	0
	1	0.05	0.333333	0.0333333	0	0	0.166667	0.0166667	0	0.0166667	0	0.0166667	0	0
	1	0.05	0.166667	0.05	0.166667	0.0166667	0.166667	0	0	0.0166667	0.166667	0.0333333	0	0.0166667
	0	0.1	0	0.0166667	0	0.0666667	0.166667	0.05	0	0.0333333	0	0.0833333	0	0.0333333
	1	0.0166667	0	0.0333333	0	0.0333333	0	0.0833333	0	0.0333333	0	0.0666667	0.333333	0.0333333
	1	0.05	0	0.0666667	0.166667	0.0833333	0.166667	0.0666667	0.166667	0.0333333	0	0.0666667	0.166667	0
	1	0.0333333	0.166667	0.0333333	0.166667	0.0333333	0.166667	0.0333333	0	0.0333333	0	0.05	0	0.0333333
	0	0.05	0	0.05	0	0.0166667	0	0.0666667	0.166667	0.0333333	0	0.0166667	0	0
	1	0	0	0.0166667	0.166667	0.0166667	0	0.0666667	0	0.0333333	0	0	0.166667	0.0333333
	0	0.0833333	0	0.0333333	0	0.0333333	0	0.0333333	0	0.0333333	0	0.0333333	0	0.0333333
	0	0	0	0	0	0	0	0	0	0	0	0	0	0
	0	0.0166667	0	0	0	0.0166667	0	0.0166667	0	0.0166667	0	0	0.166667	0
	0	0.0333333	0	0.0666667	0	0.0333333	0	0.0166667	0	0.0333333	0	0.0333333	0	0.0666667
	0	0.05	0	0	0.166667	0	0	0	0	0.0166667	0	0.0833333	0	0.0166667
	1	0.0166667	0.166667	0	0	0	0.166667	0.0333333	0.166667	0	0.166667	0	0	0
	0	0.0166667	0	0	0	0.0166667	0	0.0166667	0	0.1	0	0	0	0
	1	0	0.166667	0.0166667	0	0	0	0	0	0.0333333	0	0	0	0
	0	0	0	0.0166667	0	0.0166667	0	0.0166667	0	0.0166667	0	0.0666667	0	0.0166667
	0	0	0	0.0166667	0	0.0333333	0	0.05	0.166667	0.05	0.166667	0.0333333	0	0.05
	1	0.1	0	0.0666667	0.166667	0	0.166667	0.05	0.166667	0.0166667	0	0.0333333	0.166667	0.0166667
	0	0.0333333	0.166667	0.0666667	0	0.0333333	0	0	0	0.0166667	0	0.0333333	0.333333	0.0166667
	0	0	0	0	0	0	0	0	0	0	0	0	0	0
	0	0.0833333	0	0.0166667	0	0.0666667	0	0.0166667	0	0.0166667	0	0.0166667	0	0
	1	0.0333333	0.166667	0.05	0	0.0333333	0.166667	0.0166667	0	0.05	0	0	0	0
	0	0.0333333	0	0.0166667	0	0.0333333	0	0.0166667	0	0.0333333	0	0.0166667	0	0.0166667
	0	0.05	0	0.05	0	0	0	0.0166667	0	0.0166667	0	0	0	0.0333333
	0	0.0666667	0	0.0333333	0	0.0333333	0	0.0333333	0	0.0333333	0	0.0333333	0.166667	0.0333333
	0	0.0666667	0	0.05	0	0.0333333	0	0.0666667	0	0.0333333	0	0.0333333	0.166667	0.0166667
	0	0.0333333	0	0.05	0	0.0833333	0	0.0333333	0	0.0166667	0	0.0166667	0.166667	0.0166667
	1	0	0	0	0	0	0	0.0333333	0	0.0166667	0	0	0.166667	0.0166667
	1	0.0333333	0	0.0666667	0	0.0166667	0	0.0166667	0.166667	0.0833333	0	0.0166667	0.166667	0.0166667
	0	0.05	0	0.0166667	0	0.0666667	0	0.05	0.166667	0.0166667	0	0.0833333	0	0.0166667
	1	0.05	0	0	0	0.0166667	0.333333	0	0	0	0	0.05	0	0.0166667
	0	0.0333333	0	0.0666667	0	0.0833333	0	0.0166667	0	0.0333333	0.166667	0.0333333	0	0
	1	0.05	0	0.0166667	0.166667	0.0333333	0.166667	0.0333333	0	0.0166667	0.333333	0.116667	0	0.0166667
	0	0.0166667	0	0.0333333	0	0	0	0.0166667	0	0.0666667	0	0.0166667	0	0.0166667
	0	0.0166667	0	0	0	0.0666667	0	0.0166667	0	0	0	0.0333333	0	0.0166667
	0	0.1	0	0.0833333	0.166667	0.0833333	0	0.0833333	0	0.133333	0	0.0666667	0	0.05
	1	0.0333333	0	0.0666667	0	0.0333333	0.166667	0.0166667	0	0.0166667	0	0.0333333	0	0
	1	0.0333333	0.166667	0	0	0.0166667	0.166667	0	0	0	0	0	0	0
	1	0.0333333	0	0	0.333333	0.0166667	0.166667	0.0166667	0	0.0333333	0	0.0333333	0	0
	1	0	0	0.0333333	0.166667	0.0166667	0	0.0166667	0	0.0333333	0.166667	0	0.166667	0
	0	0.0833333	0	0.05	0	0.0166667	0	0.0166667	0	0	0	0.0333333	0.166667	0
	1	0	0.166667	0.0333333	0	0	0	0	0	0.0333333	0	0	0	0
	0	0.1	0	0.05	0	0.0833333	0	0.0333333	0	0.05	0.166667	0.0333333	0	0.0166667
	0	0.0166667	0	0.0666667	0	0.0833333	0	0.0333333	0	0.116667	0	0.0333333	0	0.05
	0	0.0166667	0	0.05	0	0.0666667	0	0.0166667	0	0.05	0	0.0166667	0	0
	0	0.1	0	0.05	0	0.0833333	0	0.0666667	0.166667	0.05	0.166667	0.1	0	0.05
	0	0.0166667	0	0.1	0	0.0666667	0.166667	0.05	0	0.0666667	0.166667	0	0	0
	1	0.0666667	0	0.05	0	0.1	0	0.0333333	0.333333	0.0166667	0.166667	0.0333333	0	0.05
	0	0.15	0.166667	0.216667	0	0.116667	0	0.05	0.166667	0.0833333	0	0.0833333	0.166667	0
	0	0.0333333	0	0.0666667	0	0.0166667	0.166667	0	0	0.0666667	0	0.0166667	0	0.0166667
	0	0.0666667	0.166667	0.0666667	0	0.0833333	0	0.0333333	0	0.0333333	0	0	0	0.0166667
	0	0.05	0	0.0333333	0	0.0166667	0	0	0	0.0666667	0	0.0833333	0	0.0166667
	0	0.0666667	0.333333	0.05	0	0.0833333	0	0.05	0	0.0666667	0	0.0666667	0	0.05
	0	0.1	0	0.0333333	0	0.0666667	0	0.0333333	0	0.0833333	0	0.05	0.166667	0.0333333
	1	0.0666667	0.166667	0.0333333	0	0.05	0	0.0166667	0.166667	0.0333333	0	0.0333333	0	0.0166667
	0	0.0166667	0	0	0.166667	0.0166667	0	0	0	0.0833333	0	0.0333333	0	0
	1	0.05	0	0	0	0.0166667	0	0	0	0.05	0.333333	0.0666667	0.166667	0
	0	0.05	0.166667	0	0	0.0166667	0	0.0333333	0	0.0833333	0	0.05	0	0.05
	0	0.15	0.166667	0.05	0	0.0833333	0.166667	0.0833333	0.166667	0.05	0	0.0666667	0	0.05
	1	0.0333333	0.333333	0.0333333	0	0.0666667	0	0.05	0	0.0333333	0	0.1	0	0.0333333
	1	0.0666667	0.166667	0.0333333	0	0.0333333	0	0.0166667	0	0.0333333	0	0.05	0.166667	0
	0	0.1	0	0.05	0	0.05	0	0.0333333	0.166667	0.0666667	0	0.0333333	0.166667	0.0666667
	0	0.0833333	0	0.1	0	0.05	0.166667	0	0	0.0833333	0	0.05	0.166667	0.05
	1	0.0166667	0	0.0333333	0	0.0666667	0	0.0166667	0	0.0166667	0.166667	0	0	0
	0	0.05	0	0.05	0	0.1	0	0.0166667	0	0.0333333	0	0.0666667	0	0.0166667
	0	0	0	0.0166667	0	0.05	0	0.0166667	0	0.0333333	0.166667	0	0	0.0666667
	0	0.0666667	0	0.0833333	0	0.0833333	0	0.0166667	0	0	0.166667	0.0333333	0.166667	0.0166667
	0	0.0333333	0	0.0333333	0	0.0166667	0	0.0166667	0	0.0333333	0	0.05	0	0.1
	0	0.0166667	0	0.0333333	0	0.0333333	0	0.0333333	0	0.0666667	0	0.0333333	0	0.0166667
	0	0.0833333	0.166667	0.116667	0	0.116667	0	0.0833333	0	0.0666667	0	0.0666667	0	0.05
	1	0.0833333	0.333333	0.0833333	0	0.05	0	0.0833333	0	0.05	0.166667	0.0833333	0	0.0666667
	0	0.0333333	0	0	0	0	0	0	0	0	0	0.0666667	0	0.0333333
	0	0	0	0	0	0	0	0	0	0	0	0	0	0
	0	0.0833333	0	0.0333333	0	0.0833333	0	0.0333333	0	0.0333333	0	0.05	0	0.0333333
	0	0.0166667	0	0	0	0	0	0	0	0	0	0	0	0
	0	0	0	0	0	0	0	0.0333333	0	0	0	0.0333333	0	0
	0	0.0666667	0	0.05	0	0.0333333	0	0.0333333	0.166667	0.05	0	0.05	0.166667	0.0166667
	0	0	0	0.0166667	0	0	0	0.0333333	0	0	0	0	0	0.0166667
	0	0.0166667	0	0	0	0	0	0	0	0	0	0.0166667	0	0
	0	0.05	0	0.1	0	0.0166667	0.166667	0.0666667	0	0.0166667	0	0.0166667	0	0.0166667
	0	0.0166667	0	0	0	0	0	0.0166667	0	0.0166667	0	0	0	0.0166667
	0	0.0833333	0	0	0	0.0166667	0	0.0166667	0	0	0	0.0166667	0	0
	0	0.0333333	0	0.0166667	0	0	0	0	0	0	0	0	0	0.0166667
	0	0.0166667	0	0	0	0	0	0	0	0	0	0	0	0
	0	0.0333333	0	0.0166667	0	0.0333333	0	0.0833333	0	0.0666667	0	0.0333333	0	0.0166667
	0	0	0	0	0	0	0	0.0166667	0	0	0	0	0	0
	1	0	0	0.0166667	0	0	0	0	0	0.0166667	0	0.0166667	0.166667	0
	0	0.0833333	0	0	0.166667	0.0333333	0	0.0166667	0.166667	0.0333333	0	0.0166667	0	0
	0	0.0166667	0	0.0333333	0	0	0	0	0	0.0166667	0	0	0	0
	0	0.0166667	0	0.0166667	0	0	0	0.0166667	0	0	0	0	0	0.0166667
	0	0.0666667	0	0.05	0	0.05	0	0.05	0	0.0833333	0	0.0666667	0	0.0166667
	0	0.05	0	0	0	0	0	0	0	0.0166667	0	0	0	0
	0	0.0833333	0	0.0166667	0	0.0166667	0	0.0166667	0	0.0166667	0	0.0333333	0	0
	0	0.0166667	0	0.05	0	0.0333333	0	0.05	0	0	0	0.0333333	0	0.0166667
	1	0	0	0	0	0	0.166667	0	0	0	0	0.0166667	0	0
	0	0.0833333	0	0	0	0.0333333	0	0.0333333	0	0	0	0.0333333	0	0.0166667
	0	0.0333333	0	0	0	0.0166667	0	0.0333333	0	0.0333333	0.166667	0	0	0
	0	0.0166667	0	0.0166667	0	0	0	0	0	0	0	0	0	0
	0	0.0333333	0.166667	0.0166667	0	0.0833333	0	0.0333333	0	0	0	0.0666667	0	0.0333333
	0	0.0166667	0	0.0333333	0	0.05	0	0.0166667	0	0.0333333	0	0.0333333	0	0.0166667
	0	0.0333333	0	0	0	0.0666667	0	0	0	0	0	0.0166667	0	0.0166667
	0	0.0666667	0.166667	0.0666667	0	0.0833333	0	0.0166667	0.166667	0.0666667	0	0.0666667	0	0.05
	0	0.0666667	0.166667	0.0333333	0	0.05	0	0.1	0	0	0	0.0333333	0	0.05
	0	0.0666667	0	0	0	0.05	0	0	0	0	0	0	0	0
	1	0	0	0	0	0.0166667	0	0.0166667	0.166667	0.0333333	0.166667	0	0	0
	0	0.116667	0	0	0	0.05	0	0	0	0	0	0.0333333	0	0.0666667
	1	0.0333333	0.166667	0.05	0	0	0	0.0666667	0.166667	0	0	0.0166667	0	0
	0	0.0333333	0	0	0	0.0666667	0	0.0166667	0	0	0	0.0666667	0	0.0166667
	1	0.0333333	0	0	0	0	0.166667	0.0166667	0	0.0166667	0	0.05	0	0.0333333
	0	0	0	0.0166667	0	0.0166667	0	0.0333333	0	0.0166667	0	0.05	0	0.05
	0	0.0166667	0	0.0166667	0	0.0166667	0	0.05	0	0	0.166667	0.0166667	0	0
	1	0.1	0.166667	0	0	0.0166667	0.166667	0.0166667	0	0.0166667	0	0.0166667	0	0.0166667
	0	0.0666667	0	0.0333333	0	0	0	0.0166667	0	0.0166667	0	0.05	0	0.0166667
	0	0	0	0	0	0.0333333	0	0.0166667	0	0.0166667	0	0	0	0
	0	0.0666667	0	0.0333333	0	0.0166667	0	0.05	0	0.1	0	0.0333333	0	0.0166667
	0	0.0666667	0	0.0166667	0	0.05	0	0	0	0.0166667	0	0.0333333	0	0
	0	0	0	0	0	0	0	0	0	0	0	0	0	0
	0	0.0333333	0	0	0	0.0166667	0	0	0	0.0166667	0	0	0	0
	0	0.0333333	0	0	0	0.0333333	0	0	0	0.0166667	0	0	0	0.0166667
	1	0.116667	0	0	0.166667	0.0166667	0.166667	0	0	0.0166667	0.166667	0.05	0	0
	0	0.0833333	0	0.0333333	0	0.05	0	0	0	0.116667	0	0.05	0	0.1
	0	0.0833333	0.166667	0.0666667	0	0.0666667	0	0.1	0	0.116667	0	0.15	0.166667	0.1
	0	0.133333	0	0.05	0	0.0166667	0.166667	0.0166667	0	0.05	0	0.0166667	0.166667	0.0166667
	1	0.0333333	0.166667	0.1	0.166667	0.0666667	0	0.1	0	0.183333	0.166667	0.05	0.333333	0.1
	0	0	0	0.0666667	0	0	0	0.0666667	0	0.0666667	0	0	0.166667	0.05
	0	0.0666667	0	0.0666667	0	0.05	0	0.05	0	0.133333	0.166667	0.133333	0.166667	0.166667
	0	0.0166667	0.166667	0.0666667	0	0.0166667	0	0.05	0	0.0666667	0	0.0333333	0	0.0166667
	0	0.0333333	0	0	0	0	0	0.05	0	0.0166667	0	0.0666667	0	0.1
	0	0.15	0.166667	0.2	0	0.1	0	0.116667	0	0.2	0	0.0333333	0.333333	0.0666667
	0	0.0666667	0	0.1	0	0.0833333	0	0.116667	0	0.166667	0	0.1	0	0.1
	1	0.0166667	0	0.0166667	0	0.05	0.166667	0	0	0.0333333	0	0	0	0.0333333
	1	0.05	0	0.133333	0.333333	0.1	0.166667	0.05	0.333333	0.0333333	0	0.0833333	0	0.1
	0	0	0	0.0333333	0	0.0166667	0	0	0	0.0166667	0	0	0	0
	0	0.0666667	0.166667	0.0333333	0	0.0166667	0	0.116667	0	0.0833333	0	0.0666667	0	0.0666667
	0	0.0333333	0	0.0666667	0	0.0166667	0	0.0166667	0	0.0833333	0	0.166667	0	0.133333
	0	0.0666667	0	0.116667	0.166667	0.116667	0	0.0666667	0	0.166667	0	0.0666667	0.166667	0.0833333
	0	0.0333333	0	0.0333333	0	0.0333333	0.166667	0.0333333	0	0.116667	0	0.05	0	0.15
	0	0.05	0	0.0833333	0	0.116667	0	0.0833333	0	0.05	0	0.133333	0.166667	0.15
	0	0	0	0.05	0	0.0333333	0	0.05	0	0.116667	0.166667	0	0	0.05
	0	0.0833333	0.166667	0.133333	0	0.1	0.166667	0.0666667	0	0.166667	0	0.166667	0	0.0833333
	0	0.0166667	0	0.0833333	0	0	0.166667	0.0666667	0	0.0833333	0.166667	0.0166667	0	0
	0	0.116667	0.166667	0.116667	0	0.0666667	0	0.2	0	0.216667	0	0.2	0.333333	0.2
	1	0.0833333	0.166667	0.116667	0.333333	0.0666667	0	0.116667	0	0.0166667	0.166667	0.0333333	0.166667	0.0666667
	0	0.1	0	0.1	0	0.05	0.166667	0.1	0	0.05	0	0.05	0.166667	0.0166667
	1	0.0333333	0	0.0333333	0	0.0166667	0.166667	0.0833333	0	0.0333333	0.166667	0	0.166667	0.0166667
	0	0.0833333	0	0.116667	0.333333	0.1	0.166667	0.0333333	0	0.133333	0	0.0666667	0	0.05
	0	0.0833333	0.166667	0.15	0	0.0333333	0.166667	0.1	0	0.15	0	0.05	0	0.133333
	0	0.116667	0.333333	0.15	0	0.166667	0	0.05	0.166667	0.133333	0	0.283333	0.166667	0.133333
	0	0.0666667	0.166667	0.0666667	0.166667	0.0666667	0	0.0666667	0	0.15	0	0.0666667	0	0.1
	1	0.1	0	0.133333	0	0.0833333	0.333333	0.0333333	0	0.116667	0	0.0666667	0	0.0333333
	0	0.133333	0.166667	0.133333	0.166667	0.0833333	0	0.133333	0.166667	0.0666667	0.333333	0.116667	0	0.183333
	0	0.0333333	0.166667	0.0333333	0	0.0333333	0	0.1	0	0.0666667	0	0	0	0.0333333
	0	0.116667	0	0.0833333	0	0.0333333	0	0.0333333	0	0.0833333	0	0.0333333	0.166667	0.0833333
	0	0.216667	0	0.116667	0	0.216667	0.166667	0.1	0	0.15	0.166667	0.133333	0.166667	0.15
	0	0.0666667	0	0.05	0	0.0666667	0.166667	0.0833333	0	0.116667	0.166667	0.0333333	0	0.0833333
	1	0.116667	0.166667	0.05	0.333333	0.0833333	0	0.0833333	0.166667	0.1	0	0.1	0	0.1
	0	0.0833333	0.166667	0.1	0	0.0333333	0	0.05	0	0.1	0	0.0666667	0	0.0666667
	0	0.0333333	0.166667	0.0166667	0	0.05	0	0.0166667	0	0	0	0.116667	0	0.0833333
	0	0.05	0	0.0666667	0	0.05	0	0.0333333	0	0.0166667	0.166667	0.0666667	0	0.0833333
	0	0.0666667	0	0.116667	0	0.133333	0.166667	0.0666667	0	0.1	0.166667	0.0666667	0.166667	0.133333
	0	0.05	0	0.05	0	0.0666667	0	0.0166667	0	0.0166667	0	0.05	0	0.05
	1	0.0333333	0	0.0666667	0.166667	0.1	0	0.183333	0	0.15	0.166667	0.0166667	0.333333	0.0166667
	0	0.266667	0.166667	0.116667	0.333333	0.1	0	0.0833333	0	0.1	0.166667	0.1	0.166667	0.183333
	0	0.05	0	0.0333333	0	0.0166667	0	0.1	0	0.05	0.166667	0.05	0	0.216667
	0	0.0333333	0	0.05	0	0	0	0.0666667	0	0.0333333	0	0.0666667	0	0.0333333
	0	0.1	0	0.0333333	0	0.0166667	0	0.1	0	0	0.166667	0.05	0.166667	0.0333333
	0	0.0333333	0	0.0833333	0	0.0166667	0	0.05	0.166667	0.0833333	0	0.05	0	0.0333333
	0	0.0166667	0	0.0166667	0	0.0333333	0	0.0166667	0	0.0333333	0	0.0333333	0	0.0833333
	1	0.0666667	0.166667	0.0333333	0.166667	0.0666667	0	0.05	0	0.0166667	0	0.05	0	0.0166667
	0	0	0	0.0333333	0	0	0.166667	0.0166667	0	0.0833333	0	0.0666667	0	0.0166667
	0	0.116667	0.166667	0.0666667	0.166667	0.0666667	0	0.0666667	0	0.05	0	0.116667	0	0.0666667
	1	0.15	0.166667	0.0833333	0	0.05	0	0.05	0	0.0666667	0.333333	0.05	0.166667	0.05
	1	0.0333333	0	0	0	0.0166667	0	0	0.166667	0	0	0	0	0
	0	0.0666667	0	0.0666667	0	0.0166667	0	0.0333333	0	0.0333333	0	0.05	0	0.0833333
	0	0	0	0.0666667	0	0.0166667	0	0.0166667	0	0.0166667	0	0.0166667	0	0.05
	0	0.0333333	0	0	0	0.05	0	0.05	0	0.0166667	0	0	0	0.0166667
	0	0.15	0	0.0166667	0	0.05	0	0.0166667	0	0.0666667	0.166667	0.0166667	0	0.0166667
	0	0.0666667	0	0.0166667	0	0.0166667	0	0.0666667	0.166667	0.0333333	0	0.1	0	0
	0	0.0833333	0.166667	0.0166667	0	0.0333333	0	0.0666667	0	0.0333333	0	0.133333	0	0.0333333
	0	0.133333	0	0.0333333	0	0.0833333	0	0.05	0	0.0833333	0	0.0666667	0	0.05
	0	0.116667	0	0.0166667	0	0.1	0.166667	0.05	0.166667	0.0666667	0.166667	0.116667	0	0.0166667
	0	0.0666667	0.166667	0.1	0	0.0166667	0	0.0333333	0	0.0333333	0	0.0333333	0	0.0333333
	0	0.0666667	0	0.133333	0	0.1	0	0.0833333	0	0.0833333	0	0.0833333	0	0.133333
	0	0.05	0	0.0166667	0	0	0	0.0166667	0	0.0333333	0	0.0166667	0	0.0333333
	0	0.0666667	0	0.133333	0	0.116667	0.166667	0.0333333	0	0.1	0	0.0666667	0	0.183333
	0	0.0333333	0	0	0	0	0	0	0	0.0166667	0	0.0166667	0	0.0333333
	0	0.05	0.166667	0.05	0	0	0	0	0	0.0166667	0	0.0333333	0	0
	0	0.0333333	0.333333	0.0666667	0.166667	0.0833333	0	0.0666667	0	0.05	0	0.0833333	0	0.0666667
	1	0.05	0	0	0	0.05	0.166667	0.05	0.333333	0.0333333	0	0.05	0	0.0166667
	1	0.116667	0	0.1	0.166667	0.05	0.333333	0.05	0	0.0333333	0	0.0666667	0	0.05
	0	0.0833333	0	0.05	0	0.05	0	0	0	0.05	0.166667	0.0833333	0	0
	0	0.133333	0.166667	0.0833333	0.333333	0.1	0	0.0666667	0	0.1	0	0.1	0	0.05
	1	0.0833333	0.166667	0.0666667	0	0.0333333	0	0.133333	0.166667	0.1	0	0.0833333	0.333333	0.0666667
	0	0.0666667	0	0.0666667	0	0.0333333	0	0.0333333	0	0.0666667	0	0.05	0	0.0666667
	0	0.05	0.166667	0.05	0	0.05	0	0.0833333	0	0.05	0	0.1	0	0.1
	0	0	0	0.0166667	0	0.0666667	0	0.0333333	0	0.0166667	0	0.0333333	0	0.05
	0	0.1	0	0.116667	0	0.0166667	0.166667	0.0333333	0	0.1	0	0.0666667	0	0.0833333
	0	0.15	0	0.0833333	0.166667	0.0666667	0.166667	0.05	0.166667	0.0666667	0	0.0833333	0	0.05
	0	0.0333333	0	0.05	0.166667	0.05	0	0.0666667	0	0.0166667	0	0.05	0	0
	1	0.0333333	0	0	0	0.0333333	0	0.05	0	0.0166667	0.166667	0.0666667	0	0.0333333
	0	0.0833333	0.166667	0	0	0.0833333	0	0.0166667	0	0.0166667	0	0.05	0	0
	0	0	0	0.116667	0.166667	0.0333333	0	0.0666667	0	0.0166667	0	0.05	0	0.0833333
	0	0.133333	0	0.2	0	0.0333333	0.166667	0.0833333	0	0.0833333	0	0.0666667	0	0.116667
	0	0.0166667	0	0.0666667	0	0.0166667	0	0.0833333	0	0.0666667	0	0.05	0	0.0833333
	0	0.116667	0.166667	0.1	0	0.05	0.166667	0.0833333	0	0.1	0	0.0833333	0	0.1
	0	0.0666667	0.166667	0.0833333	0	0.0833333	0	0.05	0	0.1	0.166667	0.1	0	0.0666667
	1	0.05	0.166667	0.0333333	0.166667	0.05	0	0.0833333	0	0.0166667	0.166667	0.1	0	0.0333333
	0	0.1	0	0.133333	0.166667	0.116667	0.166667	0.1	0	0.1	0.166667	0.1	0	0.116667
	0	0.05	0	0.0666667	0.166667	0.116667	0	0.05	0	0.0333333	0	0.0333333	0	0.0166667
	0	0.15	0	0.15	0.166667	0.133333	0	0.0666667	0	0.1	0	0.0333333	0	0.216667
	0	0.1	0	0.133333	0	0.05	0.166667	0.0833333	0.166667	0.183333	0.166667	0.183333	0	0.0666667
	0	0.133333	0.166667	0.2	0	0.166667	0.166667	0.1	0	0.05	0	0.0166667	0	0.0833333
	0	0.2	0	0.166667	0.166667	0.1	0.333333	0.133333	0	0.116667	0	0.05	0	0.133333
	1	0.0833333	0.166667	0.0833333	0.166667	0.05	0	0.0666667	0.166667	0.05	0.166667	0.1	0	0.133333
	0	0.183333	0.166667	0.15	0.166667	0.116667	0.166667	0.183333	0	0.116667	0	0.183333	0	0.216667
	0	0.116667	0	0.0166667	0.166667	0.05	0	0.0333333	0	0.0833333	0	0.0166667	0	0.05
	0	0.0833333	0	0.0666667	0.166667	0.0666667	0	0.1	0	0.133333	0.333333	0.1	0	0.0666667
	0	0.0666667	0	0.0166667	0	0	0	0.0333333	0	0.0166667	0	0.0166667	0	0.0333333
	0	0.0666667	0	0.0833333	0	0.0333333	0	0.0833333	0	0.0666667	0.166667	0.1	0	0.0833333
	0	0	0	0.0166667	0	0	0	0.05	0	0.05	0	0.0166667	0	0.05
	1	0.0666667	0	0.05	0	0.1	0	0.0333333	0.166667	0.0333333	0	0.0666667	0.333333	0.0833333
	1	0.05	0.166667	0.0333333	0.166667	0.0666667	0	0.05	0	0.05	0	0.05	0	0.0333333
	0	0	0.166667	0.0333333	0	0.0166667	0	0.0333333	0	0	0	0.0166667	0	0.05
	0	0.1	0	0.1	0	0.05	0	0.1	0	0.05	0	0.0666667	0	0.116667
	0	0.0666667	0	0.0833333	0	0	0	0	0	0.0166667	0	0.0166667	0	0.0166667
	1	0.0333333	0.166667	0.0333333	0	0.0166667	0	0	0	0.0166667	0	0	0	0
	0	0.0666667	0	0.116667	0	0.0333333	0.166667	0.05	0	0.1	0	0.0666667	0	0.183333
	0	0.15	0	0.05	0	0.0833333	0.166667	0.0666667	0	0.1	0	0.0666667	0.166667	0.183333

## Sheet: Figure 4d
			% time freezing
		genotype	A1	A2	B
		chrimson	6.10433	71.9132	10.4444
		chrimson	48.5873	90.4178	7.67004
		chrimson	18.1163	26.8166	0.777778
		chrimson	3.50975	57.8902	0
		chrimson	30.2493	67.4238	0
		amcherry	23.8889	25.6667	7.44444
		amcherry	27.6667	59.4444	22.7778
		amcherry	11.2222	74.4444	7.44444
		amcherry	1.88889	46.3333	14.7778

## Sheet: Figure 4e-h
		Ca2+ event rate			corr pair ratio			clustering coefficient			component probability
	Genotype	A1	A2	B Ctx	A1	A2	B Ctx	A1	A2	B Ctx	A1	A2	B Ctx
	Chrimson	0	0	0.0333333	0	0	0.031746	0	0	0	0	0	1
	Chrimson	0.0277778	0	0.0388889	0.031746	0	0.0634921	1	0	0.833333	1	0	1
	Chrimson	0	0	0.00555556	0	0	0.015873	0	0	0	0	0	0
	Chrimson	0	0	0.0166667	0	0	0	0	0	0	0	0	0
	Chrimson	0.0222222	0.0444444	0.0222222	0.015873	0	0	0	0	0	1	0	0
	Chrimson	0.00555556	0.00555556	0	0.0793651	0	0	0.4	0	0	1	0	0
	Chrimson	0.0166667	0	0.0111111	0.015873	0	0.0952381	0	0	0.266667	1	0	1
	Chrimson	0.00555556	0	0.0222222	0.0634921	0	0.031746	0	0	0	1	0	1
	Chrimson	0.0166667	0	0	0.015873	0	0	0	0	0	1	0	0
	Chrimson	0.0222222	0	0.0333333	0.031746	0	0	1	0	0	1	0	0
	Chrimson	0.0222222	0.00555556	0.0111111	0	0.015873	0.031746	0	0	0	0	1	1
	Chrimson	0.0277778	0	0.00555556	0	0	0.142857	0	0	0.25	0	0	1
	Chrimson	0.00555556	0	0.0777778	0.031746	0	0.031746	1	0	0	1	0	1
	Chrimson	0.0166667	0.00555556	0.05	0	0.0793651	0.0634921	0	0.6	0.5	0	1	1
	Chrimson	0.0333333	0	0.0111111	0.0634921	0	0.015873	0.833333	0	0	1	0	1
	Chrimson	0.0111111	0	0	0.015873	0	0	0	0	0	1	0	0
	Chrimson	0.0222222	0.0222222	0.0388889	0	0.0634921	0.031746	0	0.5	1	0	1	1
	Chrimson	0	0	0.0166667	0	0	0.047619	0	0	0.333333	0	0	1
	Chrimson	0.0166667	0	0.00555556	0.031746	0	0.047619	0	0	0	1	0	1
	Chrimson	0.0277778	0.0277778	0.0222222	0.0952381	0.031746	0.047619	0.4	0	0.666667	1	1	1
	Chrimson	0.05	0	0	0	0	0	0	0	0	0	0	0
	Chrimson	0.1	0	0.00555556	0	0	0.031746	0	0	0	0	0	1
	Chrimson	0	0	0.0777778	0	0	0.031746	0	0	0	0	0	1
	Chrimson	0.0444444	0	0.0722222	0	0	0	0	0	0	0	0	0
	Chrimson	0.0111111	0.0222222	0.0222222	0	0.047619	0.015873	0	0.333333	0	0	1	0
	Chrimson	0.0611111	0	0	0	0	0	0	0	0	0	0	0
	Chrimson	0.0555556	0.0277778	0.0388889	0.0634921	0.0634921	0	0.333333	0.833333	0	1	1	0
	Chrimson	0.0222222	0.00555556	0.0444444	0.0952381	0.031746	0.015873	0.333333	0	0	1	1	1
	Chrimson	0.0166667	0	0	0.015873	0	0	0	0	0	1	0	0
	Chrimson	0.0111111	0	0	0.015873	0	0	0	0	0	1	0	0
	Chrimson	0.0611111	0.0277778	0.0111111	0.015873	0.047619	0.0634921	0	0.333333	0	0	1	1
	Chrimson	0.0666667	0.0111111	0.05	0.031746	0.015873	0.0634921	0	0	0.166667	1	1	1
	Chrimson	0.0722222	0.00555556	0.0555556	0	0.0793651	0	0	0.6	0	0	1	0
	Chrimson	0.0333333	0.00555556	0.0777778	0.031746	0	0	1	0	0	1	0	0
	Chrimson	0.0555556	0.0277778	0.144444	0.031746	0.0793651	0	0	0.4	0	1	1	0
	Chrimson	0.0388889	0	0.0166667	0.047619	0	0.015873	0.333333	0	0	1	0	1
	Chrimson	0.00555556	0	0	0.0793651	0	0	0.4	0	0	1	0	0
	Chrimson	0.0333333	0.0111111	0.0444444	0.031746	0.015873	0.0634921	0	0	0.166667	1	1	1
	Chrimson	0.0444444	0	0.00555556	0.047619	0	0.015873	0.333333	0	0	1	0	0
	Chrimson	0.0611111	0.00555556	0.0444444	0	0	0.015873	0	0	0	0	0	1
	Chrimson	0.0444444	0.0166667	0.0555556	0.047619	0	0.031746	0.333333	0	0	1	0	1
	Chrimson	0	0.0111111	0.0277778	0	0.031746	0.015873	0	1	0	0	1	1
	Chrimson	0.0333333	0	0.0444444	0.015873	0	0.047619	0	0	0.333333	1	0	1
	Chrimson	0.0111111	0	0.00555556	0.047619	0	0.031746	0.333333	0	1	1	0	1
	Chrimson	0.0722222	0.00555556	0.0333333	0.047619	0	0.015873	1	0	0	1	0	1
	Chrimson	0.0944444	0.0222222	0.0444444	0	0.031746	0.015873	0	1	0	0	1	0
	Chrimson	0.0388889	0.0166667	0.0388889	0.015873	0.047619	0.031746	0	0.333333	0	0	1	1
	Chrimson	0.0722222	0.0277778	0.05	0	0.015873	0	0	0	0	0	1	0
	Chrimson	0.0444444	0	0	0	0	0	0	0	0	0	0	0
	Chrimson	0.0611111	0.0555556	0.0555556	0.015873	0	0	0	0	0	0	0	0
	Chrimson	0.00555556	0	0.0277778	0.015873	0	0.015873	0	0	0	1	0	1
	Chrimson	0.0777778	0	0.0222222	0.015873	0	0.0952381	0	0	0.466667	1	0	1
	Chrimson	0.0333333	0.0388889	0.05	0.0793651	0.015873	0.031746	0.6	0	0	1	1	1
	Chrimson	0.105556	0.0611111	0.0833333	0.015873	0	0	0	0	0	1	0	0
	Chrimson	0.0166667	0	0.0166667	0.031746	0	0.015873	0	0	0	1	0	1
	Chrimson	0.0222222	0.0277778	0.0388889	0	0	0	0	0	0	0	0	0
	Chrimson	0.05	0.0333333	0.0722222	0.015873	0	0.015873	0	0	0	0	0	1
	Chrimson	0.105556	0.0111111	0.0388889	0.031746	0.031746	0.031746	0	0	0	1	1	1
	Chrimson	0.0611111	0.0611111	0.0222222	0	0	0.0793651	0	0	0.1	0	0	1
	Chrimson	0.0611111	0.0111111	0.0111111	0.031746	0.015873	0.015873	0	0	0	1	1	1
	Chrimson	0.05	0.0111111	0.0277778	0.031746	0.031746	0.015873	1	0	0	1	1	1
	Chrimson	0.00555556	0	0.0166667	0.031746	0	0.047619	1	0	0.333333	1	0	1
	Chrimson	0.111111	0.0277778	0.0444444	0	0	0.031746	0	0	1	0	0	1
	Chrimson	0.0611111	0.0111111	0.0222222	0	0.031746	0.031746	0	1	0	0	1	1
	Chrimson	0.05	0.0277778	0.0277778	0.0454545	0.0454545	0.0454545	0	0	0	1	1	0
	Chrimson	0.0777778	0.0333333	0.0611111	0	0.0454545	0	0	0	0	0	0	0
	Chrimson	0.0388889	0.0166667	0.0333333	0	0.0454545	0.136364	0	0	0	0	1	1
	Chrimson	0.0277778	0.0222222	0.0166667	0.0454545	0	0	0	0	0	0	0	0
	Chrimson	0.0555556	0.0111111	0.0888889	0	0	0	0	0	0	0	0	0
	Chrimson	0.0555556	0.0111111	0.0611111	0	0.136364	0.0454545	0	0	0	0	1	1
	Chrimson	0.0333333	0.0166667	0.0277778	0	0	0.0909091	0	0	0	0	0	1
	Chrimson	0.0611111	0.05	0.05	0	0	0.0454545	0	0	0	0	0	0
	Chrimson	0.0444444	0.0277778	0.00555556	0.0909091	0	0.0454545	0	0	0	1	0	0
	Chrimson	0.0833333	0.0444444	0.05	0	0.0454545	0	0	0	0	0	0	0
	Chrimson	0.0333333	0.0166667	0.0333333	0	0.0454545	0	0	0	0	0	0	0
	Chrimson	0.0944444	0.0555556	0.0333333	0	0	0	0	0	0	0	0	0
	Chrimson	0.0333333	0.0111111	0.0444444	0	0.0454545	0	0	0	0	0	0	0
	Chrimson	0.0777778	0.0111111	0.0111111	0.0454545	0	0	0	0	0	0	0	0
	Chrimson	0.0722222	0.0555556	0.0388889	0	0	0.0454545	0	0	0	0	0	1
	Chrimson	0.05	0.0555556	0.0722222	0	0	0.0454545	0	0	0	0	0	1
	Chrimson	0.0722222	0.0555556	0.0277778	0.0454545	0	0	0	0	0	1	0	0
	Chrimson	0.0833333	0.0277778	0.0333333	0	0	0	0	0	0	0	0	0
	Chrimson	0.0444444	0.0388889	0.0388889	0	0	0	0	0	0	0	0	0
	Chrimson	0.0388889	0.0222222	0.0944444	0	0.0454545	0	0	0	0	0	1	0
	Chrimson	0.0666667	0.0277778	0.0777778	0	0	0	0	0	0	0	0	0
	Chrimson	0.0833333	0.05	0.0444444	0	0	0	0	0	0	0	0	0
	Chrimson	0.0277778	0.0611111	0.0388889	0	0	0.0454545	0	0	0	0	0	0
	Chrimson	0.0722222	0.00555556	0.0611111	0	0.121212	0.0606061	0	0.166667	1	0	1	1
	Chrimson	0.0277778	0.0166667	0.0611111	0.0606061	0.030303	0	0	0	0	1	0	0
	Chrimson	0.0611111	0.0277778	0.0166667	0	0.0909091	0.0606061	0	0	1	0	1	1
	Chrimson	0.00555556	0.0333333	0.0333333	0	0.030303	0.0606061	0	0	0	0	0	1
	Chrimson	0.0444444	0.0277778	0.0666667	0.030303	0	0	0	0	0	0	0	0
	Chrimson	0.0333333	0	0.0444444	0.030303	0	0	0	0	0	0	0	0
	Chrimson	0.00555556	0	0.05	0.030303	0	0	0	0	0	0	0	0
	Chrimson	0.0222222	0.0166667	0.0277778	0.030303	0.030303	0	0	0	0	1	0	0
	Chrimson	0.0222222	0.00555556	0.05	0	0	0	0	0	0	0	0	0
	Chrimson	0.0111111	0.0111111	0.0277778	0.030303	0.030303	0	0	0	0	0	1	0
	Chrimson	0	0.00555556	0.0555556	0	0.121212	0	0	0.5	0	0	1	0
	Chrimson	0.0611111	0.0111111	0.0666667	0.030303	0	0	0	0	0	0	0	0
	Chrimson	0.0444444	0.0222222	0.0611111	0.030303	0.030303	0	0	0	0	0	0	0
	Chrimson	0.1	0.0444444	0.0777778	0	0	0	0	0	0	0	0	0
	Chrimson	0.0111111	0.0111111	0.00555556	0.030303	0.030303	0.030303	0	0	0	0	0	0
	Chrimson	0.0444444	0	0	0	0	0	0	0	0	0	0	0
	Chrimson	0.0333333	0	0.0611111	0.030303	0	0	0	0	0	1	0	0
	Chrimson	0.0277778	0.0277778	0.0777778	0.030303	0	0	0	0	0	0	0	0
	Chrimson	0.0666667	0.0166667	0.0277778	0	0	0	0	0	0	0	0	0
	Chrimson	0.0555556	0.0166667	0.0944444	0	0	0	0	0	0	0	0	0
	Chrimson	0.0611111	0.00555556	0	0	0.030303	0	0	0	0	0	1	0
	Chrimson	0.05	0.00555556	0.0611111	0	0	0.0909091	0	0	0.333333	0	0	1
	Chrimson	0.0666667	0.0388889	0.0333333	0.030303	0.0606061	0.030303	0	0	0	1	1	0
	Chrimson	0.0777778	0.0388889	0.0833333	0.030303	0.0909091	0	0	0.666667	0	0	1	0
	Chrimson	0.0555556	0.05	0	0.030303	0.0606061	0	0	1	0	1	1	0
	Chrimson	0.05	0.0333333	0.0611111	0	0	0	0	0	0	0	0	0
	Chrimson	0.0666667	0.0222222	0.0388889	0.0606061	0.151515	0	0	0.4	0	1	1	0
	Chrimson	0.0722222	0.0222222	0.0444444	0.030303	0	0	0	0	0	0	0	0
	Chrimson	0.0111111	0.05	0.05	0	0.030303	0.030303	0	0	0	0	0	1
	Chrimson	0.0388889	0.0222222	0.05	0	0.0606061	0.0909091	0	0	0	0	1	1
	Chrimson	0.0888889	0.0388889	0.0722222	0.030303	0	0	0	0	0	1	0	0
	Chrimson	0.0444444	0.00555556	0.0777778	0.030303	0	0	0	0	0	1	0	0
	Chrimson	0.05	0.0111111	0.0611111	0.0606061	0	0	0	0	0	1	0	0
	Chrimson	0.0944444	0.0333333	0.0833333	0	0.0909091	0.030303	0	0.333333	0	0	1	1
	Chrimson	0.0555556	0.00555556	0.0722222	0	0	0	0	0	0	0	0	0
	Chrimson	0.05	0.0222222	0.105556	0.0487805	0	0.0243902	0	0	0	1	0	0
	Chrimson	0.0944444	0.0333333	0.0777778	0.0243902	0.0243902	0	0	0	0	0	0	0
	Chrimson	0.0166667	0.0333333	0.0611111	0	0.0243902	0.0243902	0	0	0	0	0	0
	Chrimson	0.00555556	0	0.0833333	0.0731707	0	0	0.333333	0	0	1	0	0
	Chrimson	0.0277778	0.05	0.127778	0	0.0243902	0.0243902	0	0	0	0	1	0
	Chrimson	0.0611111	0	0.05	0.0487805	0	0	0	0	0	1	0	0
	Chrimson	0.0277778	0	0.122222	0	0	0	0	0	0	0	0	0
	Chrimson	0.0222222	0.0333333	0.111111	0.0487805	0.0487805	0.0243902	1	1	0	1	1	0
	Chrimson	0.0222222	0.0111111	0.0833333	0.0243902	0	0	0	0	0	0	0	0
	Chrimson	0.0555556	0.0111111	0.0944444	0.0487805	0.097561	0	1	0.666667	0	1	1	0
	Chrimson	0.0166667	0.0333333	0.0388889	0	0.0243902	0	0	0	0	0	1	0
	Chrimson	0.0833333	0.0166667	0.127778	0	0.0243902	0	0	0	0	0	1	0
	Chrimson	0.0722222	0.00555556	0.0944444	0	0.0243902	0.0243902	0	0	0	0	0	0
	Chrimson	0.05	0.0222222	0.0555556	0.0487805	0.0731707	0.0243902	1	0.666667	0	1	1	0
	Chrimson	0.1	0.0444444	0.0833333	0	0	0	0	0	0	0	0	0
	Chrimson	0.0944444	0.00555556	0.0888889	0.0243902	0	0	0	0	0	1	0	0
	Chrimson	0.0888889	0	0.155556	0.0243902	0	0.0243902	0	0	0	1	0	0
	Chrimson	0.0611111	0.0111111	0.172222	0.0243902	0	0	0	0	0	0	0	0
	Chrimson	0.122222	0.0666667	0.0833333	0.0731707	0.0243902	0	0	0	0	1	0	0
	Chrimson	0.0277778	0	0.133333	0	0	0.0243902	0	0	0	0	0	0
	Chrimson	0.0777778	0.0277778	0.05	0.0487805	0.0731707	0	1	1	0	1	1	0
	Chrimson	0.0222222	0.00555556	0.0333333	0	0.146341	0	0	0.333333	0	0	1	0
	Chrimson	0.0277778	0	0.105556	0.0487805	0	0	0	0	0	1	0	0
	Chrimson	0.155556	0	0.0444444	0	0	0.0243902	0	0	0	0	0	0
	Chrimson	0.0444444	0	0.105556	0.0243902	0	0	0	0	0	1	0	0
	Chrimson	0.116667	0.0777778	0.0777778	0.0243902	0.0243902	0	0	0	0	1	0	0
	Chrimson	0.0222222	0.0111111	0.111111	0.0243902	0.0487805	0	0	0	0	1	1	0
	Chrimson	0.0888889	0	0.0777778	0.0243902	0	0	0	0	0	1	0	0
	Chrimson	0.00555556	0.0111111	0.122222	0	0.0487805	0.0243902	0	0	0	0	1	0
	Chrimson	0.111111	0.0555556	0.111111	0	0	0	0	0	0	0	0	0
	Chrimson	0.1	0	0.122222	0	0	0	0	0	0	0	0	0
	Chrimson	0.0777778	0.0166667	0.127778	0.0487805	0.0731707	0.0243902	1	1	0	1	1	1
	Chrimson	0.0944444	0.0277778	0.105556	0	0.0243902	0	0	0	0	0	1	0
	Chrimson	0.0611111	0.00555556	0.0333333	0.0243902	0.0243902	0	0	0	0	1	0	0
	Chrimson	0.05	0.00555556	0.0888889	0.0243902	0.0243902	0	0	0	0	1	0	0
	Chrimson	0.05	0	0.1	0	0	0.0731707	0	0	0	0	0	1
	Chrimson	0.0111111	0.00555556	0.05	0.0487805	0	0	0	0	0	1	0	0
	Chrimson	0.0111111	0.0222222	0.0777778	0.0487805	0	0	0	0	0	1	0	0
	Chrimson	0.161111	0.0166667	0.0666667	0.0243902	0.0243902	0.0243902	0	0	0	0	1	1
	Chrimson	0.0722222	0.05	0.0833333	0	0.0243902	0.0243902	0	0	0	0	0	1
	Chrimson	0.0333333	0	0.00555556	0	0	0	0	0	0	0	0	0
	Chrimson	0.0111111	0.0166667	0.0388889	0.0769231	0	0	0	0	0	1	0	0
	Chrimson	0	0.0555556	0.0111111	0	0	0.0384615	0	0	0	0	0	0
	Chrimson	0.0222222	0.0388889	0.0777778	0	0	0	0	0	0	0	0	0
	Chrimson	0.0388889	0.0388889	0.05	0	0.0384615	0	0	0	0	0	0	0
	Chrimson	0.0277778	0.0222222	0.0833333	0	0.0384615	0	0	0	0	0	0	0
	Chrimson	0.00555556	0.00555556	0.0611111	0	0.0384615	0	0	0	0	0	0	0
	Chrimson	0.0833333	0.0944444	0.122222	0	0	0	0	0	0	0	0	0
	Chrimson	0.0222222	0	0.127778	0	0	0	0	0	0	0	0	0
	Chrimson	0.0555556	0.0166667	0.05	0	0	0	0	0	0	0	0	0
	Chrimson	0.0111111	0	0.0166667	0	0	0	0	0	0	0	0	0
	Chrimson	0.0166667	0.0388889	0.0611111	0.0384615	0.0384615	0	0	0	0	0	0	0
	Chrimson	0.1	0.0666667	0.116667	0	0	0	0	0	0	0	0	0
	Chrimson	0.0222222	0.00555556	0.105556	0.0384615	0.0384615	0	0	0	0	1	0	0
	Chrimson	0.0666667	0.0111111	0.05	0.0384615	0	0.0384615	0	0	0	0	0	0
	Chrimson	0.0555556	0.0333333	0.0222222	0.0384615	0.0384615	0	0	0	0	0	0	0
	Chrimson	0	0	0.0555556	0	0	0	0	0	0	0	0	0
	Chrimson	0.0555556	0.122222	0.0833333	0	0	0	0	0	0	0	0	0
	Chrimson	0.0222222	0.0333333	0.0722222	0.0384615	0	0.0384615	0	0	0	1	0	0
	Chrimson	0.0555556	0.127778	0.1	0	0	0	0	0	0	0	0	0
	Chrimson	0.0777778	0.0111111	0.0833333	0.0384615	0	0	0	0	0	0	0	0
	Chrimson	0.0222222	0.00555556	0.0555556	0	0	0	0	0	0	0	0	0
	Chrimson	0.111111	0.0277778	0.138889	0	0.0384615	0	0	0	0	0	0	0
	Chrimson	0.0333333	0.1	0.0722222	0	0	0	0	0	0	0	0	0
	Chrimson	0.0611111	0.0388889	0.0611111	0	0	0	0	0	0	0	0	0
	Chrimson	0.0277778	0.0222222	0.0611111	0	0	0	0	0	0	0	0	0
	Chrimson	0.0333333	0.0611111	0.0222222	0.0384615	0.0384615	0.0384615	0	0	0	0	0	0
	Chrimson	0.0333333	0.00555556	0.0388889	0.0384615	0	0	0	0	0	0	0	0
	mCherry	0.0166667	0.0444444	0.00555556	0.0408163	0.0408163	0.122449	0	1	0.266667	1	1	1
	mCherry	0.0166667	0.0222222	0.0166667	0.0408163	0.0204082	0.0204082	0	0	0	1	1	0
	mCherry	0.05	0.0166667	0.0555556	0.0204082	0.0408163	0.0204082	0	0	0	1	1	1
	mCherry	0.0111111	0.00555556	0.0166667	0.0408163	0.0408163	0.0408163	0	0	1	1	1	1
	mCherry	0.0333333	0.0444444	0.0333333	0.102041	0.0204082	0.0408163	0.2	0	1	1	1	1
	mCherry	0.0277778	0.0166667	0.05	0.0204082	0.0408163	0	0	0	0	1	1	0
	mCherry	0.05	0.0444444	0.0333333	0	0.0612245	0.0204082	0	0	0	0	1	0
	mCherry	0.05	0.0277778	0.0166667	0	0.0204082	0.0204082	0	0	0	0	1	1
	mCherry	0.0444444	0.0333333	0.0222222	0	0.0204082	0.0204082	0	0	0	0	1	1
	mCherry	0.0444444	0.0277778	0.05	0.0612245	0.0612245	0.0408163	0.333333	0.333333	1	1	1	1
	mCherry	0.0111111	0.0333333	0.0388889	0.0204082	0.0408163	0	0	0	0	1	1	0
	mCherry	0.0277778	0	0.0277778	0.0204082	0	0.0408163	0	0	1	1	0	1
	mCherry	0.00555556	0.0111111	0.0111111	0.0204082	0.142857	0.0612245	0	0.333333	0	0	1	1
	mCherry	0.00555556	0.00555556	0.00555556	0.0408163	0.0204082	0	1	0	0	1	1	0
	mCherry	0.00555556	0	0	0.0612245	0	0	0	0	0	1	0	0
	mCherry	0	0.00555556	0.00555556	0	0.0816327	0.0408163	0	0.5	1	0	1	1
	mCherry	0.0388889	0	0	0.0204082	0	0	0	0	0	1	0	0
	mCherry	0.05	0.0444444	0.0277778	0.0204082	0.0204082	0.0612245	0	0	0.333333	0	1	1
	mCherry	0.0222222	0	0	0.0408163	0	0	1	0	0	1	0	0
	mCherry	0.05	0.0277778	0.0388889	0.0204082	0.0408163	0.0612245	0	0	0	0	1	1
	mCherry	0.0388889	0.00555556	0.00555556	0.0612245	0.0816327	0.0612245	0.333333	0.666667	0	1	1	1
	mCherry	0.0611111	0.0277778	0.0222222	0	0.0816327	0.0612245	0	0.666667	0	0	1	1
	mCherry	0.0722222	0.0166667	0.0166667	0	0.0204082	0.0204082	0	0	0	0	1	1
	mCherry	0.0111111	0.00555556	0.0555556	0.0408163	0.0612245	0.0612245	0	0	1	1	1	1
	mCherry	0.0555556	0.0222222	0.00555556	0	0.0816327	0	0	0.5	0	0	1	0
	mCherry	0.0555556	0.0166667	0.0222222	0.0408163	0.0612245	0.0612245	1	0.333333	0.333333	1	1	1
	mCherry	0.0111111	0.0111111	0	0	0.0612245	0	0	1	0	0	1	0
	mCherry	0.0444444	0.0833333	0.0555556	0.0816327	0.0408163	0.0816327	0	1	0.5	1	1	1
	mCherry	0.0277778	0.0222222	0.0111111	0	0.0408163	0.0612245	0	1	0	0	1	1
	mCherry	0.0611111	0.0111111	0.0333333	0.0408163	0.0612245	0.0204082	0	0.333333	0	1	1	0
	mCherry	0.0944444	0.0277778	0.0333333	0	0.0204082	0.0612245	0	0	0	0	1	1
	mCherry	0.0666667	0.0333333	0.0222222	0	0.0408163	0	0	0	0	0	1	0
	mCherry	0.0555556	0.0277778	0.05	0.0408163	0.142857	0.0204082	0	0.333333	0	1	1	1
	mCherry	0.0333333	0.00555556	0.0222222	0.0408163	0.0408163	0	0	0	0	1	1	0
	mCherry	0.05	0.0333333	0.0388889	0	0.122449	0.0408163	0	0.466667	0	0	1	1
	mCherry	0.0444444	0.0333333	0.0222222	0.0612245	0.0816327	0.0816327	0.333333	0.666667	0.166667	1	1	1
	mCherry	0.0555556	0.0166667	0.0333333	0.0612245	0.0612245	0.0612245	0	1	0.666667	1	1	1
	mCherry	0.0277778	0.0555556	0.0388889	0.0408163	0.0408163	0.0204082	0	0	0	1	1	0
	mCherry	0.0444444	0.00555556	0.0111111	0.0612245	0	0.102041	0.333333	0	0.3	1	0	1
	mCherry	0.0555556	0	0	0	0	0	0	0	0	0	0	0
	mCherry	0.0222222	0.0166667	0.0333333	0	0.0816327	0.0816327	0	0.833333	0.166667	0	1	1
	mCherry	0.0722222	0.0333333	0.0833333	0.0204082	0.0204082	0.0204082	0	0	0	1	1	1
	mCherry	0.0444444	0.0166667	0.0111111	0	0.0408163	0.0204082	0	0	0	0	1	1
	mCherry	0.0111111	0	0.00555556	0.0204082	0	0.0408163	0	0	0	1	0	1
	mCherry	0.0444444	0	0	0.0408163	0	0	0	0	0	1	0	0
	mCherry	0.0555556	0.0166667	0.0444444	0.0204082	0.102041	0.0816327	0	0.3	0.333333	1	1	1
	mCherry	0.0166667	0.00555556	0.00555556	0.0408163	0.122449	0.0816327	0	0.266667	0.5	1	1	1
	mCherry	0.0333333	0	0	0.0204082	0	0	0	0	0	1	0	0
	mCherry	0.0333333	0.0333333	0.0444444	0.0204082	0.0408163	0	0	0	0	0	1	0
	mCherry	0.0388889	0.0666667	0.0388889	0	0.0612245	0.0816327	0	1	0.666667	0	1	1
	mCherry	0.0555556	0.0611111	0.0833333	0.0196078	0.0196078	0.0196078	0	0	0	0	1	0
	mCherry	0.1	0.0166667	0.0777778	0	0.0588235	0	0	0.666667	0	0	1	0
	mCherry	0.0111111	0.0111111	0.0444444	0.0196078	0.137255	0	0	0.428571	0	1	1	0
	mCherry	0.0166667	0.0222222	0.0555556	0.0196078	0.0392157	0.0196078	0	1	0	1	1	1
	mCherry	0.0611111	0.00555556	0.05	0	0.0196078	0.0392157	0	0	0	0	1	1
	mCherry	0.0388889	0.00555556	0.0666667	0	0.196078	0.0392157	0	0.266667	0	0	1	1
	mCherry	0.0722222	0.0333333	0.0222222	0	0	0.0196078	0	0	0	0	0	0
	mCherry	0.0277778	0.0777778	0.0333333	0.0196078	0	0	0	0	0	1	0	0
	mCherry	0.05	0.0111111	0.0444444	0	0.0392157	0	0	1	0	0	1	0
	mCherry	0.0444444	0.0444444	0.0222222	0.0196078	0.117647	0	0	0.4	0	1	1	0
	mCherry	0.0833333	0.0111111	0.0777778	0.0588235	0.0392157	0	0.666667	1	0	1	1	0
	mCherry	0.0666667	0.0444444	0.0388889	0	0.0784314	0	0	0.333333	0	0	1	0
	mCherry	0.05	0.00555556	0.0833333	0	0.0196078	0	0	0	0	0	0	0
	mCherry	0.0611111	0.0388889	0.0333333	0.0392157	0.0980392	0	0	0.7	0	1	1	0
	mCherry	0.0555556	0.0166667	0.0277778	0.0196078	0.0588235	0	0	1	0	0	1	0
	mCherry	0.00555556	0.00555556	0.0111111	0	0.0588235	0.0392157	0	1	0	0	1	1
	mCherry	0.0166667	0.0111111	0.0277778	0.0196078	0.0196078	0.0196078	0	0	0	1	1	0
	mCherry	0.0166667	0.00555556	0.0166667	0	0.0196078	0	0	0	0	0	1	0
	mCherry	0.0388889	0.0222222	0.0444444	0	0.0392157	0	0	1	0	0	1	0
	mCherry	0.0277778	0	0.0388889	0.0588235	0	0.0196078	0.333333	0	0	1	0	0
	mCherry	0.0833333	0.0333333	0.0555556	0	0.0196078	0	0	0	0	0	0	0
	mCherry	0.0166667	0.0222222	0.0111111	0.0196078	0.0392157	0	0	1	0	1	1	0
	mCherry	0.0222222	0.0277778	0.0555556	0	0.0784314	0	0	1	0	0	1	0
	mCherry	0.00555556	0	0.0444444	0.0196078	0	0.0196078	0	0	0	0	0	0
	mCherry	0.0333333	0	0.0444444	0	0	0	0	0	0	0	0	0
	mCherry	0.0611111	0.0388889	0.0444444	0	0.0196078	0	0	0	0	0	1	0
	mCherry	0.0444444	0.0277778	0.05	0	0.0196078	0.0196078	0	0	0	0	0	0
	mCherry	0.05	0	0.0333333	0	0	0	0	0	0	0	0	0
	mCherry	0.0277778	0.0222222	0.0277778	0	0.0588235	0.0588235	0	1	0	0	1	1
	mCherry	0.0333333	0.0166667	0.05	0.0196078	0.0392157	0	0	1	0	0	1	0
	mCherry	0.0388889	0.0444444	0.0222222	0	0.0784314	0	0	0.333333	0	0	1	0
	mCherry	0.0277778	0.05	0.05	0.0392157	0	0.0392157	0	0	0	1	0	1
	mCherry	0.0277778	0.05	0.05	0	0.0588235	0.0392157	0	1	0	0	1	1
	mCherry	0.0444444	0.0166667	0.05	0.0588235	0.0392157	0.0196078	0.666667	1	0	1	1	0
	mCherry	0.0611111	0.0111111	0.0333333	0	0	0.0196078	0	0	0	0	0	1
	mCherry	0	0	0.0944444	0	0	0	0	0	0	0	0	0
	mCherry	0.0333333	0.00555556	0.0666667	0	0.0588235	0.0196078	0	0.666667	0	0	1	1
	mCherry	0.0333333	0.00555556	0.0388889	0.0392157	0.0196078	0.0392157	0	0	0	1	0	1
	mCherry	0.0333333	0	0.0111111	0	0	0	0	0	0	0	0	0
	mCherry	0.0111111	0.0277778	0.0555556	0.0588235	0.0392157	0	0	1	0	1	1	0
	mCherry	0.00555556	0	0.0444444	0.0196078	0	0	0	0	0	0	0	0
	mCherry	0.1	0.0333333	0.05	0	0.0392157	0.0196078	0	1	0	0	1	0
	mCherry	0.0333333	0.0277778	0.05	0.0196078	0.0784314	0	0	0.333333	0	0	1	0
	mCherry	0.00555556	0.00555556	0.0388889	0	0.0196078	0	0	0	0	0	1	0
	mCherry	0.0888889	0.0444444	0.0611111	0	0.0392157	0	0	1	0	0	1	0
	mCherry	0.0611111	0.0166667	0.0833333	0	0.0392157	0.0196078	0	0	0	0	1	1
	mCherry	0.0888889	0	0.0777778	0.0392157	0	0.0196078	1	0	0	1	0	0
	mCherry	0.0333333	0.0111111	0.0777778	0.0392157	0.0588235	0.0196078	0	0.333333	0	1	1	1
	mCherry	0	0	0.0388889	0	0	0	0	0	0	0	0	0
	mCherry	0.0611111	0.0277778	0.05	0.0196078	0	0	0	0	0	1	0	0
	mCherry	0.0111111	0.0222222	0.0722222	0.0588235	0.0588235	0.0196078	0	0.666667	0	1	1	0
	mCherry	0.0555556	0.0388889	0.0722222	0	0.0392157	0.0392157	0	0	0	0	1	1
