# Supplementary material for: Contextual fear memory retrieval by correlated ensembles of ventral CA1 neurons
Source: Nat Commun. 2020 Jul 13;11:3492. doi: 10.1038/s41467-020-17270-w (PMC7359370; doi:10.1038/s41467-020-17270-w)
Supplement: Supplementary file 4 — Source Data [file 41467_2020_17270_MOESM4_ESM.zip › source_data/Source Data for Supp Figure 1.xlsx]

## Sheet: Supplementary Figure 1a
			ca2+ event rate
		projection	homecage
		vCA1-LHA	0.0266667
		vCA1-LHA	0.0366667
		vCA1-LHA	0.04
		vCA1-LHA	0.0166667
		vCA1-LHA	0.0433333
		vCA1-LHA	0.0366667
		vCA1-LHA	0.0433333
		vCA1-LHA	0.0133333
		vCA1-LHA	0.0633333
		vCA1-LHA	0.0733333
		vCA1-LHA	0.07
		vCA1-LHA	0.0166667
		vCA1-LHA	0.0133333
		vCA1-LHA	0
		vCA1-LHA	0.03
		vCA1-LHA	0.0566667
		vCA1-LHA	0.0266667
		vCA1-LHA	0.0766667
		vCA1-LHA	0.0166667
		vCA1-LHA	0.07
		vCA1-LHA	0.16
		vCA1-LHA	0.03
		vCA1-LHA	0.0433333
		vCA1-LHA	0.0133333
		vCA1-LHA	0.01
		vCA1-LHA	0.01
		vCA1-LHA	0.0133333
		vCA1-LHA	0.0466667
		vCA1-LHA	0.02
		vCA1-LHA	0.02
		vCA1-LHA	0.0133333
		vCA1-LHA	0.0266667
		vCA1-LHA	0.0733333
		vCA1-LHA	0.0633333
		vCA1-LHA	0.0733333
		vCA1-LHA	0.05
		vCA1-LHA	0.0233333
		vCA1-LHA	0.00666963
		vCA1-LHA	0.0233437
		vCA1-LHA	0.0233437
		vCA1-LHA	0.0300133
		vCA1-LHA	0.0200089
		vCA1-LHA	0.0300133
		vCA1-LHA	0.036683
		vCA1-LHA	0.0433526
		vCA1-LHA	0.0333482
		vCA1-LHA	0.0200089
		vCA1-LHA	0.0700311
		vCA1-LHA	0.0600267
		vCA1-LHA	0.0466874
		vCA1-LHA	0.0100044
		vCA1-LHA	0.0233437
		vCA1-LHA	0.0767008
		vCA1-LHA	0.0266785
		vCA1-LHA	0.0633615
		vCA1-LHA	0.0700311
		vCA1-LHA	0.0833704
		vCA1-LHA	0.0333482
		vCA1-LHA	0.0300133
		vCA1-LHA	0.0566919
		vCA1-LHA	0.0300133
		vCA1-BA	0.00666667
		vCA1-BA	0.0233333
		vCA1-BA	0
		vCA1-BA	0.00666667
		vCA1-BA	0.01
		vCA1-BA	0.0166667
		vCA1-BA	0.00333333
		vCA1-BA	0.00333333
		vCA1-BA	0.07
		vCA1-BA	0.0133333
		vCA1-BA	0.0166667
		vCA1-BA	0.00666667
		vCA1-BA	0.04
		vCA1-BA	0.196667
		vCA1-BA	0.0133333
		vCA1-BA	0.0333333
		vCA1-BA	0.0433333
		vCA1-BA	0.0266667
		vCA1-BA	0.02
		vCA1-BA	0.05
		vCA1-BA	0.0533333
		vCA1-BA	0.00333333
		vCA1-BA	0.0166667
		vCA1-BA	0.0166815
		vCA1-BA	0.0133452
		vCA1-BA	0.0100089
		vCA1-BA	0.0166815
		vCA1-BA	0.0066726
		vCA1-BA	0.0200178

## Sheet: Supplementary Figure 1b
			cell type 1=shock cell, 0=nonshock cell
				Ca2+ event rate change from A1
		projection	cell type	A1	A2	B
		vCA1-BA	1	0.0166667	0.0111111	0
		vCA1-BA	1	0.0388889	0.0333333	0.0222222
		vCA1-BA	0	0.0166667	0.0222222	0
		vCA1-BA	0	0.111111	0.194444	0.166667
		vCA1-BA	1	0.0555556	0.0333333	0.0666667
		vCA1-BA	1	0.0444444	0.0222222	0.0333333
		vCA1-BA	0	0.0111111	0.0222222	0.0111111
		vCA1-BA	0	0.0111111	0.0277778	0.05
		vCA1-BA	0	0.0333333	0.0277778	0.0222222
		vCA1-BA	1	0.0222222	0.0666667	0.0388889
		vCA1-BA	1	0.0222222	0.0111111	0.05
		vCA1-BA	0	0.0555556	0.0277778	0.0166667
		vCA1-BA	1	0.05	0.0444444	0.0888889
		vCA1-BA	0	0.0333333	0.0611111	0.0611111
		vCA1-BA	0	0.0222222	0.0166667	0.0333333
		vCA1-BA	0	0.0222222	0.0166667	0.0111111
		vCA1-BA	0	0.0222222	0.0222222	0.0277778
		vCA1-BA	0	0.0388889	0	0.00555556
		vCA1-BA	1	0.0166667	0	0
		vCA1-BA	0	0.0166667	0	0
		vCA1-BA	0	0.00555556	0.0111111	0.0111111
		vCA1-BA	1	0.0388889	0.0277778	0.0222222
		vCA1-BA	1	0.0388889	0.0388889	0.0444444
		vCA1-BA	1	0.0166667	0.00555556	0.00555556
		vCA1-BA	0	0.0166667	0.00555556	0.0111111
		vCA1-LHA	1	0.0222222	0.0277778	0.0277778
		vCA1-LHA	0	0.00555556	0.0166667	0.0388889
		vCA1-LHA	0	0.1	0.0444444	0.05
		vCA1-LHA	0	0.0777778	0	0
		vCA1-LHA	0	0.0722222	0.0388889	0.0722222
		vCA1-LHA	0	0.00555556	0.0166667	0.0833333
		vCA1-LHA	0	0.116667	0.0611111	0.0611111
		vCA1-LHA	0	0.0388889	0.0111111	0.0777778
		vCA1-LHA	0	0.116667	0.0611111	0.133333
		vCA1-LHA	0	0.0666667	0.0611111	0.05
		vCA1-LHA	0	0.0444444	0.0444444	0.0277778
		vCA1-LHA	0	0.0611111	0.0388889	0.0555556
		vCA1-LHA	0	0.0555556	0.0444444	0.0277778
		vCA1-LHA	0	0.0333333	0	0.0444444
		vCA1-LHA	0	0.0111111	0.0166667	0.0111111
		vCA1-LHA	1	0.0444444	0.0444444	0.0277778
		vCA1-LHA	0	0.0111111	0	0.00555556
		vCA1-LHA	0	0.0111111	0.00555556	0.0166667
		vCA1-LHA	0	0.0166667	0.00555556	0.0111111
		vCA1-LHA	1	0.0388889	0.0388889	0.0333333
		vCA1-LHA	1	0.0388889	0.0388889	0.0277778
		vCA1-LHA	0	0.0777778	0.0333333	0.0277778
		vCA1-LHA	1	0.0833333	0.0777778	0.0888889
		vCA1-LHA	1	0.0111111	0.0444444	0.0444444
		vCA1-LHA	1	0.0277778	0.0166667	0.0222222
		vCA1-LHA	0	0.05	0.0111111	0.0166667
		vCA1-LHA	0	0.0777778	0.0333333	0.0333333
		vCA1-LHA	1	0.0166667	0.0111111	0.0222222
		vCA1-LHA	0	0	0	0.0944444
		vCA1-LHA	0	0.0333333	0.0777778	0.0166667
		vCA1-LHA	0	0.0222222	0.0388889	0
		vCA1-LHA	0	0.0166667	0.0611111	0.0777778
		vCA1-LHA	0	0.0388889	0.0166667	0.0722222
		vCA1-LHA	0	0.0555556	0.0555556	0.0888889
		vCA1-LHA	0	0.0222222	0.0944444	0
		vCA1-LHA	0	0.0555556	0.0277778	0.0222222
		vCA1-LHA	0	0.0833333	0.00555556	0.0388889
		vCA1-LHA	0	0.0777778	0.0944444	0.0111111
		vCA1-LHA	0	0.1	0.00555556	0.0888889
		vCA1-LHA	0	0.05	0.0388889	0.0555556
		vCA1-LHA	0	0.05	0.05	0.0388889
		vCA1-LHA	0	0.0333333	0.0222222	0.166667
		vCA1-LHA	0	0.0388889	0.0444444	0.1
		vCA1-LHA	0	0.0777778	0.0722222	0.0277778
		vCA1-LHA	0	0.0333333	0.0611111	0.122222
		vCA1-LHA	0	0.0888889	0.0777778	0.0555556
		vCA1-LHA	0	0.161111	0.0777778	0.0666667
		vCA1-LHA	1	0.0777778	0.0555556	0.05
		vCA1-LHA	0	0.0611111	0.05	0.15
		vCA1-LHA	0	0.0666667	0.0611111	0.0611111
		vCA1-LHA	0	0.0444444	0.0611111	0.0666667
		vCA1-LHA	0	0.0111111	0	0.122222
		vCA1-LHA	1	0.0444444	0.0166667	0.205556
		vCA1-LHA	0	0.105556	0.122222	0.0833333
		vCA1-LHA	1	0.138889	0.0611111	0.0666667
		vCA1-LHA	0	0.0722222	0.0388889	0.0555556
		vCA1-LHA	0	0.133333	0.0555556	0.0944444
		vCA1-LHA	0	0.116667	0.0611111	0.05
		vCA1-LHA	1	0.188889	0.1	0.0555556
		vCA1-LHA	0	0.0888889	0.0444444	0.0888889
		vCA1-LHA	0	0.0777778	0.1	0.111111
		vCA1-LHA	0	0.0222222	0.0388889	0.0277778
		vCA1-LHA	0	0.0666667	0.111111	0.133333
		vCA1-LHA	1	0.0555556	0.0277778	0.05
		vCA1-LHA	0	0.0555556	0.0888889	0.0777778
		vCA1-LHA	0	0.116667	0.0666667	0.0333333
		vCA1-LHA	1	0.122222	0.0611111	0.155556
		vCA1-LHA	0	0.0611111	0.0388889	0.122222

## Sheet: Supplementary Figure 1c
		A1 shock cells	Ca2+ event rate
		projection	A2 tone-shocks
		vCA1-BA	0.16129
		vCA1-BA	0
		vCA1-BA	0.483871
		vCA1-BA	0.16129
		vCA1-BA	0.16129
		vCA1-BA	0.483871
		vCA1-BA	0.645161
		vCA1-BA	0.16129
		vCA1-BA	0.322581
		vCA1-BA	0.322581
		vCA1-BA	0.322581
		vCA1-LHA	0
		vCA1-LHA	0
		vCA1-LHA	0
		vCA1-LHA	0
		vCA1-LHA	0.483871
		vCA1-LHA	0.16129
		vCA1-LHA	0
		vCA1-LHA	0.322581
		vCA1-LHA	0
		vCA1-LHA	0
		vCA1-LHA	0.16129
		vCA1-LHA	0
		vCA1-LHA	0
		vCA1-LHA	0.322581
