# Supplementary material for: Contextual fear memory retrieval by correlated ensembles of ventral CA1 neurons
Source: Nat Commun. 2020 Jul 13;11:3492. doi: 10.1038/s41467-020-17270-w (PMC7359370; doi:10.1038/s41467-020-17270-w)
Supplement: Supplementary file 4 — Source Data [file 41467_2020_17270_MOESM4_ESM.zip › source_data/Source Data for Supp Figure 10.xlsx]

## Sheet: Supplementary Figure 10b
		% time freezing
	optoLED treatment	A1	A2	B
	FS silence	6.10433	71.9132	10.4444
	FS silence	48.5873	90.4178	7.67004
	FS silence	18.1163	26.8166	0.777778
	FS silence	3.50975	57.8902	0
	FS silence	30.2493	67.4238	0
	light shift	1.05556	51.2222	7.05556
	light shift	23.6111	86.1667	10

## Sheet: Supplementary Figure 10c
				Rate of Ca2+ events
			optoLED	A1	A2	B
			FS silence	0	0	0.0333333
			FS silence	0.0277778	0	0.0388889
			FS silence	0	0	0.00555556
			FS silence	0	0	0.0166667
			FS silence	0.0222222	0.0444444	0.0222222
			FS silence	0.00555556	0.00555556	0
			FS silence	0.0166667	0	0.0111111
			FS silence	0.00555556	0	0.0222222
			FS silence	0.0166667	0	0
			FS silence	0.0222222	0	0.0333333
			FS silence	0.0222222	0.00555556	0.0111111
			FS silence	0.0277778	0	0.00555556
			FS silence	0.00555556	0	0.0777778
			FS silence	0.0166667	0.00555556	0.05
			FS silence	0.0333333	0	0.0111111
			FS silence	0.0111111	0	0
			FS silence	0.0222222	0.0222222	0.0388889
			FS silence	0	0	0.0166667
			FS silence	0.0166667	0	0.00555556
			FS silence	0.0277778	0.0277778	0.0222222
			FS silence	0.05	0	0
			FS silence	0.1	0	0.00555556
			FS silence	0	0	0.0777778
			FS silence	0.0444444	0	0.0722222
			FS silence	0.0111111	0.0222222	0.0222222
			FS silence	0.0611111	0	0
			FS silence	0.0555556	0.0277778	0.0388889
			FS silence	0.0222222	0.00555556	0.0444444
			FS silence	0.0166667	0	0
			FS silence	0.0111111	0	0
			FS silence	0.0611111	0.0277778	0.0111111
			FS silence	0.0666667	0.0111111	0.05
			FS silence	0.0722222	0.00555556	0.0555556
			FS silence	0.0333333	0.00555556	0.0777778
			FS silence	0.0555556	0.0277778	0.144444
			FS silence	0.0388889	0	0.0166667
			FS silence	0.00555556	0	0
			FS silence	0.0333333	0.0111111	0.0444444
			FS silence	0.0444444	0	0.00555556
			FS silence	0.0611111	0.00555556	0.0444444
			FS silence	0.0444444	0.0166667	0.0555556
			FS silence	0	0.0111111	0.0277778
			FS silence	0.0333333	0	0.0444444
			FS silence	0.0111111	0	0.00555556
			FS silence	0.0722222	0.00555556	0.0333333
			FS silence	0.0944444	0.0222222	0.0444444
			FS silence	0.0388889	0.0166667	0.0388889
			FS silence	0.0722222	0.0277778	0.05
			FS silence	0.0444444	0	0
			FS silence	0.0611111	0.0555556	0.0555556
			FS silence	0.00555556	0	0.0277778
			FS silence	0.0777778	0	0.0222222
			FS silence	0.0333333	0.0388889	0.05
			FS silence	0.105556	0.0611111	0.0833333
			FS silence	0.0166667	0	0.0166667
			FS silence	0.0222222	0.0277778	0.0388889
			FS silence	0.05	0.0333333	0.0722222
			FS silence	0.105556	0.0111111	0.0388889
			FS silence	0.0611111	0.0611111	0.0222222
			FS silence	0.0611111	0.0111111	0.0111111
			FS silence	0.05	0.0111111	0.0277778
			FS silence	0.00555556	0	0.0166667
			FS silence	0.111111	0.0277778	0.0444444
			FS silence	0.0611111	0.0111111	0.0222222
			FS silence	0.05	0.0277778	0.0277778
			FS silence	0.0777778	0.0333333	0.0611111
			FS silence	0.0388889	0.0166667	0.0333333
			FS silence	0.0277778	0.0222222	0.0166667
			FS silence	0.0555556	0.0111111	0.0888889
			FS silence	0.0555556	0.0111111	0.0611111
			FS silence	0.0333333	0.0166667	0.0277778
			FS silence	0.0611111	0.05	0.05
			FS silence	0.0444444	0.0277778	0.00555556
			FS silence	0.0833333	0.0444444	0.05
			FS silence	0.0333333	0.0166667	0.0333333
			FS silence	0.0944444	0.0555556	0.0333333
			FS silence	0.0333333	0.0111111	0.0444444
			FS silence	0.0777778	0.0111111	0.0111111
			FS silence	0.0722222	0.0555556	0.0388889
			FS silence	0.05	0.0555556	0.0722222
			FS silence	0.0722222	0.0555556	0.0277778
			FS silence	0.0833333	0.0277778	0.0333333
			FS silence	0.0444444	0.0388889	0.0388889
			FS silence	0.0388889	0.0222222	0.0944444
			FS silence	0.0666667	0.0277778	0.0777778
			FS silence	0.0833333	0.05	0.0444444
			FS silence	0.0277778	0.0611111	0.0388889
			FS silence	0.0722222	0.00555556	0.0611111
			FS silence	0.0277778	0.0166667	0.0611111
			FS silence	0.0611111	0.0277778	0.0166667
			FS silence	0.00555556	0.0333333	0.0333333
			FS silence	0.0444444	0.0277778	0.0666667
			FS silence	0.0333333	0	0.0444444
			FS silence	0.00555556	0	0.05
			FS silence	0.0222222	0.0166667	0.0277778
			FS silence	0.0222222	0.00555556	0.05
			FS silence	0.0111111	0.0111111	0.0277778
			FS silence	0	0.00555556	0.0555556
			FS silence	0.0611111	0.0111111	0.0666667
			FS silence	0.0444444	0.0222222	0.0611111
			FS silence	0.1	0.0444444	0.0777778
			FS silence	0.0111111	0.0111111	0.00555556
			FS silence	0.0444444	0	0
			FS silence	0.0333333	0	0.0611111
			FS silence	0.0277778	0.0277778	0.0777778
			FS silence	0.0666667	0.0166667	0.0277778
			FS silence	0.0555556	0.0166667	0.0944444
			FS silence	0.0611111	0.00555556	0
			FS silence	0.05	0.00555556	0.0611111
			FS silence	0.0666667	0.0388889	0.0333333
			FS silence	0.0777778	0.0388889	0.0833333
			FS silence	0.0555556	0.05	0
			FS silence	0.05	0.0333333	0.0611111
			FS silence	0.0666667	0.0222222	0.0388889
			FS silence	0.0722222	0.0222222	0.0444444
			FS silence	0.0111111	0.05	0.05
			FS silence	0.0388889	0.0222222	0.05
			FS silence	0.0888889	0.0388889	0.0722222
			FS silence	0.0444444	0.00555556	0.0777778
			FS silence	0.05	0.0111111	0.0611111
			FS silence	0.0944444	0.0333333	0.0833333
			FS silence	0.0555556	0.00555556	0.0722222
			FS silence	0.05	0.0222222	0.105556
			FS silence	0.0944444	0.0333333	0.0777778
			FS silence	0.0166667	0.0333333	0.0611111
			FS silence	0.00555556	0	0.0833333
			FS silence	0.0277778	0.05	0.127778
			FS silence	0.0611111	0	0.05
			FS silence	0.0277778	0	0.122222
			FS silence	0.0222222	0.0333333	0.111111
			FS silence	0.0222222	0.0111111	0.0833333
			FS silence	0.0555556	0.0111111	0.0944444
			FS silence	0.0166667	0.0333333	0.0388889
			FS silence	0.0833333	0.0166667	0.127778
			FS silence	0.0722222	0.00555556	0.0944444
			FS silence	0.05	0.0222222	0.0555556
			FS silence	0.1	0.0444444	0.0833333
			FS silence	0.0944444	0.00555556	0.0888889
			FS silence	0.0888889	0	0.155556
			FS silence	0.0611111	0.0111111	0.172222
			FS silence	0.122222	0.0666667	0.0833333
			FS silence	0.0277778	0	0.133333
			FS silence	0.0777778	0.0277778	0.05
			FS silence	0.0222222	0.00555556	0.0333333
			FS silence	0.0277778	0	0.105556
			FS silence	0.155556	0	0.0444444
			FS silence	0.0444444	0	0.105556
			FS silence	0.116667	0.0777778	0.0777778
			FS silence	0.0222222	0.0111111	0.111111
			FS silence	0.0888889	0	0.0777778
			FS silence	0.00555556	0.0111111	0.122222
			FS silence	0.111111	0.0555556	0.111111
			FS silence	0.1	0	0.122222
			FS silence	0.0777778	0.0166667	0.127778
			FS silence	0.0944444	0.0277778	0.105556
			FS silence	0.0611111	0.00555556	0.0333333
			FS silence	0.05	0.00555556	0.0888889
			FS silence	0.05	0	0.1
			FS silence	0.0111111	0.00555556	0.05
			FS silence	0.0111111	0.0222222	0.0777778
			FS silence	0.161111	0.0166667	0.0666667
			FS silence	0.0722222	0.05	0.0833333
			FS silence	0.0333333	0	0.00555556
			FS silence	0.0111111	0.0166667	0.0388889
			FS silence	0	0.0555556	0.0111111
			FS silence	0.0222222	0.0388889	0.0777778
			FS silence	0.0388889	0.0388889	0.05
			FS silence	0.0277778	0.0222222	0.0833333
			FS silence	0.00555556	0.00555556	0.0611111
			FS silence	0.0833333	0.0944444	0.122222
			FS silence	0.0222222	0	0.127778
			FS silence	0.0555556	0.0166667	0.05
			FS silence	0.0111111	0	0.0166667
			FS silence	0.0166667	0.0388889	0.0611111
			FS silence	0.1	0.0666667	0.116667
			FS silence	0.0222222	0.00555556	0.105556
			FS silence	0.0666667	0.0111111	0.05
			FS silence	0.0555556	0.0333333	0.0222222
			FS silence	0	0	0.0555556
			FS silence	0.0555556	0.122222	0.0833333
			FS silence	0.0222222	0.0333333	0.0722222
			FS silence	0.0555556	0.127778	0.1
			FS silence	0.0777778	0.0111111	0.0833333
			FS silence	0.0222222	0.00555556	0.0555556
			FS silence	0.111111	0.0277778	0.138889
			FS silence	0.0333333	0.1	0.0722222
			FS silence	0.0611111	0.0388889	0.0611111
			FS silence	0.0277778	0.0222222	0.0611111
			FS silence	0.0333333	0.0611111	0.0222222
			FS silence	0.0333333	0.00555556	0.0388889
			Light shift	0	0.0111111	0.0111111
			Light shift	0	0.0388889	0.0111111
			Light shift	0.0111111	0.0111111	0.0166667
			Light shift	0.0277778	0.0277778	0.0166667
			Light shift	0.0388889	0.0222222	0
			Light shift	0.0222222	0.00555556	0
			Light shift	0.0111111	0.0388889	0.0222222
			Light shift	0.0277778	0.0111111	0.0166667
			Light shift	0.0333333	0.0277778	0.0222222
			Light shift	0.0111111	0.0277778	0.05
			Light shift	0.0722222	0.00555556	0.0166667
			Light shift	0.05	0.0666667	0.0333333
			Light shift	0.05	0.0166667	0.0388889
			Light shift	0.0444444	0.0611111	0.0222222
			Light shift	0.105556	0.00555556	0.0333333
			Light shift	0.05	0.00555556	0.0388889
			Light shift	0.0444444	0.0166667	0.0222222
			Light shift	0.0722222	0.0444444	0.0555556
			Light shift	0.0722222	0.0277778	0.0166667
			Light shift	0.0388889	0.0111111	0.0333333
			Light shift	0.0277778	0.00555556	0.0111111
			Light shift	0.0333333	0.0222222	0.00555556
			Light shift	0.0222222	0.00555556	0.0222222
			Light shift	0.00555556	0	0.0777778
			Light shift	0.0222222	0.0277778	0.0277778
			Light shift	0.0444444	0.0388889	0.0222222
			Light shift	0.0111111	0.00555556	0.0333333
			Light shift	0.0277778	0.0222222	0.0111111
			Light shift	0.0666667	0.0277778	0.0388889
			Light shift	0.0888889	0.0333333	0.0388889
			Light shift	0.0166667	0	0.00555556
			Light shift	0.0777778	0.0111111	0.0555556
			Light shift	0.0777778	0.0333333	0.0666667
			Light shift	0.0333333	0.00555556	0.0111111
			Light shift	0.0444444	0.0111111	0.0333333
			Light shift	0.0555556	0.0277778	0.0277778
			Light shift	0.05	0.0111111	0.0166667
			Light shift	0.0555556	0.0277778	0.0666667
			Light shift	0.0611111	0.0222222	0.0333333
			Light shift	0.0333333	0.0388889	0.0277778
			Light shift	0.0333333	0.0277778	0.0333333
			Light shift	0.0666667	0.05	0.0944444
			Light shift	0.0444444	0.0388889	0.0555556
			Light shift	0.15	0.05	0.133333
			Light shift	0.0555556	0.05	0.0388889
			Light shift	0.0166667	0	0
			Light shift	0	0	0.00555556
			Light shift	0	0	0.0111111
			Light shift	0	0.00555556	0.0166667
			Light shift	0.00555556	0.00555556	0.00555556
			Light shift	0.0222222	0.0111111	0
			Light shift	0.0277778	0.00555556	0.0111111
			Light shift	0.0333333	0.0166667	0.0388889
			Light shift	0.0333333	0.00555556	0
			Light shift	0.0166667	0.0166667	0
			Light shift	0.00555556	0	0
			Light shift	0.00555556	0.00555556	0.0222222
			Light shift	0.0166667	0	0
			Light shift	0.05	0.0111111	0.0388889
			Light shift	0.0277778	0.0277778	0.0111111
			Light shift	0.0222222	0.00555556	0.00555556
			Light shift	0	0.00555556	0.0166667
			Light shift	0.0166667	0	0.0111111
			Light shift	0.0166667	0	0.0166667
			Light shift	0.0111111	0.00555556	0.0166667
			Light shift	0.0444444	0.00555556	0.0166667
			Light shift	0.0555556	0.0166667	0.0111111
			Light shift	0.0111111	0.0111111	0.0222222
			Light shift	0.0222222	0	0.00555556

## Sheet: Supplementary Figure 10d-f
		correlate pair ratio			clustering coefficient			component probability
	optoLED treatment	A1	A2	B	A1	A2	B	A1	A2	B
	FS silence	0	0	0.031746	0	0	0	0	0	1
	FS silence	0.031746	0	0.0634921	1	0	0.833333	1	0	1
	FS silence	0	0	0.015873	0	0	0	0	0	0
	FS silence	0	0	0	0	0	0	0	0	0
	FS silence	0.015873	0	0	0	0	0	1	0	0
	FS silence	0.0793651	0	0	0.4	0	0	1	0	0
	FS silence	0.015873	0	0.0952381	0	0	0.266667	1	0	1
	FS silence	0.0634921	0	0.031746	0	0	0	1	0	1
	FS silence	0.015873	0	0	0	0	0	1	0	0
	FS silence	0.031746	0	0	1	0	0	1	0	0
	FS silence	0	0.015873	0.031746	0	0	0	0	1	1
	FS silence	0	0	0.142857	0	0	0.25	0	0	1
	FS silence	0.031746	0	0.031746	1	0	0	1	0	1
	FS silence	0	0.0793651	0.0634921	0	0.6	0.5	0	1	1
	FS silence	0.0634921	0	0.015873	0.833333	0	0	1	0	1
	FS silence	0.015873	0	0	0	0	0	1	0	0
	FS silence	0	0.0634921	0.031746	0	0.5	1	0	1	1
	FS silence	0	0	0.047619	0	0	0.333333	0	0	1
	FS silence	0.031746	0	0.047619	0	0	0	1	0	1
	FS silence	0.0952381	0.031746	0.047619	0.4	0	0.666667	1	1	1
	FS silence	0	0	0	0	0	0	0	0	0
	FS silence	0	0	0.031746	0	0	0	0	0	1
	FS silence	0	0	0.031746	0	0	0	0	0	1
	FS silence	0	0	0	0	0	0	0	0	0
	FS silence	0	0.047619	0.015873	0	0.333333	0	0	1	0
	FS silence	0	0	0	0	0	0	0	0	0
	FS silence	0.0634921	0.0634921	0	0.333333	0.833333	0	1	1	0
	FS silence	0.0952381	0.031746	0.015873	0.333333	0	0	1	1	1
	FS silence	0.015873	0	0	0	0	0	1	0	0
	FS silence	0.015873	0	0	0	0	0	1	0	0
	FS silence	0.015873	0.047619	0.0634921	0	0.333333	0	0	1	1
	FS silence	0.031746	0.015873	0.0634921	0	0	0.166667	1	1	1
	FS silence	0	0.0793651	0	0	0.6	0	0	1	0
	FS silence	0.031746	0	0	1	0	0	1	0	0
	FS silence	0.031746	0.0793651	0	0	0.4	0	1	1	0
	FS silence	0.047619	0	0.015873	0.333333	0	0	1	0	1
	FS silence	0.0793651	0	0	0.4	0	0	1	0	0
	FS silence	0.031746	0.015873	0.0634921	0	0	0.166667	1	1	1
	FS silence	0.047619	0	0.015873	0.333333	0	0	1	0	0
	FS silence	0	0	0.015873	0	0	0	0	0	1
	FS silence	0.047619	0	0.031746	0.333333	0	0	1	0	1
	FS silence	0	0.031746	0.015873	0	1	0	0	1	1
	FS silence	0.015873	0	0.047619	0	0	0.333333	1	0	1
	FS silence	0.047619	0	0.031746	0.333333	0	1	1	0	1
	FS silence	0.047619	0	0.015873	1	0	0	1	0	1
	FS silence	0	0.031746	0.015873	0	1	0	0	1	0
	FS silence	0.015873	0.047619	0.031746	0	0.333333	0	0	1	1
	FS silence	0	0.015873	0	0	0	0	0	1	0
	FS silence	0	0	0	0	0	0	0	0	0
	FS silence	0.015873	0	0	0	0	0	0	0	0
	FS silence	0.015873	0	0.015873	0	0	0	1	0	1
	FS silence	0.015873	0	0.0952381	0	0	0.466667	1	0	1
	FS silence	0.0793651	0.015873	0.031746	0.6	0	0	1	1	1
	FS silence	0.015873	0	0	0	0	0	1	0	0
	FS silence	0.031746	0	0.015873	0	0	0	1	0	1
	FS silence	0	0	0	0	0	0	0	0	0
	FS silence	0.015873	0	0.015873	0	0	0	0	0	1
	FS silence	0.031746	0.031746	0.031746	0	0	0	1	1	1
	FS silence	0	0	0.0793651	0	0	0.1	0	0	1
	FS silence	0.031746	0.015873	0.015873	0	0	0	1	1	1
	FS silence	0.031746	0.031746	0.015873	1	0	0	1	1	1
	FS silence	0.031746	0	0.047619	1	0	0.333333	1	0	1
	FS silence	0	0	0.031746	0	0	1	0	0	1
	FS silence	0	0.031746	0.031746	0	1	0	0	1	1
	FS silence	0.0454545	0.0454545	0.0454545	0	0	0	1	1	0
	FS silence	0	0.0454545	0	0	0	0	0	0	0
	FS silence	0	0.0454545	0.136364	0	0	0	0	1	1
	FS silence	0.0454545	0	0	0	0	0	0	0	0
	FS silence	0	0	0	0	0	0	0	0	0
	FS silence	0	0.136364	0.0454545	0	0	0	0	1	1
	FS silence	0	0	0.0909091	0	0	0	0	0	1
	FS silence	0	0	0.0454545	0	0	0	0	0	0
	FS silence	0.0909091	0	0.0454545	0	0	0	1	0	0
	FS silence	0	0.0454545	0	0	0	0	0	0	0
	FS silence	0	0.0454545	0	0	0	0	0	0	0
	FS silence	0	0	0	0	0	0	0	0	0
	FS silence	0	0.0454545	0	0	0	0	0	0	0
	FS silence	0.0454545	0	0	0	0	0	0	0	0
	FS silence	0	0	0.0454545	0	0	0	0	0	1
	FS silence	0	0	0.0454545	0	0	0	0	0	1
	FS silence	0.0454545	0	0	0	0	0	1	0	0
	FS silence	0	0	0	0	0	0	0	0	0
	FS silence	0	0	0	0	0	0	0	0	0
	FS silence	0	0.0454545	0	0	0	0	0	1	0
	FS silence	0	0	0	0	0	0	0	0	0
	FS silence	0	0	0	0	0	0	0	0	0
	FS silence	0	0	0.0454545	0	0	0	0	0	0
	FS silence	0	0.121212	0.0606061	0	0.166667	1	0	1	1
	FS silence	0.0606061	0.030303	0	0	0	0	1	0	0
	FS silence	0	0.0909091	0.0606061	0	0	1	0	1	1
	FS silence	0	0.030303	0.0606061	0	0	0	0	0	1
	FS silence	0.030303	0	0	0	0	0	0	0	0
	FS silence	0.030303	0	0	0	0	0	0	0	0
	FS silence	0.030303	0	0	0	0	0	0	0	0
	FS silence	0.030303	0.030303	0	0	0	0	1	0	0
	FS silence	0	0	0	0	0	0	0	0	0
	FS silence	0.030303	0.030303	0	0	0	0	0	1	0
	FS silence	0	0.121212	0	0	0.5	0	0	1	0
	FS silence	0.030303	0	0	0	0	0	0	0	0
	FS silence	0.030303	0.030303	0	0	0	0	0	0	0
	FS silence	0	0	0	0	0	0	0	0	0
	FS silence	0.030303	0.030303	0.030303	0	0	0	0	0	0
	FS silence	0	0	0	0	0	0	0	0	0
	FS silence	0.030303	0	0	0	0	0	1	0	0
	FS silence	0.030303	0	0	0	0	0	0	0	0
	FS silence	0	0	0	0	0	0	0	0	0
	FS silence	0	0	0	0	0	0	0	0	0
	FS silence	0	0.030303	0	0	0	0	0	1	0
	FS silence	0	0	0.0909091	0	0	0.333333	0	0	1
	FS silence	0.030303	0.0606061	0.030303	0	0	0	1	1	0
	FS silence	0.030303	0.0909091	0	0	0.666667	0	0	1	0
	FS silence	0.030303	0.0606061	0	0	1	0	1	1	0
	FS silence	0	0	0	0	0	0	0	0	0
	FS silence	0.0606061	0.151515	0	0	0.4	0	1	1	0
	FS silence	0.030303	0	0	0	0	0	0	0	0
	FS silence	0	0.030303	0.030303	0	0	0	0	0	1
	FS silence	0	0.0606061	0.0909091	0	0	0	0	1	1
	FS silence	0.030303	0	0	0	0	0	1	0	0
	FS silence	0.030303	0	0	0	0	0	1	0	0
	FS silence	0.0606061	0	0	0	0	0	1	0	0
	FS silence	0	0.0909091	0.030303	0	0.333333	0	0	1	1
	FS silence	0	0	0	0	0	0	0	0	0
	FS silence	0.0487805	0	0.0243902	0	0	0	1	0	0
	FS silence	0.0243902	0.0243902	0	0	0	0	0	0	0
	FS silence	0	0.0243902	0.0243902	0	0	0	0	0	0
	FS silence	0.0731707	0	0	0.333333	0	0	1	0	0
	FS silence	0	0.0243902	0.0243902	0	0	0	0	1	0
	FS silence	0.0487805	0	0	0	0	0	1	0	0
	FS silence	0	0	0	0	0	0	0	0	0
	FS silence	0.0487805	0.0487805	0.0243902	1	1	0	1	1	0
	FS silence	0.0243902	0	0	0	0	0	0	0	0
	FS silence	0.0487805	0.097561	0	1	0.666667	0	1	1	0
	FS silence	0	0.0243902	0	0	0	0	0	1	0
	FS silence	0	0.0243902	0	0	0	0	0	1	0
	FS silence	0	0.0243902	0.0243902	0	0	0	0	0	0
	FS silence	0.0487805	0.0731707	0.0243902	1	0.666667	0	1	1	0
	FS silence	0	0	0	0	0	0	0	0	0
	FS silence	0.0243902	0	0	0	0	0	1	0	0
	FS silence	0.0243902	0	0.0243902	0	0	0	1	0	0
	FS silence	0.0243902	0	0	0	0	0	0	0	0
	FS silence	0.0731707	0.0243902	0	0	0	0	1	0	0
	FS silence	0	0	0.0243902	0	0	0	0	0	0
	FS silence	0.0487805	0.0731707	0	1	1	0	1	1	0
	FS silence	0	0.146341	0	0	0.333333	0	0	1	0
	FS silence	0.0487805	0	0	0	0	0	1	0	0
	FS silence	0	0	0.0243902	0	0	0	0	0	0
	FS silence	0.0243902	0	0	0	0	0	1	0	0
	FS silence	0.0243902	0.0243902	0	0	0	0	1	0	0
	FS silence	0.0243902	0.0487805	0	0	0	0	1	1	0
	FS silence	0.0243902	0	0	0	0	0	1	0	0
	FS silence	0	0.0487805	0.0243902	0	0	0	0	1	0
	FS silence	0	0	0	0	0	0	0	0	0
	FS silence	0	0	0	0	0	0	0	0	0
	FS silence	0.0487805	0.0731707	0.0243902	1	1	0	1	1	1
	FS silence	0	0.0243902	0	0	0	0	0	1	0
	FS silence	0.0243902	0.0243902	0	0	0	0	1	0	0
	FS silence	0.0243902	0.0243902	0	0	0	0	1	0	0
	FS silence	0	0	0.0731707	0	0	0	0	0	1
	FS silence	0.0487805	0	0	0	0	0	1	0	0
	FS silence	0.0487805	0	0	0	0	0	1	0	0
	FS silence	0.0243902	0.0243902	0.0243902	0	0	0	0	1	1
	FS silence	0	0.0243902	0.0243902	0	0	0	0	0	1
	FS silence	0	0	0	0	0	0	0	0	0
	FS silence	0.0769231	0	0	0	0	0	1	0	0
	FS silence	0	0	0.0384615	0	0	0	0	0	0
	FS silence	0	0	0	0	0	0	0	0	0
	FS silence	0	0.0384615	0	0	0	0	0	0	0
	FS silence	0	0.0384615	0	0	0	0	0	0	0
	FS silence	0	0.0384615	0	0	0	0	0	0	0
	FS silence	0	0	0	0	0	0	0	0	0
	FS silence	0	0	0	0	0	0	0	0	0
	FS silence	0	0	0	0	0	0	0	0	0
	FS silence	0	0	0	0	0	0	0	0	0
	FS silence	0.0384615	0.0384615	0	0	0	0	0	0	0
	FS silence	0	0	0	0	0	0	0	0	0
	FS silence	0.0384615	0.0384615	0	0	0	0	1	0	0
	FS silence	0.0384615	0	0.0384615	0	0	0	0	0	0
	FS silence	0.0384615	0.0384615	0	0	0	0	0	0	0
	FS silence	0	0	0	0	0	0	0	0	0
	FS silence	0	0	0	0	0	0	0	0	0
	FS silence	0.0384615	0	0.0384615	0	0	0	1	0	0
	FS silence	0	0	0	0	0	0	0	0	0
	FS silence	0.0384615	0	0	0	0	0	0	0	0
	FS silence	0	0	0	0	0	0	0	0	0
	FS silence	0	0.0384615	0	0	0	0	0	0	0
	FS silence	0	0	0	0	0	0	0	0	0
	FS silence	0	0	0	0	0	0	0	0	0
	FS silence	0	0	0	0	0	0	0	0	0
	FS silence	0.0384615	0.0384615	0.0384615	0	0	0	0	0	0
	FS silence	0.0384615	0	0	0	0	0	0	0	0
	Light shift	0	0.295455	0.0681818	0	0.512821	0	0	1	1
	Light shift	0	0.136364	0.0909091	0	0.333333	0	0	1	1
	Light shift	0.0227273	0.25	0.0681818	0	0.709091	0.333333	0	1	1
	Light shift	0.0681818	0.272727	0.0227273	0	0.621212	0	1	1	1
	Light shift	0.0681818	0.227273	0	0.333333	0.6	0	1	1	0
	Light shift	0	0.204545	0	0	0.222222	0	0	1	0
	Light shift	0	0.0454545	0.0454545	0	1	0	0	1	1
	Light shift	0.0227273	0.136364	0	0	0.533333	0	0	1	0
	Light shift	0.0454545	0.0454545	0.0227273	0	1	0	1	1	1
	Light shift	0	0.181818	0.0227273	0	0.607143	0	0	1	1
	Light shift	0.0454545	0.0681818	0.0227273	0	1	0	1	1	0
	Light shift	0.0227273	0.0227273	0.0909091	0	0	0.666667	1	1	1
	Light shift	0.0227273	0.227273	0.113636	0	0.577778	0.4	1	1	1
	Light shift	0.0227273	0.0227273	0.0681818	0	0	0	1	1	1
	Light shift	0.0227273	0.0227273	0	0	0	0	0	0	0
	Light shift	0.0454545	0.0454545	0.0454545	0	1	0	1	1	1
	Light shift	0.0227273	0.0227273	0.0454545	0	0	1	0	1	1
	Light shift	0.0227273	0.0227273	0	0	0	0	1	1	0
	Light shift	0.0681818	0.136364	0.0454545	0	0.333333	0	1	1	1
	Light shift	0	0.363636	0.0227273	0	0.366667	0	0	1	1
	Light shift	0	0.0454545	0.0909091	0	0	0.666667	0	1	1
	Light shift	0.0227273	0.113636	0.204545	0	0.6	0.361111	1	1	1
	Light shift	0.0909091	0.0227273	0.0227273	0	0	0	1	0	1
	Light shift	0.0681818	0	0.0454545	0.333333	0	0	1	0	1
	Light shift	0.0227273	0.227273	0.159091	0	0.644444	0.47619	1	1	1
	Light shift	0.0227273	0.159091	0	0	0.238095	0	0	1	0
	Light shift	0.0454545	0.0454545	0.0454545	0	0	0	1	1	1
	Light shift	0.0681818	0.0454545	0.0454545	0	0	0	1	1	1
	Light shift	0	0.113636	0	0	0.6	0	0	1	0
	Light shift	0.0227273	0.0227273	0.0909091	0	0	0.833333	1	1	1
	Light shift	0	0	0	0	0	0	0	0	0
	Light shift	0.0454545	0.25	0.0454545	0	0.709091	1	1	1	1
	Light shift	0.0454545	0.136364	0.0454545	0	0.533333	0	1	1	1
	Light shift	0	0	0	0	0	0	0	0	0
	Light shift	0.0454545	0.0909091	0.0454545	0	0.5	1	1	1	1
	Light shift	0.0227273	0.340909	0.181818	0	0.495238	0.392857	1	1	1
	Light shift	0.0454545	0.227273	0.0227273	0	0.311111	0	1	1	1
	Light shift	0.0227273	0.0681818	0	0	0.666667	0	0	1	0
	Light shift	0	0.204545	0.136364	0	0.583333	0.266667	0	1	1
	Light shift	0.0227273	0.0454545	0.0681818	0	1	0	1	1	1
	Light shift	0.0227273	0.159091	0.0454545	0	0.190476	1	1	1	1
	Light shift	0.0227273	0.0454545	0	0	0	0	1	1	0
	Light shift	0.0454545	0.136364	0.0227273	0	0.466667	0	1	1	0
	Light shift	0	0.113636	0	0	0.2	0	0	1	0
	Light shift	0.0909091	0.0454545	0.0681818	0.166667	0	0	1	1	1
	Light shift	0	0	0	0	0	0	0	0	0
	Light shift	0	0	0.26087	0	0	0.666667	0	0	1
	Light shift	0	0	0.304348	0	0	0.47619	0	0	1
	Light shift	0	0.0869565	0.0434783	0	1	0	0	1	1
	Light shift	0.0434783	0.0869565	0	0	1	0	0	1	0
	Light shift	0	0.0869565	0	0	1	0	0	1	0
	Light shift	0.0434783	0	0.217391	0	0	0.8	1	0	1
	Light shift	0.0434783	0.0869565	0	0	1	0	0	1	0
	Light shift	0	0.0869565	0	0	1	0	0	1	0
	Light shift	0.0434783	0.0869565	0	0	1	0	0	1	0
	Light shift	0.0434783	0	0	0	0	0	0	0	0
	Light shift	0	0	0.0434783	0	0	0	0	0	1
	Light shift	0.0434783	0	0	0	0	0	0	0	0
	Light shift	0.0434783	0.0869565	0.130435	0	1	1	1	1	1
	Light shift	0	0.26087	0.0434783	0	0.2	0	0	1	1
	Light shift	0	0	0	0	0	0	0	0	0
	Light shift	0	0.0869565	0.0869565	0	1	0	0	1	1
	Light shift	0.0434783	0	0.130435	0	0	0	1	0	1
	Light shift	0.0434783	0	0.0869565	0	0	0	0	0	1
	Light shift	0.130435	0	0.217391	0	0	0.6	1	0	1
	Light shift	0	0	0.217391	0	0	0.6	0	0	1
	Light shift	0	0	0	0	0	0	0	0	0
	Light shift	0	0.0869565	0.217391	0	1	0.5	0	1	1
	Light shift	0.0869565	0	0	0	0	0	1	0	0
