# Supplementary material for: Contextual fear memory retrieval by correlated ensembles of ventral CA1 neurons
Source: Nat Commun. 2020 Jul 13;11:3492. doi: 10.1038/s41467-020-17270-w (PMC7359370; doi:10.1038/s41467-020-17270-w)
Supplement: Supplementary file 4 — Source Data [file 41467_2020_17270_MOESM4_ESM.zip › source_data/Source Data for Supp Figure 11.xlsx]

## Sheet: Supplementary Fig 11b
		% time freezing
	genotype	A1	A2	B	B Ctx
	chrimson	6.10433	71.9132	10.4444	26.8387
	chrimson	48.5873	90.4178	7.67004	59.0968
	chrimson	18.1163	26.8166	0.777778	16.2581
	chrimson	3.50975	57.8902	0	28.9032
	chrimson	30.2493	67.4238	0	10.9677
	amcherry	23.8889	25.6667	7.44444	28.0255
	amcherry	27.6667	59.4444	22.7778	54.9045
	amcherry	11.2222	74.4444	7.44444	45.3503
	amcherry	1.88889	46.3333	14.7778	57.5796

## Sheet: Supplementary Fig 11c-e
		Ca2+ event rate				corr pair ratio				clustering coefficient					component probability
	Genotype	A1	A2	B Ctx	B Tones	A1	A2	B Ctx	B Tones	A1	A2	B Ctx	B Tones	A1	A2	B Ctx	B Tones
	Chrimson	0	0	0.0333333	0.00643501	0	0	0.031746	0	0	0	0	0	0	0	1	0
	Chrimson	0.0277778	0	0.0388889	0.01287	0.031746	0	0.0634921	0.015873	1	0	0.833333	0	1	0	1	1
	Chrimson	0	0	0.00555556	0.032175	0	0	0.015873	0.015873	0	0	0	0	0	0	0	1
	Chrimson	0	0	0.0166667	0	0	0	0	0	0	0	0	0	0	0	0	0
	Chrimson	0.0222222	0.0444444	0.0222222	0.00643501	0.015873	0	0	0.031746	0	0	0	1	1	0	0	1
	Chrimson	0.00555556	0.00555556	0	0.01287	0.0793651	0	0	0.047619	0.4	0	0	0	1	0	0	1
	Chrimson	0.0166667	0	0.0111111	0	0.015873	0	0.0952381	0	0	0	0.266667	0	1	0	1	0
	Chrimson	0.00555556	0	0.0222222	0.02574	0.0634921	0	0.031746	0.015873	0	0	0	0	1	0	1	1
	Chrimson	0.0166667	0	0	0	0.015873	0	0	0	0	0	0	0	1	0	0	0
	Chrimson	0.0222222	0	0.0333333	0.019305	0.031746	0	0	0.0634921	1	0	0	0.333333	1	0	0	1
	Chrimson	0.0222222	0.00555556	0.0111111	0	0	0.015873	0.031746	0	0	0	0	0	0	1	1	0
	Chrimson	0.0277778	0	0.00555556	0.01287	0	0	0.142857	0.015873	0	0	0.25	0	0	0	1	1
	Chrimson	0.00555556	0	0.0777778	0.03861	0.031746	0	0.031746	0.015873	1	0	0	0	1	0	1	1
	Chrimson	0.0166667	0.00555556	0.05	0.01287	0	0.0793651	0.0634921	0.047619	0	0.6	0.5	0	0	1	1	1
	Chrimson	0.0333333	0	0.0111111	0.02574	0.0634921	0	0.015873	0.0793651	0.833333	0	0	0.2	1	0	1	1
	Chrimson	0.0111111	0	0	0	0.015873	0	0	0	0	0	0	0	1	0	0	0
	Chrimson	0.0222222	0.0222222	0.0388889	0.00643501	0	0.0634921	0.031746	0.0793651	0	0.5	1	0.4	0	1	1	1
	Chrimson	0	0	0.0166667	0.00643501	0	0	0.047619	0.0952381	0	0	0.333333	0.266667	0	0	1	1
	Chrimson	0.0166667	0	0.00555556	0	0.031746	0	0.047619	0	0	0	0	0	1	0	1	0
	Chrimson	0.0277778	0.0277778	0.0222222	0.01287	0.0952381	0.031746	0.047619	0.031746	0.4	0	0.666667	1	1	1	1	1
	Chrimson	0.05	0	0	0	0	0	0	0	0	0	0	0	0	0	0	0
	Chrimson	0.1	0	0.00555556	0.019305	0	0	0.031746	0.015873	0	0	0	0	0	0	1	1
	Chrimson	0	0	0.0777778	0.03861	0	0	0.031746	0.031746	0	0	0	0	0	0	1	1
	Chrimson	0.0444444	0	0.0722222	0.032175	0	0	0	0.015873	0	0	0	0	0	0	0	1
	Chrimson	0.0111111	0.0222222	0.0222222	0.032175	0	0.047619	0.015873	0.0634921	0	0.333333	0	0.333333	0	1	0	1
	Chrimson	0.0611111	0	0	0	0	0	0	0	0	0	0	0	0	0	0	0
	Chrimson	0.0555556	0.0277778	0.0388889	0	0.0634921	0.0634921	0	0	0.333333	0.833333	0	0	1	1	0	0
	Chrimson	0.0222222	0.00555556	0.0444444	0.01287	0.0952381	0.031746	0.015873	0.047619	0.333333	0	0	0.666667	1	1	1	1
	Chrimson	0.0166667	0	0	0	0.015873	0	0	0	0	0	0	0	1	0	0	0
	Chrimson	0.0111111	0	0	0.00643501	0.015873	0	0	0.031746	0	0	0	1	1	0	0	1
	Chrimson	0.0611111	0.0277778	0.0111111	0.01287	0.015873	0.047619	0.0634921	0.031746	0	0.333333	0	0	0	1	1	1
	Chrimson	0.0666667	0.0111111	0.05	0.00643501	0.031746	0.015873	0.0634921	0.047619	0	0	0.166667	0.333333	1	1	1	1
	Chrimson	0.0722222	0.00555556	0.0555556	0.032175	0	0.0793651	0	0.047619	0	0.6	0	0.666667	0	1	0	1
	Chrimson	0.0333333	0.00555556	0.0777778	0.032175	0.031746	0	0	0.047619	1	0	0	0	1	0	0	1
	Chrimson	0.0555556	0.0277778	0.144444	0.0514801	0.031746	0.0793651	0	0.031746	0	0.4	0	1	1	1	0	1
	Chrimson	0.0388889	0	0.0166667	0.02574	0.047619	0	0.015873	0.047619	0.333333	0	0	0.333333	1	0	1	1
	Chrimson	0.00555556	0	0	0	0.0793651	0	0	0	0.4	0	0	0	1	0	0	0
	Chrimson	0.0333333	0.0111111	0.0444444	0.0707851	0.031746	0.015873	0.0634921	0.031746	0	0	0.166667	0	1	1	1	1
	Chrimson	0.0444444	0	0.00555556	0.00643501	0.047619	0	0.015873	0	0.333333	0	0	0	1	0	0	0
	Chrimson	0.0611111	0.00555556	0.0444444	0.019305	0	0	0.015873	0	0	0	0	0	0	0	1	0
	Chrimson	0.0444444	0.0166667	0.0555556	0.032175	0.047619	0	0.031746	0.047619	0.333333	0	0	0.333333	1	0	1	1
	Chrimson	0	0.0111111	0.0277778	0.045045	0	0.031746	0.015873	0	0	1	0	0	0	1	1	0
	Chrimson	0.0333333	0	0.0444444	0.032175	0.015873	0	0.047619	0.0634921	0	0	0.333333	0.333333	1	0	1	1
	Chrimson	0.0111111	0	0.00555556	0.00643501	0.047619	0	0.031746	0.015873	0.333333	0	1	0	1	0	1	1
	Chrimson	0.0722222	0.00555556	0.0333333	0	0.047619	0	0.015873	0	1	0	0	0	1	0	1	0
	Chrimson	0.0944444	0.0222222	0.0444444	0.019305	0	0.031746	0.015873	0.0634921	0	1	0	0.333333	0	1	0	1
	Chrimson	0.0388889	0.0166667	0.0388889	0.02574	0.015873	0.047619	0.031746	0.015873	0	0.333333	0	0	0	1	1	1
	Chrimson	0.0722222	0.0277778	0.05	0	0	0.015873	0	0	0	0	0	0	0	1	0	0
	Chrimson	0.0444444	0	0	0.01287	0	0	0	0.031746	0	0	0	0	0	0	0	1
	Chrimson	0.0611111	0.0555556	0.0555556	0.019305	0.015873	0	0	0	0	0	0	0	0	0	0	0
	Chrimson	0.00555556	0	0.0277778	0.03861	0.015873	0	0.015873	0.015873	0	0	0	0	1	0	1	1
	Chrimson	0.0777778	0	0.0222222	0	0.015873	0	0.0952381	0	0	0	0.466667	0	1	0	1	0
	Chrimson	0.0333333	0.0388889	0.05	0.019305	0.0793651	0.015873	0.031746	0.031746	0.6	0	0	0	1	1	1	1
	Chrimson	0.105556	0.0611111	0.0833333	0.0514801	0.015873	0	0	0.015873	0	0	0	0	1	0	0	1
	Chrimson	0.0166667	0	0.0166667	0.00643501	0.031746	0	0.015873	0.031746	0	0	0	0	1	0	1	1
	Chrimson	0.0222222	0.0277778	0.0388889	0.00643501	0	0	0	0.031746	0	0	0	0	0	0	0	1
	Chrimson	0.05	0.0333333	0.0722222	0.03861	0.015873	0	0.015873	0.047619	0	0	0	0.333333	0	0	1	1
	Chrimson	0.105556	0.0111111	0.0388889	0.01287	0.031746	0.031746	0.031746	0.0793651	0	0	0	0.3	1	1	1	1
	Chrimson	0.0611111	0.0611111	0.0222222	0.01287	0	0	0.0793651	0.0952381	0	0	0.1	0.266667	0	0	1	1
	Chrimson	0.0611111	0.0111111	0.0111111	0.01287	0.031746	0.015873	0.015873	0	0	0	0	0	1	1	1	0
	Chrimson	0.05	0.0111111	0.0277778	0.00643501	0.031746	0.031746	0.015873	0.031746	1	0	0	0	1	1	1	1
	Chrimson	0.00555556	0	0.0166667	0.032175	0.031746	0	0.047619	0.047619	1	0	0.333333	0	1	0	1	1
	Chrimson	0.111111	0.0277778	0.0444444	0.019305	0	0	0.031746	0.047619	0	0	1	0.333333	0	0	1	1
	Chrimson	0.0611111	0.0111111	0.0222222	0.019305	0	0.031746	0.031746	0.047619	0	1	0	0.333333	0	1	1	1
	Chrimson	0.05	0.0277778	0.0277778	0.0386598	0.0454545	0.0454545	0.0454545	0	0	0	0	0	1	1	0	0
	Chrimson	0.0777778	0.0333333	0.0611111	0.0193299	0	0.0454545	0	0	0	0	0	0	0	0	0	0
	Chrimson	0.0388889	0.0166667	0.0333333	0.0257732	0	0.0454545	0.136364	0.0909091	0	0	0	0	0	1	1	1
	Chrimson	0.0277778	0.0222222	0.0166667	0.0193299	0.0454545	0	0	0.227273	0	0	0	0.4	0	0	0	1
	Chrimson	0.0555556	0.0111111	0.0888889	0.0128866	0	0	0	0	0	0	0	0	0	0	0	0
	Chrimson	0.0555556	0.0111111	0.0611111	0.0257732	0	0.136364	0.0454545	0.0454545	0	0	0	0	0	1	1	1
	Chrimson	0.0333333	0.0166667	0.0277778	0.0257732	0	0	0.0909091	0.0909091	0	0	0	0	0	0	1	1
	Chrimson	0.0611111	0.05	0.05	0.0128866	0	0	0.0454545	0.0909091	0	0	0	0	0	0	0	1
	Chrimson	0.0444444	0.0277778	0.00555556	0.0193299	0.0909091	0	0.0454545	0.136364	0	0	0	1	1	0	0	1
	Chrimson	0.0833333	0.0444444	0.05	0.0064433	0	0.0454545	0	0.0454545	0	0	0	0	0	0	0	0
	Chrimson	0.0333333	0.0166667	0.0333333	0	0	0.0454545	0	0	0	0	0	0	0	0	0	0
	Chrimson	0.0944444	0.0555556	0.0333333	0.0193299	0	0	0	0.136364	0	0	0	1	0	0	0	1
	Chrimson	0.0333333	0.0111111	0.0444444	0.0128866	0	0.0454545	0	0	0	0	0	0	0	0	0	0
	Chrimson	0.0777778	0.0111111	0.0111111	0.0193299	0.0454545	0	0	0.0454545	0	0	0	0	0	0	0	0
	Chrimson	0.0722222	0.0555556	0.0388889	0.0386598	0	0	0.0454545	0.136364	0	0	0	0.333333	0	0	1	1
	Chrimson	0.05	0.0555556	0.0722222	0.0257732	0	0	0.0454545	0	0	0	0	0	0	0	1	0
	Chrimson	0.0722222	0.0555556	0.0277778	0.0128866	0.0454545	0	0	0.136364	0	0	0	1	1	0	0	1
	Chrimson	0.0833333	0.0277778	0.0333333	0.0322165	0	0	0	0	0	0	0	0	0	0	0	0
	Chrimson	0.0444444	0.0388889	0.0388889	0.0257732	0	0	0	0.0454545	0	0	0	0	0	0	0	1
	Chrimson	0.0388889	0.0222222	0.0944444	0.0386598	0	0.0454545	0	0.136364	0	0	0	0.333333	0	1	0	1
	Chrimson	0.0666667	0.0277778	0.0777778	0.0322165	0	0	0	0	0	0	0	0	0	0	0	0
	Chrimson	0.0833333	0.05	0.0444444	0.0064433	0	0	0	0	0	0	0	0	0	0	0	0
	Chrimson	0.0277778	0.0611111	0.0388889	0.0257732	0	0	0.0454545	0	0	0	0	0	0	0	0	0
	Chrimson	0.0722222	0.00555556	0.0611111	0.0064433	0	0.121212	0.0606061	0.0606061	0	0.166667	1	0	0	1	1	1
	Chrimson	0.0277778	0.0166667	0.0611111	0.0064433	0.0606061	0.030303	0	0.0606061	0	0	0	1	1	0	0	1
	Chrimson	0.0611111	0.0277778	0.0166667	0.0064433	0	0.0909091	0.0606061	0.0606061	0	0	1	1	0	1	1	1
	Chrimson	0.00555556	0.0333333	0.0333333	0.0322165	0	0.030303	0.0606061	0.0606061	0	0	0	1	0	0	1	1
	Chrimson	0.0444444	0.0277778	0.0666667	0.0128866	0.030303	0	0	0.181818	0	0	0	0.466667	0	0	0	1
	Chrimson	0.0333333	0	0.0444444	0.0128866	0.030303	0	0	0.0606061	0	0	0	1	0	0	0	1
	Chrimson	0.00555556	0	0.05	0.0064433	0.030303	0	0	0.0909091	0	0	0	0	0	0	0	1
	Chrimson	0.0222222	0.0166667	0.0277778	0.0064433	0.030303	0.030303	0	0.030303	0	0	0	0	1	0	0	0
	Chrimson	0.0222222	0.00555556	0.05	0.0193299	0	0	0	0	0	0	0	0	0	0	0	0
	Chrimson	0.0111111	0.0111111	0.0277778	0	0.030303	0.030303	0	0	0	0	0	0	0	1	0	0
	Chrimson	0	0.00555556	0.0555556	0.115979	0	0.121212	0	0	0	0.5	0	0	0	1	0	0
	Chrimson	0.0611111	0.0111111	0.0666667	0.0386598	0.030303	0	0	0.030303	0	0	0	0	0	0	0	1
	Chrimson	0.0444444	0.0222222	0.0611111	0.0579897	0.030303	0.030303	0	0	0	0	0	0	0	0	0	0
	Chrimson	0.1	0.0444444	0.0777778	0.0257732	0	0	0	0	0	0	0	0	0	0	0	0
	Chrimson	0.0111111	0.0111111	0.00555556	0	0.030303	0.030303	0.030303	0	0	0	0	0	0	0	0	0
	Chrimson	0.0444444	0	0	0	0	0	0	0	0	0	0	0	0	0	0	0
	Chrimson	0.0333333	0	0.0611111	0.0064433	0.030303	0	0	0.151515	0	0	0	0.7	1	0	0	1
	Chrimson	0.0277778	0.0277778	0.0777778	0.0322165	0.030303	0	0	0	0	0	0	0	0	0	0	0
	Chrimson	0.0666667	0.0166667	0.0277778	0	0	0	0	0	0	0	0	0	0	0	0	0
	Chrimson	0.0555556	0.0166667	0.0944444	0.0966495	0	0	0	0	0	0	0	0	0	0	0	0
	Chrimson	0.0611111	0.00555556	0	0.0193299	0	0.030303	0	0.030303	0	0	0	0	0	1	0	0
	Chrimson	0.05	0.00555556	0.0611111	0.0193299	0	0	0.0909091	0.151515	0	0	0.333333	0.6	0	0	1	1
	Chrimson	0.0666667	0.0388889	0.0333333	0.0257732	0.030303	0.0606061	0.030303	0	0	0	0	0	1	1	0	0
	Chrimson	0.0777778	0.0388889	0.0833333	0.064433	0.030303	0.0909091	0	0.0606061	0	0.666667	0	0	0	1	0	1
	Chrimson	0.0555556	0.05	0	0.0064433	0.030303	0.0606061	0	0.151515	0	1	0	0.7	1	1	0	1
	Chrimson	0.05	0.0333333	0.0611111	0.0064433	0	0	0	0.030303	0	0	0	0	0	0	0	1
	Chrimson	0.0666667	0.0222222	0.0388889	0.0515464	0.0606061	0.151515	0	0.0909091	0	0.4	0	0.333333	1	1	0	1
	Chrimson	0.0722222	0.0222222	0.0444444	0.0128866	0.030303	0	0	0.121212	0	0	0	1	0	0	0	1
	Chrimson	0.0111111	0.05	0.05	0.0193299	0	0.030303	0.030303	0	0	0	0	0	0	0	1	0
	Chrimson	0.0388889	0.0222222	0.05	0.0451031	0	0.0606061	0.0909091	0.121212	0	0	0	0.166667	0	1	1	1
	Chrimson	0.0888889	0.0388889	0.0722222	0.0064433	0.030303	0	0	0.0606061	0	0	0	0	1	0	0	1
	Chrimson	0.0444444	0.00555556	0.0777778	0	0.030303	0	0	0	0	0	0	0	1	0	0	0
	Chrimson	0.05	0.0111111	0.0611111	0.0773196	0.0606061	0	0	0	0	0	0	0	1	0	0	0
	Chrimson	0.0944444	0.0333333	0.0833333	0.0322165	0	0.0909091	0.030303	0.030303	0	0.333333	0	0	0	1	1	1
	Chrimson	0.0555556	0.00555556	0.0722222	0.064433	0	0	0	0	0	0	0	0	0	0	0	0
	Chrimson	0.05	0.0222222	0.105556	0.0451031	0.0487805	0	0.0243902	0.0243902	0	0	0	0	1	0	0	1
	Chrimson	0.0944444	0.0333333	0.0777778	0.0451031	0.0243902	0.0243902	0	0.0731707	0	0	0	0	0	0	0	1
	Chrimson	0.0166667	0.0333333	0.0611111	0.0515464	0	0.0243902	0.0243902	0	0	0	0	0	0	0	0	0
	Chrimson	0.00555556	0	0.0833333	0.135309	0.0731707	0	0	0.0487805	0.333333	0	0	0	1	0	0	1
	Chrimson	0.0277778	0.05	0.127778	0.0902062	0	0.0243902	0.0243902	0.097561	0	0	0	0	0	1	0	1
	Chrimson	0.0611111	0	0.05	0.0064433	0.0487805	0	0	0.0487805	0	0	0	0	1	0	0	1
	Chrimson	0.0277778	0	0.122222	0.0773196	0	0	0	0	0	0	0	0	0	0	0	0
	Chrimson	0.0222222	0.0333333	0.111111	0.135309	0.0487805	0.0487805	0.0243902	0.0487805	1	1	0	0	1	1	0	1
	Chrimson	0.0222222	0.0111111	0.0833333	0.0708763	0.0243902	0	0	0	0	0	0	0	0	0	0	0
	Chrimson	0.0555556	0.0111111	0.0944444	0.0837629	0.0487805	0.097561	0	0	1	0.666667	0	0	1	1	0	0
	Chrimson	0.0166667	0.0333333	0.0388889	0.0257732	0	0.0243902	0	0	0	0	0	0	0	1	0	0
	Chrimson	0.0833333	0.0166667	0.127778	0.0708763	0	0.0243902	0	0.0243902	0	0	0	0	0	1	0	0
	Chrimson	0.0722222	0.00555556	0.0944444	0.064433	0	0.0243902	0.0243902	0.0243902	0	0	0	0	0	0	0	0
	Chrimson	0.05	0.0222222	0.0555556	0.0579897	0.0487805	0.0731707	0.0243902	0.0487805	1	0.666667	0	0	1	1	0	1
	Chrimson	0.1	0.0444444	0.0833333	0.0837629	0	0	0	0.0243902	0	0	0	0	0	0	0	1
	Chrimson	0.0944444	0.00555556	0.0888889	0.128866	0.0243902	0	0	0.0487805	0	0	0	0	1	0	0	1
	Chrimson	0.0888889	0	0.155556	0.0708763	0.0243902	0	0.0243902	0.0487805	0	0	0	0	1	0	0	1
	Chrimson	0.0611111	0.0111111	0.172222	0.0515464	0.0243902	0	0	0.0243902	0	0	0	0	0	0	0	1
	Chrimson	0.122222	0.0666667	0.0833333	0.0193299	0.0731707	0.0243902	0	0	0	0	0	0	1	0	0	0
	Chrimson	0.0277778	0	0.133333	0.0837629	0	0	0.0243902	0	0	0	0	0	0	0	0	0
	Chrimson	0.0777778	0.0277778	0.05	0.0064433	0.0487805	0.0731707	0	0.0731707	1	1	0	0	1	1	0	1
	Chrimson	0.0222222	0.00555556	0.0333333	0.0451031	0	0.146341	0	0.0243902	0	0.333333	0	0	0	1	0	1
	Chrimson	0.0277778	0	0.105556	0.0708763	0.0487805	0	0	0.0243902	0	0	0	0	1	0	0	1
	Chrimson	0.155556	0	0.0444444	0.0064433	0	0	0.0243902	0	0	0	0	0	0	0	0	0
	Chrimson	0.0444444	0	0.105556	0.0966495	0.0243902	0	0	0.0487805	0	0	0	0	1	0	0	1
	Chrimson	0.116667	0.0777778	0.0777778	0.0386598	0.0243902	0.0243902	0	0	0	0	0	0	1	0	0	0
	Chrimson	0.0222222	0.0111111	0.111111	0.0708763	0.0243902	0.0487805	0	0	0	0	0	0	1	1	0	0
	Chrimson	0.0888889	0	0.0777778	0.0902062	0.0243902	0	0	0.0243902	0	0	0	0	1	0	0	1
	Chrimson	0.00555556	0.0111111	0.122222	0.128866	0	0.0487805	0.0243902	0.0243902	0	0	0	0	0	1	0	1
	Chrimson	0.111111	0.0555556	0.111111	0.0322165	0	0	0	0.0487805	0	0	0	0	0	0	0	1
	Chrimson	0.1	0	0.122222	0.0579897	0	0	0	0.0731707	0	0	0	0	0	0	0	1
	Chrimson	0.0777778	0.0166667	0.127778	0.0257732	0.0487805	0.0731707	0.0243902	0.0243902	1	1	0	0	1	1	1	1
	Chrimson	0.0944444	0.0277778	0.105556	0.0257732	0	0.0243902	0	0	0	0	0	0	0	1	0	0
	Chrimson	0.0611111	0.00555556	0.0333333	0.0451031	0.0243902	0.0243902	0	0.0731707	0	0	0	0	1	0	0	1
	Chrimson	0.05	0.00555556	0.0888889	0.0837629	0.0243902	0.0243902	0	0	0	0	0	0	1	0	0	0
	Chrimson	0.05	0	0.1	0.0322165	0	0	0.0731707	0.0731707	0	0	0	0	0	0	1	1
	Chrimson	0.0111111	0.00555556	0.05	0.0257732	0.0487805	0	0	0	0	0	0	0	1	0	0	0
	Chrimson	0.0111111	0.0222222	0.0777778	0.0193299	0.0487805	0	0	0	0	0	0	0	1	0	0	0
	Chrimson	0.161111	0.0166667	0.0666667	0.0257732	0.0243902	0.0243902	0.0243902	0.0243902	0	0	0	0	0	1	1	1
	Chrimson	0.0722222	0.05	0.0833333	0.0515464	0	0.0243902	0.0243902	0.0487805	0	0	0	0	0	0	1	1
	Chrimson	0.0333333	0	0.00555556	0.0322165	0	0	0	0	0	0	0	0	0	0	0	0
	Chrimson	0.0111111	0.0166667	0.0388889	0.019305	0.0769231	0	0	0	0	0	0	0	1	0	0	0
	Chrimson	0	0.0555556	0.0111111	0.03861	0	0	0.0384615	0	0	0	0	0	0	0	0	0
	Chrimson	0.0222222	0.0388889	0.0777778	0.032175	0	0	0	0.0384615	0	0	0	0	0	0	0	0
	Chrimson	0.0388889	0.0388889	0.05	0.02574	0	0.0384615	0	0	0	0	0	0	0	0	0	0
	Chrimson	0.0277778	0.0222222	0.0833333	0.03861	0	0.0384615	0	0	0	0	0	0	0	0	0	0
	Chrimson	0.00555556	0.00555556	0.0611111	0.045045	0	0.0384615	0	0	0	0	0	0	0	0	0	0
	Chrimson	0.0833333	0.0944444	0.122222	0.0965251	0	0	0	0	0	0	0	0	0	0	0	0
	Chrimson	0.0222222	0	0.127778	0.02574	0	0	0	0	0	0	0	0	0	0	0	0
	Chrimson	0.0555556	0.0166667	0.05	0.02574	0	0	0	0	0	0	0	0	0	0	0	0
	Chrimson	0.0111111	0	0.0166667	0.01287	0	0	0	0.0384615	0	0	0	0	0	0	0	0
	Chrimson	0.0166667	0.0388889	0.0611111	0.0836551	0.0384615	0.0384615	0	0	0	0	0	0	0	0	0	0
	Chrimson	0.1	0.0666667	0.116667	0.02574	0	0	0	0	0	0	0	0	0	0	0	0
	Chrimson	0.0222222	0.00555556	0.105556	0.01287	0.0384615	0.0384615	0	0	0	0	0	0	1	0	0	0
	Chrimson	0.0666667	0.0111111	0.05	0.019305	0.0384615	0	0.0384615	0	0	0	0	0	0	0	0	0
	Chrimson	0.0555556	0.0333333	0.0222222	0	0.0384615	0.0384615	0	0	0	0	0	0	0	0	0	0
	Chrimson	0	0	0.0555556	0.02574	0	0	0	0	0	0	0	0	0	0	0	0
	Chrimson	0.0555556	0.122222	0.0833333	0.0965251	0	0	0	0.0384615	0	0	0	0	0	0	0	0
	Chrimson	0.0222222	0.0333333	0.0722222	0.10296	0.0384615	0	0.0384615	0	0	0	0	0	1	0	0	0
	Chrimson	0.0555556	0.127778	0.1	0.0836551	0	0	0	0	0	0	0	0	0	0	0	0
	Chrimson	0.0777778	0.0111111	0.0833333	0.03861	0.0384615	0	0	0	0	0	0	0	0	0	0	0
	Chrimson	0.0222222	0.00555556	0.0555556	0.01287	0	0	0	0	0	0	0	0	0	0	0	0
	Chrimson	0.111111	0.0277778	0.138889	0.11583	0	0.0384615	0	0.0384615	0	0	0	0	0	0	0	0
	Chrimson	0.0333333	0.1	0.0722222	0.0514801	0	0	0	0	0	0	0	0	0	0	0	0
	Chrimson	0.0611111	0.0388889	0.0611111	0.019305	0	0	0	0	0	0	0	0	0	0	0	0
	Chrimson	0.0277778	0.0222222	0.0611111	0.019305	0	0	0	0	0	0	0	0	0	0	0	0
	Chrimson	0.0333333	0.0611111	0.0222222	0	0.0384615	0.0384615	0.0384615	0	0	0	0	0	0	0	0	0
	Chrimson	0.0333333	0.00555556	0.0388889	0.019305	0.0384615	0	0	0	0	0	0	0	0	0	0	0
	mCherry	0.0166667	0.0444444	0.00555556	0.0064433	0.0408163	0.0408163	0.122449	0.0204082	0	1	0.266667	0	1	1	1	1
	mCherry	0.0166667	0.0222222	0.0166667	0.0064433	0.0408163	0.0204082	0.0204082	0	0	0	0	0	1	1	0	0
	mCherry	0.05	0.0166667	0.0555556	0	0.0204082	0.0408163	0.0204082	0	0	0	0	0	1	1	1	0
	mCherry	0.0111111	0.00555556	0.0166667	0.0451031	0.0408163	0.0408163	0.0408163	0.0408163	0	0	1	0	1	1	1	1
	mCherry	0.0333333	0.0444444	0.0333333	0.0193299	0.102041	0.0204082	0.0408163	0.0612245	0.2	0	1	0.333333	1	1	1	1
	mCherry	0.0277778	0.0166667	0.05	0.0064433	0.0204082	0.0408163	0	0.102041	0	0	0	0.4	1	1	0	1
	mCherry	0.05	0.0444444	0.0333333	0.0064433	0	0.0612245	0.0204082	0.0204082	0	0	0	0	0	1	0	0
	mCherry	0.05	0.0277778	0.0166667	0.0193299	0	0.0204082	0.0204082	0.0204082	0	0	0	0	0	1	1	1
	mCherry	0.0444444	0.0333333	0.0222222	0.0193299	0	0.0204082	0.0204082	0.0204082	0	0	0	0	0	1	1	0
	mCherry	0.0444444	0.0277778	0.05	0.0193299	0.0612245	0.0612245	0.0408163	0.0204082	0.333333	0.333333	1	0	1	1	1	0
	mCherry	0.0111111	0.0333333	0.0388889	0.0128866	0.0204082	0.0408163	0	0.0408163	0	0	0	1	1	1	0	1
	mCherry	0.0277778	0	0.0277778	0.0322165	0.0204082	0	0.0408163	0.0816327	0	0	1	0.333333	1	0	1	1
	mCherry	0.00555556	0.0111111	0.0111111	0	0.0204082	0.142857	0.0612245	0	0	0.333333	0	0	0	1	1	0
	mCherry	0.00555556	0.00555556	0.00555556	0.0064433	0.0408163	0.0204082	0	0.0408163	1	0	0	1	1	1	0	1
	mCherry	0.00555556	0	0	0	0.0612245	0	0	0	0	0	0	0	1	0	0	0
	mCherry	0	0.00555556	0.00555556	0.0064433	0	0.0816327	0.0408163	0.0408163	0	0.5	1	1	0	1	1	1
	mCherry	0.0388889	0	0	0	0.0204082	0	0	0	0	0	0	0	1	0	0	0
	mCherry	0.05	0.0444444	0.0277778	0.0257732	0.0204082	0.0204082	0.0612245	0.0612245	0	0	0.333333	0.333333	0	1	1	1
	mCherry	0.0222222	0	0	0	0.0408163	0	0	0	1	0	0	0	1	0	0	0
	mCherry	0.05	0.0277778	0.0388889	0.0451031	0.0204082	0.0408163	0.0612245	0.0204082	0	0	0	0	0	1	1	1
	mCherry	0.0388889	0.00555556	0.00555556	0.0193299	0.0612245	0.0816327	0.0612245	0.0204082	0.333333	0.666667	0	0	1	1	1	1
	mCherry	0.0611111	0.0277778	0.0222222	0	0	0.0816327	0.0612245	0	0	0.666667	0	0	0	1	1	0
	mCherry	0.0722222	0.0166667	0.0166667	0.0193299	0	0.0204082	0.0204082	0	0	0	0	0	0	1	1	0
	mCherry	0.0111111	0.00555556	0.0555556	0.064433	0.0408163	0.0612245	0.0612245	0	0	0	1	0	1	1	1	0
	mCherry	0.0555556	0.0222222	0.00555556	0.0128866	0	0.0816327	0	0.0408163	0	0.5	0	1	0	1	0	1
	mCherry	0.0555556	0.0166667	0.0222222	0.0064433	0.0408163	0.0612245	0.0612245	0	1	0.333333	0.333333	0	1	1	1	0
	mCherry	0.0111111	0.0111111	0	0	0	0.0612245	0	0	0	1	0	0	0	1	0	0
	mCherry	0.0444444	0.0833333	0.0555556	0.0451031	0.0816327	0.0408163	0.0816327	0.0612245	0	1	0.5	0.333333	1	1	1	1
	mCherry	0.0277778	0.0222222	0.0111111	0	0	0.0408163	0.0612245	0	0	1	0	0	0	1	1	0
	mCherry	0.0611111	0.0111111	0.0333333	0.0064433	0.0408163	0.0612245	0.0204082	0	0	0.333333	0	0	1	1	0	0
	mCherry	0.0944444	0.0277778	0.0333333	0.0322165	0	0.0204082	0.0612245	0.0204082	0	0	0	0	0	1	1	0
	mCherry	0.0666667	0.0333333	0.0222222	0.0064433	0	0.0408163	0	0.0204082	0	0	0	0	0	1	0	1
	mCherry	0.0555556	0.0277778	0.05	0.0451031	0.0408163	0.142857	0.0204082	0.0204082	0	0.333333	0	0	1	1	1	1
	mCherry	0.0333333	0.00555556	0.0222222	0.0064433	0.0408163	0.0408163	0	0.0816327	0	0	0	0.166667	1	1	0	1
	mCherry	0.05	0.0333333	0.0388889	0.0515464	0	0.122449	0.0408163	0.0816327	0	0.466667	0	0.666667	0	1	1	1
	mCherry	0.0444444	0.0333333	0.0222222	0.0064433	0.0612245	0.0816327	0.0816327	0.0408163	0.333333	0.666667	0.166667	1	1	1	1	1
	mCherry	0.0555556	0.0166667	0.0333333	0.0451031	0.0612245	0.0612245	0.0612245	0.0612245	0	1	0.666667	0.333333	1	1	1	1
	mCherry	0.0277778	0.0555556	0.0388889	0.0064433	0.0408163	0.0408163	0.0204082	0.0204082	0	0	0	0	1	1	0	0
	mCherry	0.0444444	0.00555556	0.0111111	0.0064433	0.0612245	0	0.102041	0.0408163	0.333333	0	0.3	1	1	0	1	1
	mCherry	0.0555556	0	0	0	0	0	0	0	0	0	0	0	0	0	0	0
	mCherry	0.0222222	0.0166667	0.0333333	0.0257732	0	0.0816327	0.0816327	0.0612245	0	0.833333	0.166667	1	0	1	1	1
	mCherry	0.0722222	0.0333333	0.0833333	0.0322165	0.0204082	0.0204082	0.0204082	0.0612245	0	0	0	0.333333	1	1	1	1
	mCherry	0.0444444	0.0166667	0.0111111	0.0386598	0	0.0408163	0.0204082	0.0204082	0	0	0	0	0	1	1	0
	mCherry	0.0111111	0	0.00555556	0	0.0204082	0	0.0408163	0	0	0	0	0	1	0	1	0
	mCherry	0.0444444	0	0	0	0.0408163	0	0	0	0	0	0	0	1	0	0	0
	mCherry	0.0555556	0.0166667	0.0444444	0.0322165	0.0204082	0.102041	0.0816327	0.0408163	0	0.3	0.333333	1	1	1	1	1
	mCherry	0.0166667	0.00555556	0.00555556	0.0064433	0.0408163	0.122449	0.0816327	0.0408163	0	0.266667	0.5	1	1	1	1	1
	mCherry	0.0333333	0	0	0	0.0204082	0	0	0	0	0	0	0	1	0	0	0
	mCherry	0.0333333	0.0333333	0.0444444	0.0064433	0.0204082	0.0408163	0	0	0	0	0	0	0	1	0	0
	mCherry	0.0388889	0.0666667	0.0388889	0.0257732	0	0.0612245	0.0816327	0.0612245	0	1	0.666667	1	0	1	1	1
	mCherry	0.0555556	0.0611111	0.0833333	0.03861	0.0196078	0.0196078	0.0196078	0.0196078	0	0	0	0	0	1	0	1
	mCherry	0.1	0.0166667	0.0777778	0.0514801	0	0.0588235	0	0.0392157	0	0.666667	0	0	0	1	0	1
	mCherry	0.0111111	0.0111111	0.0444444	0.01287	0.0196078	0.137255	0	0.0784314	0	0.428571	0	0.333333	1	1	0	1
	mCherry	0.0166667	0.0222222	0.0555556	0	0.0196078	0.0392157	0.0196078	0	0	1	0	0	1	1	1	0
	mCherry	0.0611111	0.00555556	0.05	0.032175	0	0.0196078	0.0392157	0.0980392	0	0	0	0.2	0	1	1	1
	mCherry	0.0388889	0.00555556	0.0666667	0.019305	0	0.196078	0.0392157	0.0588235	0	0.266667	0	1	0	1	1	1
	mCherry	0.0722222	0.0333333	0.0222222	0.019305	0	0	0.0196078	0.0784314	0	0	0	0	0	0	0	1
	mCherry	0.0277778	0.0777778	0.0333333	0.045045	0.0196078	0	0	0	0	0	0	0	1	0	0	0
	mCherry	0.05	0.0111111	0.0444444	0.032175	0	0.0392157	0	0.0392157	0	1	0	0	0	1	0	1
	mCherry	0.0444444	0.0444444	0.0222222	0.03861	0.0196078	0.117647	0	0.0392157	0	0.4	0	1	1	1	0	1
	mCherry	0.0833333	0.0111111	0.0777778	0.109395	0.0588235	0.0392157	0	0.0196078	0.666667	1	0	0	1	1	0	1
	mCherry	0.0666667	0.0444444	0.0388889	0.02574	0	0.0784314	0	0.0196078	0	0.333333	0	0	0	1	0	1
	mCherry	0.05	0.00555556	0.0833333	0.00643501	0	0.0196078	0	0.0588235	0	0	0	0.666667	0	0	0	1
	mCherry	0.0611111	0.0388889	0.0333333	0.02574	0.0392157	0.0980392	0	0.0392157	0	0.7	0	1	1	1	0	1
	mCherry	0.0555556	0.0166667	0.0277778	0.045045	0.0196078	0.0588235	0	0	0	1	0	0	0	1	0	0
	mCherry	0.00555556	0.00555556	0.0111111	0.00643501	0	0.0588235	0.0392157	0.0588235	0	1	0	0.333333	0	1	1	1
	mCherry	0.0166667	0.0111111	0.0277778	0.02574	0.0196078	0.0196078	0.0196078	0.0392157	0	0	0	0	1	1	0	1
	mCherry	0.0166667	0.00555556	0.0166667	0.00643501	0	0.0196078	0	0.0196078	0	0	0	0	0	1	0	0
	mCherry	0.0388889	0.0222222	0.0444444	0	0	0.0392157	0	0	0	1	0	0	0	1	0	0
	mCherry	0.0277778	0	0.0388889	0.01287	0.0588235	0	0.0196078	0.0196078	0.333333	0	0	0	1	0	0	1
	mCherry	0.0833333	0.0333333	0.0555556	0.00643501	0	0.0196078	0	0.0392157	0	0	0	0	0	0	0	1
	mCherry	0.0166667	0.0222222	0.0111111	0	0.0196078	0.0392157	0	0	0	1	0	0	1	1	0	0
	mCherry	0.0222222	0.0277778	0.0555556	0.0514801	0	0.0784314	0	0.0588235	0	1	0	0.333333	0	1	0	1
	mCherry	0.00555556	0	0.0444444	0.019305	0.0196078	0	0.0196078	0.0196078	0	0	0	0	0	0	0	0
	mCherry	0.0333333	0	0.0444444	0.032175	0	0	0	0.0392157	0	0	0	1	0	0	0	1
	mCherry	0.0611111	0.0388889	0.0444444	0.03861	0	0.0196078	0	0.0392157	0	0	0	0	0	1	0	1
	mCherry	0.0444444	0.0277778	0.05	0.03861	0	0.0196078	0.0196078	0.0784314	0	0	0	0.166667	0	0	0	1
	mCherry	0.05	0	0.0333333	0.03861	0	0	0	0.0588235	0	0	0	0	0	0	0	1
	mCherry	0.0277778	0.0222222	0.0277778	0.00643501	0	0.0588235	0.0588235	0.0196078	0	1	0	0	0	1	1	1
	mCherry	0.0333333	0.0166667	0.05	0.032175	0.0196078	0.0392157	0	0.0196078	0	1	0	0	0	1	0	0
	mCherry	0.0388889	0.0444444	0.0222222	0.032175	0	0.0784314	0	0.0392157	0	0.333333	0	1	0	1	0	1
	mCherry	0.0277778	0.05	0.05	0.01287	0.0392157	0	0.0392157	0.0980392	0	0	0	0.5	1	0	1	1
	mCherry	0.0277778	0.05	0.05	0.032175	0	0.0588235	0.0392157	0.0196078	0	1	0	0	0	1	1	1
	mCherry	0.0444444	0.0166667	0.05	0.03861	0.0588235	0.0392157	0.0196078	0.0588235	0.666667	1	0	0	1	1	0	1
	mCherry	0.0611111	0.0111111	0.0333333	0.019305	0	0	0.0196078	0.0588235	0	0	0	0	0	0	1	1
	mCherry	0	0	0.0944444	0.00643501	0	0	0	0.0588235	0	0	0	0.333333	0	0	0	1
	mCherry	0.0333333	0.00555556	0.0666667	0.01287	0	0.0588235	0.0196078	0.0196078	0	0.666667	0	0	0	1	1	1
	mCherry	0.0333333	0.00555556	0.0388889	0.03861	0.0392157	0.0196078	0.0392157	0.0392157	0	0	0	1	1	0	1	1
	mCherry	0.0333333	0	0.0111111	0.00643501	0	0	0	0.0196078	0	0	0	0	0	0	0	1
	mCherry	0.0111111	0.0277778	0.0555556	0.0579151	0.0588235	0.0392157	0	0.0392157	0	1	0	0	1	1	0	1
	mCherry	0.00555556	0	0.0444444	0.045045	0.0196078	0	0	0.0196078	0	0	0	0	0	0	0	0
	mCherry	0.1	0.0333333	0.05	0.01287	0	0.0392157	0.0196078	0.0392157	0	1	0	0	0	1	0	1
	mCherry	0.0333333	0.0277778	0.05	0.019305	0.0196078	0.0784314	0	0.0784314	0	0.333333	0	0.5	0	1	0	1
	mCherry	0.00555556	0.00555556	0.0388889	0.00643501	0	0.0196078	0	0.0784314	0	0	0	0	0	1	0	1
	mCherry	0.0888889	0.0444444	0.0611111	0.03861	0	0.0392157	0	0	0	1	0	0	0	1	0	0
	mCherry	0.0611111	0.0166667	0.0833333	0.019305	0	0.0392157	0.0196078	0.0784314	0	0	0	0.666667	0	1	1	1
	mCherry	0.0888889	0	0.0777778	0.032175	0.0392157	0	0.0196078	0.0980392	1	0	0	0	1	0	0	1
	mCherry	0.0333333	0.0111111	0.0777778	0.00643501	0.0392157	0.0588235	0.0196078	0.0196078	0	0.333333	0	0	1	1	1	0
	mCherry	0	0	0.0388889	0.02574	0	0	0	0	0	0	0	0	0	0	0	0
	mCherry	0.0611111	0.0277778	0.05	0.01287	0.0196078	0	0	0.0196078	0	0	0	0	1	0	0	0
	mCherry	0.0111111	0.0222222	0.0722222	0.019305	0.0588235	0.0588235	0.0196078	0.0196078	0	0.666667	0	0	1	1	0	1
	mCherry	0.0555556	0.0388889	0.0722222	0.0643501	0	0.0392157	0.0392157	0	0	0	0	0	0	1	1	0
