# Supplementary material for: Contextual fear memory retrieval by correlated ensembles of ventral CA1 neurons
Source: Nat Commun. 2020 Jul 13;11:3492. doi: 10.1038/s41467-020-17270-w (PMC7359370; doi:10.1038/s41467-020-17270-w)
Supplement: Supplementary file 4 — Source Data [file 41467_2020_17270_MOESM4_ESM.zip › source_data/Source Data for Supp Figure 2.xlsx]

## Sheet: Supplementary Figure 2b
	number of correlated pairs per cell A1				A1: R values for signficant corr pairs
	R>0.3 threshold	p<0.05 threshold from bootstrap			R>0.3 threshold	p<0.05 threshold from bootstrap
	4	5			0.304593	-0.0138
	3	5			0.4002	0.4002
	4	6			0.343571	0.141333
	3	4			0.494382	0.343571
	1	1			0.442189	0.494382
	0	5			0.574116	0.442189
	2	3			0.495792	0.574116
	3	4			0.304593	0.292968
	1	1			0.442189	0.495792
	0	0			0.304593	0.292968
	5	9			0.304593	0.442189
	0	0			0.343571	0.242065
	1	3			0.304593	0.242065
	1	6			0.343571	0.242065
	1	4			0.574116	0.304593
	3	9			0.494382	0.203859
	5	6			0.343571	0.304593
	2	6			0.459334	0.25282
	1	4			0.459334	0.343571
	0	0			0.402506	0.304593
	4	8			0.308175	0.343571
	0	3			0.574116	0.574116
	0	2			0.4002	0.138343
	0	2			0.322034	0.274774
	0	0			0.322034	0.127973
	1	3			0.329125	0.203859
	4	5			0.322034	0.261892
	2	4			0.445294	0.494382
	0	0			0.445294	0.343571
	1	1			0.506137	0.218862
	3	6			0.315724	0.459334
	4	6			0.506137	0.459334
	0	0			0.574116	0.14443
	2	4			0.322034	0.402506
	4	5			0.574116	0.308175
	0	0			0.322034	0.574116
	1	3			0.322034	0.242065
	2	6			0.459334	0.4002
	0	2			0.322034	0.322034
	0	7			0.308175	0.322034
	2	8			0.4002	0.329125
	3	8			0.343571	0.147955
	0	4			0.4002	0.169249
	1	5			0.526962	0.242065
	0	5			0.343571	0.182502
	2	4			0.459334	0.322034
	1	4			0.322034	0.182502
	0	2			0.322034	0.445294
	0	0			0.322034	0.150372
	0	2			0.346571	0.197908
	0	0			0.300763	0.127589
	1	5			0.304593	0.138343
	3	7			0.322034	0.445294
	0	0			0.4002	0.298246
	0	5			0.31315	0.271448
	2	6			0.4002	0.506137
	2	3			0.506137	0.10659
	2	2			0.329125	0.315724
	0	5			0.322034	0.239142
	1	2			0.574116	0.203859
	0	0			0.346571	0.506137
	0	0			0.322034	0.203859
	3	3			0.322034	0.242065
	1	11			0.322034	0.574116
	4	7			0.322034	0.274774
	1	4			0.494382	0.322034
	0	0			0.300763	0.574116
	0	2			0.34733	0.322034
	0	2			0.315724	0.242065
	1	2			0.526962	0.322034
	3	7			0.329125	0.242065
	3	4			0.329125	0.459334
	0	3			0.329125	0.322034
	1	3			0.495792	0.147955
	3	8			0.343571	0.169249
	2	5			0.343571	0.308175
	1	4			0.506137	0.20567
	0	7			0.343571	0.202116
	0	8			0.322034	0.4002
	1	4			0.322034	0.343571
	1	3			0.322034	0.4002
	1	5			0.402506	0.526962
	1	6			0.459334	0.218862
	1	10			0.494382	0.218862
	0	7			0.304593	0.275571
	1	1			0.304593	-0.0138
	1	3			0.442189	0.274774
	1	3			0.31315	0.25282
	2	7			0.402506	0.164621
	1	8			0.402506	0.286261
	2	5			0.442189	0.257373
	0	3			0.426562	0.343571
	2	4			0.322034	0.164621
	0	2			0.34733	0.181965
	0	4			0.329125	0.459334
	1	11			0.459334	0.322034
	2	9			0.426562	0.322034
	0	0			0.343571	0.242065
	5	5			0.308581	0.322034
	0	2			0.308581	0.346571
	0	5			0.449636	0.300763
	1	2			0.349403	0.197908
	1	8			0.376813	0.182502
	1	5			0.349403	0.304593
	0	9			0.449636	0.322034
	0	8			0.376813	0.4002
	0	2			0.516141	0.286261
	0	2			0.346571	0.217579
	1	3			0.333256	0.31315
	1	3			0.346571	0.169249
	0	8			0.300763	0.4002
	0	4			0.402506	0.506137
	0	4			0.345271	0.198279
	2	4			0.560673	0.329125
	1	6			0.402506	0.274774
	1	3			0.442189	0.274774
	7	16			0.346571	0.322034
	1	7			0.495792	0.574116
	1	1			0.371576	0.257373
	5	9			0.310345	0.346571
	0	6			0.343571	0.224231
	1	4			0.304593	0.322034
	2	15			0.343571	0.322034
	0	0			0.491501	0.322034
	3	8			0.494382	0.242065
	0	7			0.4002	0.322034
	0	6			0.494382	0.494382
	0	1			0.494382	0.20567
	0	1			0.343571	0.25282
	1	10			0.343571	0.127973
	1	5			0.4332	0.10659
	6	15			0.345271	0.300763
	1	9			0.383413	0.0900755
	1	9			0.322034	0.34733
	1	10			0.4002	0.138343
	0	5			0.322034	0.141333
	1	10			0.426562	0.14443
	1	6			0.304593	0.224231
	2	15			0.304593	0.101258
	0	3			0.343571	0.141333
	2	5			0.494382	0.315724
	3	18			0.343571	0.202116
	1	6			0.304593	0.526962
	8	19			0.494382	0.198279
	0	10			0.442189	0.25282
	3	8			1	0.188614
	1	10			0.442189	0.122732
	1	9			0.516141	0.198279
	0	2			0.495792	0.292968
	2	7			0.442189	0.329125
	2	12			0.4332	0.239142
	0	6			0.333256	0.329125
	2	8			0.343571	0.188614
	0	5			0.4002	0.118881
	1	10			0.345271	0.211036
	4	19			0.442189	0.329125
	2	8			0.4332	0.203859
	3	13			0.350369	0.274774
	0	4			0.459334	0.118881
	1	5			0.402506	0.232955
	1	7			0.350369	0.118881
	0	5			0.308175	0.274774
	0	11			0.34733	0.495792
	3	9			0.31315	0.203859
	0	12			0.5336	0.118881
	6	13			0.382857	0.203859
	6	17			0.349403	0.242065
	2	8			0.4002	0.242065
	0	6			0.627103	0.242065
	1	4			0.345271	0.242065
	0	3			0.304593	0.343571
	0	2			0.361403	0.343571
	1	9			0.581675	0.274774
	2	11			0.304593	0.274774
	1	5			0.304593	0.506137
	0	8			0.490586	0.101258
	0	10			0.304593	0.274774
	0	7			0.346571	0.274774
	2	10			0.402506	0.218862
	0	12			0.574116	0.150372
	1	16			0.574116	0.203859
	2	6			0.308175	0.232955
	1	9			0.574116	0.343571
	0	7			0.442189	0.274774
	2	13			0.346571	0.274774
	0	10			0.322034	0.232955
	3	13			0.661017	0.232955
	0	9			0.4002	0.322034
	1	13			0.574116	0.322034
	1	5			0.574116	0.322034
	0	8			0.310345	0.242065
	3	12			0.402506	0.274774
	0	10			0.570826	0.274774
	2	13			0.523868	0.232955
	1	7			0.304593	0.203859
	0	11			0.304593	0.217579
	0	4			0.304593	0.0900755
	1	5			0.402506	0.122732
	0	6			0.322034	0.211036
	0	7			0.603661	0.156941
	0	2			0.308175	0.402506
	0	5			0.574116	0.459334
	0	5			0.322034	0.494382
	0	2			0.322034	0.304593
	1	8			0.4002	0.141333
	1	11			0.311272	0.304593
	0	3			0.34733	0.156941
	0	10			0.574116	0.442189
	0	10			0.322034	0.292968
	0	10			0.340142	0.147955
	0	3			0.31315	0.147955
	0	7			0.361403	0.118881
	1	8			0.496929	0.118881
	0	11			0.4002	0.261892
	1	7			0.574116	0.31315
	0	13			0.322034	0.402506
	1	5			0.322034	0.402506
	0	5			0.506137	0.442189
	0	9			0.308175	0.218862
	2	12			0.442189	0.169249
	0	8			0.415482	0.197908
	2	10			0.343571	0.298246
	0	7			0.343571	0.169249
	0	5			0.343571	0.218862
	1	5			0.569175	0.197908
	0	10			0.343571	0.169249
	1	7			0.343571	0.138343
	1	8			0.494382	0.426562
	1	3			0.343571	0.0994033
	0	3			0.343571	0.242065
	0	12			0.304593	0.182502
	0	8			0.459334	0.322034
	0	21			0.322034	0.34733
	0	5			0.4002	0.198279
	2	20			0.4002	0.329125
	0	15			0.491501	0.274774
	1	6			0.491501	0.459334
	1	7			0.393082	0.127589
	1	9			0.333256	0.271448
	0	8			0.333256	0.203859
	0	4			0.391925	0.426562
	0	14			0.495792	0.181965
	1	8			0.343571	0.275571
	1	12			0.343571	0.0994033
	0	3			0.496929	0.343571
	1	10			0.4332	0.232955
	2	17			0.442189	0.308581
	1	5			0.442189	0.174825
	0	14			0.442189	0.217579
	1	15			0.426562	0.122732
	1	8			0.383413	0.14443
	1	15			0.383413	0.308581
	2	8			0.402506	0.198279
	0	8			0.345271	0.166924
	0	7			0.308175	0.178434
	2	9			0.34733	0.449636
	0	9			0.308175	0.256813
	0	6			0.34733	0.276914
	1	7			0.494382	0.217579
	0	17			0.343571	0.157877
	0	5			0.304593	0.174825
	0	23			0.415482	0.295656
	0	12			0.491501	0.217553
	1	10			0.473558	0.122732
	0	3			0.304593	0.256813
	2	12			0.315724	0.276914
	0	5			0.560673	0.166924
	1	5			0.346571	0.140629
	0	8			0.333256	0.258824
	1	10			0.346571	0.197769
	0	15			0.661017	0.242536
	1	10			0.574116	0.166924
	0	6			0.574116	0.140629
	1	15			0.495792	0.140629
	0	14			0.391925	0.188614
	0	5			0.308175	0.180245
	1	4			0.346571	0.188614
	0	7			0.495792	0.224201
	0	5			0.402506	0.154306
	0	4			0.442189	0.349403
	0	7			0.371576	0.276914
	0	1			0.304593	0.276914
	1	4			0.343571	0.119722
	1	8			0.349403	0.376813
	0	4			0.325799	0.198279
	1	2			0.433566	0.204257
	2	4			1	0.217553
	0	5			0.442189	0.258824
	0	4			0.442189	0.140629
	0	5			0.4002	0.225189
	0	3			0.4002	0.258824
	0	7			0.304593	0.16169
	2	2			0.379919	0.278207
	0	5			0.346571	0.188614
	1	3			0.495792	0.349403
	0	2			0.442189	0.14443
	0	9			0.402506	0.197531
	0	3			0.574116	0.242536
	1	3			0.308175	0.14689
	0	3			0.495792	0.217553
	0	4			0.5336	0.18124
	2	7			0.402506	0.295656
	0	6			0.490586	0.204257
	0	0			0.4332	0.225189
	0	4			0.422747	0.185708
	2	9			0.391925	0.248922
	0	3			0.383413	0.123731
	2	8			0.574116	0.119722
	0	7			0.574116	0.258824
	2	6			0.325799	0.16169
	0	12			0.495792	0.278207
	0	4			0.473558	0.197769
	0	6			0.495792	0.180245
	0	1			0.4002	0.18124
	1	3			0.34733	0.245256
	0	2			0.459334	0.1312
	1	2			0.322034	0.149241
	1	3			0.574116	0.188614
	0	2			0.322034	0.217553
	0	2			0.322034	0.251264
	0	2			0.322034	0.197531
	0	1			0.34733	0.14689
	0	3			0.304593	0.20787
	0	6			0.304593	0.14689
	0	7			0.627103	0.185708
	1	1			0.442189	0.1312
	1	4			0.506137	0.14689
	0	2			0.442189	0.241882
	0	1			0.383413	0.154306
	0	6			0.581675	0.157877
	1	2			0.4332	0.242536
	0	3			0.382857	0.241882
	0	2			0.459334	0.178434
	0	2			0.310345	0.242536
	0	1			0.574116	0.224201
	0	3			0.574116	0.16169
	0	5			0.495792	0.248922
	0	3			0.346571	0.16169
	0	2			0.402506	0.133631
	0	2			0.346571	0.449636
	0	3			0.325799	0.20787
	0	4			0.343571	0.133631
	0	5			0.495792	0.376813
	0	3			0.433566	0.14689
	0	7			0.4002	0.149241
	1	2			0.569175	0.251264
	1	2			0.393082	0.137597
	0	3			0.322034	0.137597
	0	2			0.4002	0.185708
	0	1			0.4002	0.14689
	0	1			0.371576	0.185708
	0	7			0.315724	0.166924
	5	11			0.371576	0.154306
	0	0			0.442189	0.278207
	3	6			0.442189	0.123731
	0	6			0.304593	0.278207
	5	6			0.495792	0.245256
	1	10			0.325799	0.154306
	8	10			0.346571	0.516141
	3	3			0.371576	0.346571
	0	6			0.311272	0.182502
	2	7			0.333256	0.182502
	3	9			0.310345	0.333256
	1	9			0.346571	0.183073
	7	7			0.346571	0.346571
	3	5			0.383413	0.197908
	0	0			0.570826	0.215116
	2	8			0.304593	0.300763
	1	7			0.4332	0.215116
	0	0			0.4332	0.402506
	0	0			0.345271	0.345271
	3	5			0.304593	0.560673
	0	0			0.495792	0.0994033
	1	5			0.603661	0.260313
	2	6			0.494382	0.198517
	1	5			0.343571	0.275571
	1	6			0.4002	0.218862
	0	0			0.4002	0.194219
	0	2			0.494382	0.218862
	0	12			0.494382	0.25282
	1	9			0.379919	0.23432
	1	3			0.422747	0.402506
	0	14			0.371576	0.442189
	3	7			0.340142	0.257373
	0	0			0.402506	0.346571
	1	4			0.523868	0.495792
	2	10			0.322034	0.371576
	1	9			0.536783	0.268257
	2	10			0.343571	0.198517
	5	7			0.4002	0.310345
	3	11			0.4002	0.225189
	8	9			0.304593	0.187313
	5	13			0.494382	0.198517
	0	0			0.300763	0.217579
	4	12			0.536783	0.156941
	3	8			0.494382	0.137931
	1	8			0.494382	0.275571
	2	13			0.304593	0.184143
	1	14			0.304593	-0.011236
	4	8			0.343571	0.304593
	1	6			0.4002	0.343571
	4	15			0.494382	0.491501
	3	10			0.346571	0.494382
	0	5			0.346571	0.4002
	5	11			0.391925	0.494382
	2	3			0.495792	0.494382
	0	9			0.582672	0.343571
	1	6			0.574116	0.4332
	6	10			0.322034	0.217579
	4	6			0.442189	0.111827
	4	16			0.382857	0.139178
	3	16			0.442189	0.157877
	4	5			0.4332	-0.00973078
	0	7			0.442189	0.182502
	2	6			0.495792	0.217579
	2	14			0.442189	0.345271
	3	12			0.402506	0.217579
	3	7			0.346571	0.187313
	2	4			0.343571	0.383413
	4	12			0.396615	0.260313
	5	10			0.304593	0.198279
	0	10			0.4002	0.322034
	0	7			0.494382	0.242065
	1	18			0.343571	0.4002
	2	8			0.494382	0.169249
	0	2			0.442901	-0.00973078
	4	8			0.371576	0.217579
	0	2			0.371576	0.322034
	3	12			0.371576	0.131323
	2	7			0.705129	0.10659
	6	7			0.346571	0.10659
	2	10			0.393082	0.242065
	2	6			0.333256	0.177143
	1	11			0.4002	0.177143
	3	4			0.422747	0.426562
	4	5			0.574116	0.116335
	7	11			0.346571	0.203859
	2	6			0.442189	0.0903508
	1	13			0.310345	0.116335
	1	5			0.402506	0.0980091
	1	7			0.402506	0.127589
	0	9			0.402506	0.304593
	2	4			0.426345	0.184143
	4	6			0.402506	0.343571
	0	6			0.346571	0.494382
	1	7			0.325799	0.343571
	1	4			0.308175	0.304593
	4	12			0.371576	0.23432
	5	13			0.346571	0.494382
	2	4			0.495792	-0.0079228
	4	5			0.371576	0.442189
	2	13			0.442189	1
	2	10			0.371576	0.442189
	2	6			0.574116	0.267892
	6	13			0.442189	0.516141
	1	10			0.325799	0.181965
	2	8			0.402506	0.274774
	1	15			0.495792	0.138343
	6	19			0.308175	0.495792
	0	3			0.442901	0.118881
	3	7			0.310345	0.168087
	3	12			0.402506	0.181965
	0	4			0.402506	0.203859
	4	5			0.402506	0.254175
	1	8			0.495792	0.442189
	1	11			0.4332	0.140861
	1	2			0.311272	0.239142
	2	16			0.333256	0.203365
	1	3			0.343571	0.274774
	2	7			0.325799	0.4332
	4	15			0.311272	0.203859
	1	11			0.325799	0.333256
	1	6			0.382857	0.343571
	6	8			0.442189	0.218862
	1	6			0.4332	0.4002
	2	4			0.5336	-0.0138
	1	12			0.315724	0.25282
	0	3			0.325799	0.345271
	1	13			0.371576	0.442189
	1	15			0.402506	0.156941
	2	9			0.402506	0.242065
	5	6			0.442189	0.291633
	0	18			0.574116	0.242065
	2	20			0.371576	0.181965
	0	6			0.371576	0.181965
	7	8			0.402506	0.4332
	1	7			0.402506	0.181965
	0	16			0.442189	0.103537
	1	12			0.402506	0.268257
	1	6			0.308175	0.111827
	0	11			0.34733	0.151305
	1	7			0.457045	0.350369
	1	5			0.410493	0.184787
	2	5			0.343571	0.232955
	4	10			0.4332	0.181965
	5	6			0.495792	0.181965
	7	15			0.343571	0.122732
	4	9			0.391925	0.217579
	0	3			0.308175	0.217579
	1	5			0.371576	0.198517
	3	14			0.315724	0.177191
	3	8			0.346571	0.137931
	2	7			0.346571	0.217579
	4	11			0.346571	0.241408
	1	14			0.333256	0.137931
	1	7			0.495792	0.275571
	15	22			0.311272	0.0900755
	0	0			0.378391	0.187313
	5	10			0.359567	0.275571
	5	10			0.582672	0.156941
	3	10			0.396615	0.217579
	5	13			0.371576	0.459334
	0	0			0.325799	0.260313
	1	12			0.495792	0.275571
	0	0			0.495792	0.181965
	4	7			0.304593	0.275571
	2	3			0.442189	0.275571
	4	7			0.4332	0.402506
	1	8			0.315724	0.267892
	3	16			0.304593	0.198517
	1	2			0.371576	0.184143
	0	8			0.328083	0.139178
	0	0			0.371576	0.151305
	5	10			0.4332	0.184143
	1	4			0.329591	0.226871
	2	18			0.371576	0.210754
	0	3			0.402506	0.139178
	4	16			0.402506	0.198517
	4	13			0.442189	0.184143
	2	8			0.4002	0.184143
	1	9			0.31315	0.110801
	0	3			0.4002	0.184143
	1	10			0.393082	0.10659
	2	7			0.4002	0.350369
	5	18			0.325799	0.157877
	3	20			0.442189	0.308175
	2	12			0.346571	0.34733
	4	7			0.346571	0.129641
	5	12			0.325799	0.242065
	6	9			0.346571	0.31315
	4	9			0.574116	0.242065
	0	14			0.322034	0.124226
	1	8			0.4002	0.139178
	3	9			0.322034	0.239142
	4	6			0.402506	0.203859
	5	31			0.494382	0.5336
	3	10			0.703123	0.203859
	0	6			0.304593	0.242065
	1	20			0.402506	0.382857
	1	7			0.5336	0.242065
	2	6			0.410493	0.127589
	9	12			0.5336	0.0980091
	0	5			0.378391	0.10659
	4	6			0.3318	0.198279
	0	0			0.409264	0.122732
	4	7			0.380379	0.25282
	1	21			0.365002	0.349403
	0	17			0.4002	0.256813
	0	1			0.4002	0.164621
	4	10			0.705129	0.198279
	1	3			0.328083	0.165901
	3	13			0.363346	-0.011236
	10	12			0.495792	-0.0079228
	1	6			0.495792	0.4002
	0	5			0.442189	-0.0079228
	1	16			0.495792	0.627103
	1	1			0.371576	-0.0138
	0	5			0.574116	-0.0079228
	1	24			0.495792	0.345271
	3	14			0.325799	0.177143
	1	2			0.574116	0.242065
	5	6			0.325799	0.203859
	1	19			0.346571	0.361403
	7	17			0.574116	0.581675
	3	8			0.442189	0.291633
	2	4			0.308175	0.304593
	1	13			0.402506	0.304593
	0	4			0.574116	0.177143
	2	5			0.322034	0.225877
	2	2			0.34733	0.490586
	1	10			0.459334	0.242065
	3	8			0.464286	0.242065
	0	1			0.4332	0.156941
	3	8			0.4332	0.0980091
	6	16			0.495792	0.10659
	6	16			0.311272	0.346571
	4	12			0.574116	0.402506
	0	5			0.31315	0.574116
	1	8			0.402911	0.574116
	3	12			0.482727	0.308175
	2	9			0.402506	0.574116
	1	5			0.325799	0.442189
	3	33			0.402506	0.346571
	2	5			0.495792	0.322034
	4	8			0.574116	0.242065
	0	14			0.402506	0.661017
	3	8			0.325799	0.4002
	0	3			0.371576	0.574116
	1	5			0.574116	0.574116
	4	10			0.402506	0.169249
	1	13			0.321601	0.274774
	7	11			0.426345	0.182502
	1	11			0.457045	0.274774
	3	26			0.464286	0.217579
	2	13			0.4002	0.182502
	2	16			0.705129	0.131323
	6	22			0.304593	0.310345
	0	12			0.304593	0.181965
	6	27			0.705129	0.217579
	0	12			0.308175	0.217579
	4	8			0.308175	0.110132
	1	3			0.308175	0.225189
	1	9			0.325799	0.402506
	1	15			0.568986	0.122732
	1	14			0.304593	0.156941
	3	34			0.4002	0.570826
	8	17			0.494382	0.156941
	0	4			0.343571	0.29975
	4	12			0.304593	0.523868
	2	12			0.343571	0.0900755
	0	12			0.304593	0.304593
	1	2			0.322034	0.242065
	6	16			0.574116	0.184787
	1	21			0.322034	0.242065
	2	6			0.705129	0.242065
	0	7			0.325799	0.203365
	2	6			0.3318	0.304593
	0	2			0.322034	0.304593
	2	5			0.322034	0.203859
	3	8			0.304593	0.402506
	4	10			0.4332	0.217579
	1	7			0.402911	0.217579
	5	12			0.422747	0.177191
	1	10			0.359567	0.211036
	2	9			0.371576	0.110132
	2	8			0.457045	0.122732
	0	0			0.308175	0.217579
	3	8			0.360302	0.177191
	1	3			0.393082	0.260313
	0	2			0.574116	0.182502
	0	1			0.34733	0.217579
	1	7			0.4002	0.242065
	1	6			0.4002	0.217579
	1	4			0.569175	0.322034
	1	7			0.494382	0.182502
	0	0			0.4002	0.242065
	1	2			0.343571	0.169249
	3	3			0.304593	-0.00973078
	1	6			0.343571	0.182502
	5	6			0.304593	0.274774
	3	5			0.343571	0.603661
	1	5			0.703123	0.157877
	2	4			0.343571	0.274774
	0	4			0.4332	0.157877
	1	2			0.402506	0.10659
	1	5			0.325799	0.308175
	0	2			0.325799	0.110683
	2	6			0.383413	0.127973
	1	2			0.5336	0.10659
	1	2			0.304593	0.10659
	0	0			0.343571	0.166924
	2	6			0.311272	0.10659
	3	5			0.568986	0.10659
	0	3			0.349403	0.157877
	1	5			0.4002	0.10659
	1	4			0.34733	0.201241
	0	2			0.304593	0.213417
	1	7			0.304593	0.129641
	2	4			0.304593	0.274774
	2	3			0.304593	0.217579
	2	4			0.442189	0.574116
	0	1			0.442189	0.217579
	0	1			0.315724	0.322034
	0	4			0.574116	0.286261
	0	5			0.308175	0.322034
	1	8			0.34733	0.147955
	0	3			0.308175	0.242065
	2	6			0.360302	0.4002
	2	3			0.346571	0.203859
	0	4			0.574116	0.203859
	0	0			0.346571	0.261892
	1	5			0.325799	0.203859
	1	2			0.402506	0.311272
	1	4			0.705129	0.203859
	1	4			0.371576	0.217579
	0	2			0.346571	0.274774
	0	4			0.442189	0.242065
	1	4			0.325799	0.217579
	3	4			0.409264	0.217579
	0	3			0.314086	0.242065
	0	5			0.322034	0.34733
	4	4			0.574116	0.574116
	0	0			0.315724	0.274774
	1	5			0.371576	0.322034
	0	1			0.402506	0.169249
	0	5			0.363346	-0.00973078
	0	1			0.402506	0.147955
	0	0			0.459334	0.340142
	0	4			0.360302	0.274774
	1	5			0.360302	0.184143
	5	10			0.346571	0.198517
	0	7			0.333256	0.31315
	1	6			0.393082	0.361403
	0	3			0.346571	0.225877
	0	0			0.482727	0.261892
	0	1			0.455677	0.496929
	0	1			0.325799	0.143066
	1	2			0.311272	0.184143
	1	2			0.325799	0.257373
	0	2			0.525418	0.203365
	0	2			0.346571	0.167109
	0	1			0.321601	0.286261
	0	1			0.346571	0.4002
	0	1			0.361403	0.574116
	1	3			0.329591	0.217579
	0	4			0.380379	0.322034
	1	4			0.314086	0.217579
	1	2			0.333256	0.131323
	0	2			0.495792	0.322034
	0	3			0.457045	0.506137
	0	0			0.333256	0.274774
	2	2			0.495792	0.242065
	0	1			0.343571	0.182502
	0	2			0.569175	0.308175
	0	3			0.343571	0.442189
	0	5			0.371576	0.177191
	0	1			0.349403	0.177191
	1	2			0.315724	0.110683
	0	0			0.490586	0.286261
	0	1			0.4002	0.124226
	0	0			0.4002	0.167109
	2	5			0.402506	0.124226
	2	11			0.494382	0.203365
	0	5			0.343571	0.124226
	3	6			0.304593	0.203365
	6	6			0.4002	0.137389
	0	4			0.365002	0.0991082
	2	11			0.304593	0.239142
	0	0			0.308175	0.211036
	0	12			0.490586	0.282611
	3	7			0.304593	0.415482
	4	18			0.574116	0.0980091
	4	5			0.322034	0.211036
	1	2			0.325799	0.170067
	0	1			0.325799	0.343571
	1	3			0.391925	0.343571
	0	3			0.402506	0.127973
	0	7			0.383413	0.343571
	3	5			0.442189	0.232955
	2	20			0.442189	0.203859
	3	7			0.442189	0.569175
	5	24			0.442189	0.343571
	1	9			0.34733	0.237667
	1	10			0.304593	0.343571
	3	19			0.304593	0.103537
	1	3			0.455677	0.494382
	1	4			0.361403	0.184143
	2	6			0.304593	0.343571
	1	3			0.346571	0.343571
	3	6			0.525418	0.275571
	0	4			0.402506	0.304593
	0	16			0.343571	0.23432
	0	13			0.304593	0.182502
	0	12			0.322034	0.242065
	2	16			0.322034	0.459334
	1	4			0.4002	0.157877
	1	9			0.345271	0.322034
	1	11			0.322034	0.182502
	4	17			0.457045	0.182502
	1	16			0.444389	0.274774
	1	5			0.395156	0.182502
	1	12			0.315724	0.4002
	1	7			0.401761	0.198279
	0	4			0.315724	0.4002
	3	12			0.345271	0.147955
	2	7			0.459334	0.157877
	0	14			0.304593	0.274774
	0	15			0.343571	0.491501
	0	7			0.526962	0.260313
	0	3			0.343571	0.110132
	3	7			0.494382	0.110132
	4	11			0.304593	0.182502
	0	7			0.315724	0.282611
	0	3			0.304593	0.182502
	0	15			0.311272	0.491501
	0	11			0.343571	0.260313
	2	14			0.343571	0.197908
	5	6			0.304593	0.23432
	1	8			0.315724	0.260313
	1	6			0.395156	0.393082
	2	4			0.329125	0.197908
	1	9			0.494382	0.215116
	1	13			0.371576	0.170067
	1	10			0.444389	0.183073
	2	7			0.401761	0.333256
	4	8			0.459334	0.333256
	0	0			0.393082	0.391925
	2	3			0.34733	0.495792
	0	6			0.329125	0.127973
	1	13			0.325799	0.150372
	2	12			0.345271	0.110801
	0	1			0.393082	0.203859
	1	6			0.333256	0.232955
	1	9			0.333256	0.118881
	4	7			0.495792	0.203859
	7	8			0.526962	0.118881
	0	0			0.315724	0.150372
	0	7			0.315724	0.343571
	0	3			0.343571	0.203859
	4	7			0.343571	0.232955
	0	0			0.494382	0.343571
	2	6			0.343571	0.118881
	1	10			0.311272	0.177143
	2	4			0.627103	0.242065
	0	13			0.310345	0.10659
	0	13			0.322034	0.203859
	2	17			0.627103	0.496929
	0	13			0.371576	0.177143
	1	14			0.325799	0.4332
	0	8			0.495792	0.203859
	0	4			0.457045	0.116335
	1	12			0.343571	0.116335
	0	20			0.311272	0.0903508
	1	2			0.311272	0.177143
	1	5			0.310345	0.442189
	0	2			0.34733	0.10659
	0	0			0.494382	0.242065
	0	1			0.304593	0.442189
	0	0			0.343571	0.177143
	0	0			0.304593	0.442189
	0	3			0.343571	0.203859
	1	2			0.345271	0.203859
	0	1			0.368364	0.116335
	0	2			0.325799	0.177143
	0	2			0.368364	0.127589
	0	0			0.325799	0.426562
	0	0			0.38949	0.166924
	0	1			0.325799	0.298246
	0	0			0.38949	0.138343
	0	3			0.325799	0.383413
	0	2			0.343571	0.154306
	0	2			0.317999	0.383413
	0	2			0.560673	0.197908
	0	1			0.333256	0.402506
	0	0			0.574116	0.217579
	1	1			0.322034	0.187313
	0	1			0.4002	0.181965
	0	4			0.402506	0.345271
					0.402506	0.183073
					0.442189	0.225189
					0.346571	0.254175
					0.402506	0.226871
					0.495792	0.308175
					0.4002	0.225189
					0.415482	0.34733
					0.560673	0.308175
					0.402506	0.34733
					0.310345	0.241882
					0.4002	0.125119
					0.459334	0.2918
					0.8142	0.494382
					0.31315	0.343571
					0.574116	0.304593
					0.442189	0.167109
					0.371576	0.415482
					0.705129	0.491501
					0.359567	0.275571
					0.343571	0.175172
					0.402506	0.218862
					0.345271	0.175172
					0.402506	0.181965
					0.459334	0.137931
					0.32259	0.260313
					0.647214	0.275571
					0.393082	0.187313
					0.393082	0.241408
					0.8142	0.275571
					0.304593	0.137931
					0.304593	0.187313
					0.365002	0.187313
					0.343571	0.187313
					0.565308	0.131323
					0.303733	0.187313
					0.31315	0.175172
					0.32259	0.187313
					0.303733	0.214037
					0.345271	0.218862
					0.304593	0.138343
					0.322034	0.218862
					0.466617	0.197908
					0.315724	0.298246
					0.333256	0.218862
					0.333256	0.241408
					0.306476	0.116335
					0.647214	0.218862
					0.514383	0.138343
					0.482759	0.473558
					0.333256	0.181287
					0.442189	0.197908
					0.345271	0.197908
					0.304593	0.218862
					0.442189	0.116335
					0.401761	0.138343
					0.482759	0.10659
					0.303733	0.0980091
					0.317999	0.203859
					0.315724	0.116335
					0.346571	0.304593
					0.393082	0.242065
					0.333256	0.0980091
					0.4332	0.315724
					0.304593	0.177143
					0.488636	0.249135
					0.891883	0.560673
					0.343571	0.346571
					0.442189	0.291633
					0.304593	0.333256
					0.304593	0.346571
					0.304593	0.260313
					0.393082	0.235501
					0.514383	0.266581
					0.359567	0.279665
					0.4332	0.661017
					0.488636	0.124226
					0.4332	0.574116
					0.343571	0.242065
					0.304593	0.574116
					0.343571	0.169249
					0.345271	0.274774
					0.794286	0.182502
					0.371576	0.274774
					0.466617	0.217579
					0.365002	0.182502
					0.315724	0.29897
					0.303579	0.495792
					0.304593	0.274774
					0.304593	0.261892
					0.304593	0.274774
					0.343571	0.127973
					0.402506	0.391925
					0.442189	0.261892
					0.565308	0.308175
					0.415482	0.346571
					0.303733	0.495792
					0.315724	0.402506
					0.303579	0.279665
					0.345271	0.442189
					0.891883	0.371576
					0.4332	0.279665
					0.304593	0.25282
					0.4002	0.167109
					0.705129	0.23432
					0.304593	0.275571
					0.343571	0.218862
					0.304593	0.304593
					0.343571	0.343571
					0.304593	0.25282
					0.402506	0.23432
					0.310345	0.116335
					0.345271	0.349403
					0.345271	0.154306
					0.794286	0.325799
					0.345271	0.197908
					0.343571	0.138343
					0.495792	0.154306
					0.333256	0.232955
					0.306476	0.138343
					0.38607	0.138343
					0.38607	0.110801
					0.401761	0.232955
					0.360302	0.433566
					0.360302	0.203859
						0.138343
						0.150372
						0.181965
						0.237667
						0.276224
						1
						0.442189
						0.442189
						0.267892
						0.4002
						0.275571
						0.4002
						0.304593
						0.379919
						0.346571
						0.495792
						0.442189
						0.402506
						0.574116
						0.308175
						0.292968
						0.267892
						0.195281
						0.257373
						0.495792
						0.5336
						0.211036
						0.260313
						0.402506
						0.122732
						0.140861
						0.490586
						0.122732
						0.122732
						0.122732
						0.198279
						0.122732
						0.198279
						0.235501
						0.188614
						0.203859
						0.4332
						0.203859
						0.232955
						0.150372
						0.242065
						0.274774
						0.242065
						0.422747
						0.182502
						0.217579
						0.198517
						0.0903508
						0.279665
						0.261892
						0.279665
						0.110801
						0.210754
						0.117774
						0.110801
						0.275571
						0.391925
						0.383413
						0.260313
						0.0994033
						0.260313
						-0.0079228
						0.574116
						0.574116
						0.325799
						0.495792
						0.267892
						0.232955
						0.203859
						0.232955
						0.168087
						0.150372
						0.110801
						0.194219
						0.210754
						0.154306
						0.473558
						0.210754
						0.154306
						0.170067
						0.495792
						0.203859
						0.274774
						0.203859
						0.280982
						0.217579
						0.4002
						0.34733
						0.242065
						0.242065
						0.124226
						0.198279
						0.242065
						0.459334
						0.322034
						0.124226
						0.147955
						0.242065
						0.217579
						0.574116
						0.217579
						0.322034
						0.322034
						0.322034
						0.34733
						0.169249
						0.182502
						0.274774
						0.156941
						0.304593
						0.156941
						0.242065
						0.203859
						0.304593
						0.156941
						0.177143
						0.627103
						0.442189
						0.506137
						0.442189
						0.0994033
						0.383413
						0.169249
						0.241408
						0.581675
						0.169249
						0.169249
						0.143066
						0.116335
						0.0994033
						0.169249
						0.197908
						0.169249
						0.197908
						0.4332
						0.382857
						0.10659
						0.203365
						0.242065
						0.242065
						0.242065
						0.291633
						0.0980091
						0.254175
						0.083438
						0.137931
						0.122732
						0.459334
						0.156941
						0.156941
						0.310345
						0.211036
						0.225189
						-0.00973078
						-0.00973078
						0.574116
						-0.00973078
						-0.00973078
						0.574116
						0.495792
						-0.00973078
						0.346571
						0.402506
						0.346571
						0.218862
						0.116335
						0.169249
						0.116335
						0.116335
						0.169249
						0.325799
						0.154306
						0.241408
						0.154306
						0.274774
						0.274774
						0.181965
						0.274774
						0.343571
						0.232955
						0.495792
						0.203859
						0.181965
						0.118881
						0.239142
						0.147955
						0.147955
						0.118881
						0.241882
						0.0980091
						0.154306
						0.433566
						0.292968
						0.117774
						0.0980091
						0.185708
						0.128564
						0.4002
						-0.0138
						0.139178
						0.242065
						-0.0138
						0.242065
						0.157877
						0.124226
						0.569175
						0.393082
						0.198279
						0.322034
						0.242065
						-0.00973078
						0.4002
						0.286261
						0.124226
						-0.0138
						0.147955
						0.4002
						0.131323
						0.286261
						0.198279
						0.198279
						0.371576
						0.256813
						0.315724
						0.235501
						0.371576
						0.25282
						0.235501
						0.442189
						0.203859
						0.242065
						0.203365
						0.203859
						0.177143
						0.203859
						0.442189
						0.242065
						0.156941
						0.0980091
						0.304593
						0.0980091
						0.156941
						0.25282
						0.25282
						0.198279
						0.140861
						-0.0079228
						0.495792
						0.325799
						0.346571
						0.371576
						0.197908
						0.311272
						0.197908
						0.181287
						0.138343
						0.197908
						0.138343
						0.197908
						0.23432
						0.182502
						0.23432
						0.333256
						0.127589
						0.23432
						0.127589
						0.197908
						0.170067
						0.291633
						0.182502
						0.183073
						0.266581
						0.198517
						0.310345
						0.215116
						0.182502
						0.182502
						0.182502
						0.215116
						0.197908
						0.182502
						0.23432
						0.197908
						0.150372
						0.235501
						0.346571
						0.235501
						0.346571
						0.197908
						0.156941
						0.383413
						0.181965
						0.275571
						0.184143
						0.570826
						0.218862
						0.304593
						0.167109
						0.184143
						0.4332
						0.4332
						0.156941
						0.10659
						0.203859
						0.242065
						0.345271
						0.214037
						0.116335
						0.177143
						0.177143
						0.203859
						0.140861
						0.304593
						0.137831
						0.203859
						0.181965
						0.164621
						0.274774
						0.274774
						0.274774
						0.274774
						0.138343
						0.495792
						0.138343
						0.127973
						0.291633
						0.603661
						0.182502
						0.197908
						0.197908
						0.239341
						0.494382
						0.275571
						0.184143
						0.343571
						0.4002
						0.4002
						0.494382
						0.494382
						0.267892
						0.175172
						0.267892
						0.379919
						0.267892
						0.249135
						0.198279
						0.422747
						0.198279
						0.371576
						0.168087
						0.29975
						0.340142
						0.137389
						0.125119
						0.195281
						0.168087
						0.280982
						0.137831
						0.137389
						0.210151
						0.270419
						0.201241
						0.237667
						0.286261
						0.217579
						0.181965
						0.181965
						0.137931
						0.217579
						0.137931
						0.217579
						0.402506
						0.241408
						0.181965
						0.177191
						0.0900755
						0.203365
						0.124226
						0.523868
						0.177191
						0.2918
						0.237667
						0.257373
						0.124226
						0.185708
						0.124226
						0.167109
						0.239341
						0.137389
						0.177191
						0.322034
						0.198279
						0.274774
						0.169249
						0.182502
						0.210151
						0.536783
						0.131323
						0.217579
						0.343571
						0.275571
						0.275571
						0.4002
						0.4002
						-0.0138
						0.304593
						0.494382
						0.0980091
						0.0980091
						0.0980091
						0.0991082
						0.147955
						0.170067
						0.118881
						0.118881
						0.154306
						0.276224
						0.188614
						0.147955
						0.0980091
						0.211036
						0.154306
						0.128564
						0.147955
						0.0980091
						0.140629
						0.300763
						0.0900755
						0.10659
						0.10659
						0.0900755
						0.157877
						0.157877
						0.183073
						0.127973
						0.127973
						0.254175
						0.225189
						0.183073
						0.127973
						0.270419
						0.0900755
						0.536783
						0.140629
						0.127973
						0.119722
						0.110801
						0.203859
						0.274774
						0.274774
						0.203859
						0.127973
						0.494382
						0.494382
						0.184143
						0.304593
						0.184143
						0.343571
						0.4002
						0.494382
						0.260313
						0.182502
						0.150372
						0.182502
						0.150372
						0.150372
						0.346571
						0.131323
						0.103537
						0.187313
						0.267892
						0.165901
						0.131323
						0.213417
						0.103537
						0.187313
						0.249135
						0.29897
						0.267892
						0.083438
						0.131323
						0.131323
						0.119722
						0.187313
						0.215116
						0.260313
						0.127589
						0.346571
						0.260313
						0.182502
						0.170067
						0.150372
						0.197908
						0.182502
						0.260313
						0.182502
						0.197908
						0.260313
						0.181965
						0.391925
						0.217579
						0.156941
						0.217579
						0.187313
						0.260313
						0.198517
						0.129641
						0.139178
						0.129641
						0.110801
						0.0903508
						0.266581
						0.261892
						0.279665
						0.110801
						0.266581
						0.184143
						0.274774
						0.138343
						0.495792
						0.110801
						0.274774
						0.249135
						0.194219
						0.582672
						0.194219
						0.194219
						0.292968
						0.574116
						0.217579
						0.322034
						0.198279
						0.242065
						0.442189
						0.203859
						0.382857
						0.442189
						0.239142
						0.4332
						0.291633
						0.116335
						0.239142
						0.127589
						0.291633
						0.442189
						0.495792
						0.442189
						0.402506
						0.292968
						0.346571
						0.194219
						0.343571
						0.25282
						0.396615
						0.304593
						0.4002
						0.118186
						0.494382
						0.167109
						0.343571
						0.20567
						0.218862
						0.194219
						0.23432
						0.494382
						0.442901
						0.371576
						0.371576
						0.371576
						0.25282
						0.131561
						0.282817
						0.176641
						0.122732
						0.247896
						0.279665
						0.267892
						0.231442
						0.218862
						0.25282
						0.705129
						0.20567
						0.20567
						0.346571
						0.197908
						0.215116
						0.215116
						0.197908
						0.215116
						0.23432
						0.393082
						0.23432
						0.260313
						0.333256
						0.183073
						0.182502
						0.169249
						0.217579
						0.4002
						0.422747
						0.182502
						0.574116
						0.182502
						0.247896
						0.346571
						0.195281
						0.292968
						0.279665
						0.442189
						0.310345
						0.402506
						0.402506
						0.402506
						0.110132
						0.217579
						0.241408
						0.110132
						0.198517
						0.177191
						0.282817
						0.263471
						0.131561
						0.176641
						0.426345
						0.131561
						0.217553
						0.235501
						0.156175
						0.25282
						0.0857027
						0.122732
						0.241408
						0.225189
						0.402506
						0.241408
						0.122732
						0.241408
						0.275571
						0.346571
						0.325799
						0.308175
						0.371576
						0.346571
						0.495792
						0.371576
						0.442189
						0.371576
						0.195281
						0.257373
						0.267892
						0.231442
						0.231442
						0.231442
						0.279665
						0.574116
						0.442189
						0.325799
						0.402506
						0.257373
						0.495792
						0.308175
						0.442901
						0.310345
						0.402506
						0.402506
						0.402506
						0.207044
						0.275571
						0.217579
						0.211036
						0.203859
						0.495792
						0.4332
						0.138343
						0.150372
						0.311272
						0.333256
						0.261892
						0.203859
						0.181965
						0.203859
						0.343571
						0.325799
						0.311272
						0.325799
						0.197908
						0.271448
						0.197908
						0.271448
						0.271448
						0.382857
						0.442189
						0.4332
						0.116335
						0.177143
						0.5336
						0.0980091
						0.127589
						0.176608
						0.116335
						0.0980091
						0.315724
						0.291633
						0.225877
						0.0980091
						0.197908
						0.241408
						0.116335
						0.0994033
						0.154306
						0.325799
						0.169249
						0.169249
						0.100238
						0.0994033
						0.260723
						0.218862
						0.13294
						0.169249
						0.0994033
						0.371576
						0.402506
						0.402506
						0.279665
						0.257373
						0.292968
						0.442189
						0.574116
						0.231442
						0.371576
						0.371576
						0.402506
						0.402506
						0.279665
						0.257373
						0.292968
						0.442189
						0.0994033
						0.275571
						0.402506
						0.225189
						0.241408
						0.198517
						0.177191
						0.225189
						0.308175
						0.202116
						0.10659
						0.110683
						0.170474
						0.129641
						0.129641
						0.183073
						0.20567
						0.34733
						0.20567
						0.0900755
						0.166924
						0.110683
						0.457045
						0.215116
						0.410493
						0.247896
						0.247896
						0.247896
						0.125438
						0.247896
						0.190131
						0.11776
						0.274774
						0.343571
						0.4332
						0.261892
						0.495792
						0.276224
						0.150372
						0.343571
						0.391925
						0.308175
						0.166924
						0.183073
						0.110683
						0.25282
						0.371576
						0.202116
						0.108175
						0.315724
						0.108175
						0.198279
						0.156175
						0.131561
						0.131561
						0.131561
						0.198279
						0.217553
						0.198279
						0.122732
						0.156175
						0.25282
						0.25282
						0.202116
						0.247896
						0.279665
						0.267892
						0.215116
						0.182502
						0.346571
						0.346571
						0.235501
						0.239341
						0.23432
						0.158507
						0.158507
						0.158507
						0.23432
						0.346571
						0.197908
						0.260313
						0.333256
						0.183073
						0.495792
						0.311272
						0.203859
						0.203859
						0.378391
						0.110801
						0.274774
						0.110801
						0.209064
						0.359567
						0.203859
						0.237667
						0.582672
						0.396615
						0.279665
						0.279665
						0.291842
						0.143066
						0.210754
						0.371576
						0.108175
						0.291842
						0.217553
						0.108175
						0.176641
						0.176641
						0.198279
						0.122732
						0.188614
						0.197615
						0.239142
						0.170067
						0.218862
						0.169249
						0.138343
						0.143066
						0.217553
						0.218862
						0.197908
						0.325799
						0.154306
						0.13294
						0.218862
						0.164621
						0.274774
						0.495792
						0.495792
						0.138343
						0.232955
						0.274774
						0.274774
						0.304593
						0.442189
						0.177143
						0.10659
						0.4332
						0.315724
						0.203859
						0.242065
						0.203365
						0.176608
						0.225877
						0.242065
						0.203859
						0.242065
						0.225877
						0.203859
						0.304593
						0.10659
						0.10659
						0.371576
						0.108175
						0.235501
						0.108175
						0.164621
						0.198279
						0.156175
						0.328083
						0.371576
						0.176641
						0.164621
						0.176641
						0.25282
						0.147292
						0.198279
						0.188614
						0.217553
						0.282817
						0.0960595
						0.0960595
						0.263471
						0.25282
						0.202116
						0.203859
						0.239142
						0.4332
						0.291633
						0.176608
						0.193666
						0.271448
						0.239142
						0.127589
						0.329591
						0.254175
						0.127589
						0.371576
						0.402506
						0.402506
						0.279665
						0.257373
						0.292968
						0.442189
						0.4002
						0.198279
						0.242065
						0.198279
						0.286261
						0.31315
						0.4002
						0.242065
						0.169249
						0.169249
						0.393082
						0.124226
						0.4002
						0.325799
						0.279665
						0.267892
						0.442189
						0.346571
						0.346571
						0.279665
						0.325799
						0.346571
						0.274774
						0.574116
						0.274774
						0.182502
						0.169249
						0.322034
						0.182502
						0.4002
						0.157877
						0.322034
						0.118186
						0.195281
						0.195281
						0.207044
						0.125438
						0.180245
						0.16456
						0.16456
						0.150362
						0.141257
						0.137831
						0.118186
						0.197769
						0.217579
						0.275571
						0.260313
						0.275571
						0.211036
						0.0994033
						0.402506
						0.198517
						0.110132
						0.122732
						0.194219
						0.494382
						0.275571
						0.703123
						0.304593
						0.194219
						0.20567
						0.218862
						0.194219
						0.217579
						0.402506
						0.5336
						0.410493
						0.217579
						0.5336
						0.198517
						0.167109
						0.263471
						0.257373
						0.110683
						0.156175
						0.239341
						0.378391
						0.203365
						0.156175
						0.286261
						0.15938
						0.255021
						0.171862
						0.156175
						0.189937
						0.171862
						0.167109
						0.167109
[truncated: 2,026 more rows]

## Sheet: Supplementary Figure 2c
		R value of pair	% coincident events of pair total
		0.343571	16.6667
		0.4002	20
		0.343571	16.6667
		0.394733	17.6471
		0.4002	20
		0.343571	16.6667
		0.494382	25
		0.568986	29.4118
		0.568986	29.4118
		0.402506	14.2857
		0.394733	17.6471
		0.344635	16.6667
		0.402506	14.2857
		0.402506	14.2857
		0.410493	21.4286
		0.345271	18.1818
		0.402506	14.2857
		0.346571	11.1111
		0.343571	16.6667
		0.4002	20
		0.494382	25
		0.304593	14.2857
		0.705129	33.3333
		0.304593	14.2857
		0.442189	16.6667
		0.442189	16.6667
		0.304593	14.2857
		0.346571	11.1111
		0.325128	17.3913
		0.705129	33.3333
		0.442189	16.6667
		0.346571	11.1111
		0.442189	16.6667
		0.703123	33.3333
		0.304593	14.2857
		0.346571	11.1111
		0.308175	9.09091
		0.308175	9.09091
		0.34733	15.3846
		0.442189	16.6667
		0.574116	25
		0.703123	33.3333
		0.339365	11.1111
		0.339365	11.1111
		0.4002	20
		0.34733	15.3846
		0.410493	21.4286
		0.346571	11.1111
		0.346571	11.1111
		0.574116	25
		0.325128	17.3913
		0.344635	16.6667
		0.345271	18.1818
		0.442189	16.6667
		0.402506	14.2857
		0.402506	14.2857
		0.459334	22.2222
		0.345271	18.1818
		0.308175	9.09091
		0.402506	14.2857
		0.402506	14.2857
		0.703123	33.3333
		0.391925	20
		0.359567	18.1818
		0.325799	10
		0.325799	10
		0.346571	11.1111
		0.574116	25
		0.322034	16.6667
		0.495792	20
		0.495792	20
		0.574116	25
		0.371576	12.5
		0.308175	9.09091
		0.325799	10
		0.308175	9.09091
		0.705129	33.3333
		0.325799	10
		0.371576	12.5
		0.495792	20
		0.495792	20
		0.4332	22.2222
		0.442189	16.6667
		0.588571	30
		0.304593	14.2857
		0.574116	25
		0.368364	16.6667
		0.574116	25
		0.308175	9.09091
		0.325799	10
		0.382857	20
		0.304593	14.2857
		0.315724	16.6667
		0.304593	14.2857
		0.315724	16.6667
		0.442189	16.6667
		0.442189	16.6667
		0.345271	18.1818
		0.442189	16.6667
		0.402506	14.2857
		0.495792	20
		0.402506	14.2857
		0.371576	12.5
		0.308175	9.09091
		0.705129	33.3333
		0.442189	16.6667
		0.574116	25
		0.346571	11.1111
		0.495792	20
		0.371576	12.5
		0.308175	9.09091
		0.402506	14.2857
		0.304593	14.2857
		0.343571	16.6667
		0.304593	14.2857
		0.379919	13.3333
		0.705129	33.3333
		0.343571	16.6667
		0.4002	20
		0.343571	16.6667
		0.574116	25
		0.574116	25
		0.422747	20
		0.322034	16.6667
		0.34733	15.3846
		0.322034	16.6667
		0.34733	15.3846
		0.4002	20
		0.322034	16.6667
		0.346571	11.1111
		0.574116	25
		0.442189	16.6667
		0.495792	20
		0.442189	16.6667
		0.402506	14.2857
		0.325799	10
		0.349403	18.75
		0.368364	16.6667
		0.311272	15.3846
		0.325799	10
		0.495792	20
		0.325799	10
		0.402506	14.2857
		0.308175	9.09091
		0.495792	20
		0.574116	25
		0.343571	16.6667
		0.4332	22.2222
		0.391925	20
		0.382857	20
		0.304593	14.2857
		0.442189	16.6667
		0.382857	20
		0.574116	25
		0.371576	12.5
		0.308175	9.09091
		0.325799	10
		0.308175	9.09091
		0.705129	33.3333
		0.325799	10
		0.371576	12.5
		0.304593	14.2857
		0.343571	16.6667
		0.304593	14.2857
		0.304593	14.2857
		0.495792	20
		0.442189	16.6667
		0.308175	9.09091
		0.495792	20
		0.325799	10
		0.371576	12.5
		0.442189	16.6667
		0.495792	20
		0.371576	12.5
		0.315724	16.6667
		0.422747	20
		0.349403	18.75
		0.371576	12.5
		0.371576	12.5
		0.453019	23.5294
		0.349403	18.75
		0.371576	12.5
		0.574116	25
		0.325799	10
		0.371576	12.5
		0.322034	16.6667
		0.322034	16.6667
		0.322034	16.6667
		0.322034	16.6667
		0.304593	14.2857
		0.705129	33.3333
		0.304593	14.2857
		0.494382	25
		0.705129	33.3333
		0.345271	18.1818
		0.315724	16.6667
		0.442189	16.6667
		0.4332	22.2222
		0.361403	17.6471
		0.371576	12.5
		0.374942	20
		0.371576	12.5
		0.371576	12.5
		0.304593	14.2857
		0.488636	25
		0.495792	20
		0.442189	16.6667
		0.442189	16.6667
		0.402506	14.2857
		0.343571	16.6667
		0.495792	20
		0.308175	9.09091
		0.308175	9.09091
		0.34733	15.3846
		0.308175	9.09091
		0.308175	9.09091
		0.308175	9.09091
		0.402506	14.2857
		0.346571	11.1111
		0.322034	16.6667
		0.368364	16.6667
		0.308175	9.09091
		0.308175	9.09091
		0.703123	33.3333
		0.570826	25
		0.442189	16.6667
		0.574116	25
		0.495792	20
		0.343571	16.6667
		0.308175	9.09091
		0.308175	9.09091
		0.308175	9.09091
		0.325799	10
		0.325799	10
		0.325799	10
		0.325799	10
		0.322034	16.6667
		0.368364	16.6667
		0.322034	16.6667
		0.368364	16.6667
		0.569175	28.5714
		0.322034	16.6667
		0.574116	25
		0.322034	16.6667
		0.459334	22.2222
		0.322034	16.6667
		0.402506	14.2857
		0.391925	20
		0.345271	18.1818
		0.402506	14.2857
		0.402506	14.2857
		0.391925	20
		0.495792	20
		0.311272	15.3846
		0.554513	27.2727
		0.346571	11.1111
		0.374942	20
		0.442189	16.6667
		0.304593	14.2857
		0.442189	16.6667
		0.442189	16.6667
		0.344635	16.6667
		0.506137	25
		0.304593	14.2857
		0.322034	16.6667
		0.506137	25
		0.4002	20
		0.661017	33.3333
		0.588571	30
		0.304593	14.2857
		0.442189	16.6667
		0.442189	16.6667
		0.391925	20
		0.402506	14.2857
		0.402506	14.2857
		0.570826	25
		0.391925	20
		0.315724	16.6667
		0.371576	12.5
		0.371576	12.5
		0.368364	16.6667
		0.325799	10
		0.311272	15.3846
		0.325799	10
		0.495792	20
		0.325799	10
		0.495792	20
		0.325799	10
		0.325799	10
		0.325799	10
		0.442189	16.6667
		0.308175	9.09091
		0.402506	14.2857
		0.346571	11.1111
		0.325799	10
		0.346571	11.1111
		0.4332	22.2222
		0.343571	16.6667
		0.371576	12.5
		0.422747	20
		0.359567	18.1818
		0.371576	12.5
		0.315724	16.6667
		0.554513	27.2727
		0.359567	18.1818
		0.442189	16.6667
		0.371576	12.5
		0.705129	33.3333
		0.371576	12.5
		0.308175	9.09091
		0.308175	9.09091
		0.574116	25
		0.442189	16.6667
		0.4332	22.2222
		0.304593	14.2857
		0.308175	9.09091
		0.34733	15.3846
		0.308175	9.09091
		0.308175	9.09091
		0.453019	23.5294
		0.308175	9.09091
		0.308175	9.09091
		0.308175	9.09091
		0.308175	9.09091
		0.308175	9.09091
		0.308175	9.09091
		0.304593	14.2857
		0.304593	14.2857
		0.4002	20
		0.4002	20
		0.371576	12.5
		0.308175	9.09091
		0.325799	10
		0.442189	16.6667
		0.402506	14.2857
		0.371576	12.5
		0.371576	12.5
		0.308175	9.09091
		0.325799	10
		0.442189	16.6667
		0.402506	14.2857
		0.371576	12.5
		0.4332	22.2222
		0.442189	16.6667
		0.382857	20
		0.442189	16.6667
		0.345271	18.1818
		0.402506	14.2857
		0.402506	14.2857
		0.661017	33.3333
		0.422747	20
		0.4002	20
		0.322034	16.6667
		0.325799	10
		0.368364	16.6667
		0.311272	15.3846
		0.325799	10
		0.368364	16.6667
		0.379919	13.3333
		0.391925	20
		0.310345	16.6667
		0.705129	33.3333
		0.495792	20
		0.325799	10
		0.402506	14.2857
		0.442189	16.6667
		0.325799	10
		0.495792	20
		0.346571	11.1111
		0.574116	25
		0.495792	20
		0.311272	15.3846
		0.569175	28.5714
		0.311272	15.3846
		0.495792	20
		0.311272	15.3846
		0.343571	16.6667
		0.495792	20
		0.402506	14.2857
		0.346571	11.1111
		0.346571	11.1111
		0.346571	11.1111
		0.333256	16.6667
		0.322034	16.6667
		0.574116	25
		0.322034	16.6667
		0.705129	33.3333
		0.4002	20
		0.705129	33.3333
		0.304593	14.2857
		0.304593	14.2857
		0.495792	20
		0.495792	20
		0.359567	18.1818
		0.391925	20
		0.811844	40
		0.359567	18.1818
		0.325799	10
		0.311272	15.3846
		0.495792	20
		0.325799	10
		0.442189	16.6667
		0.574116	25
		0.402506	14.2857
		0.325799	10
		0.495792	20
		0.574116	25
		0.495792	20
		0.304593	14.2857
		0.4332	22.2222
		0.304593	14.2857
		0.304593	14.2857
		0.315724	16.6667
		0.325799	10
		0.322034	16.6667
		0.322034	16.6667
		0.322034	16.6667
		0.368364	16.6667
		0.661017	33.3333
		0.304593	14.2857
		0.343571	16.6667
		0.343571	16.6667
		0.304593	14.2857
		0.705129	33.3333
		0.494382	25
		0.343571	16.6667
		0.304593	14.2857
		0.304593	14.2857
		0.4002	20
		0.343571	16.6667
		0.325799	10
		0.325799	10
		0.325799	10
		0.310345	16.6667
		0.811844	40
		0.442901	23.0769
		0.661017	33.3333
		0.344635	16.6667
		0.325799	10
		0.349403	18.75
		0.368364	16.6667
		0.311272	15.3846
		0.495792	20
		0.359567	18.1818
		0.574116	25
		0.495792	20
		0.4002	20
		0.574116	25
		0.488636	25
		0.343571	16.6667
		0.495792	20
		0.4332	22.2222
		0.495792	20
		0.345271	18.1818
		0.442189	16.6667
		0.304593	14.2857
		0.304593	14.2857
		0.315724	16.6667
		0.371576	12.5
		0.371576	12.5
		0.371576	12.5
		0.315724	16.6667
		0.359567	18.1818
		0.315724	16.6667
		0.402506	14.2857
		0.402506	14.2857
		0.4332	22.2222
		0.412984	18.75
		0.402506	14.2857
		0.442189	16.6667
		0.371576	12.5
		0.705129	33.3333
		0.371576	12.5
		0.308175	9.09091
		0.308175	9.09091
		0.361403	17.6471
		0.412984	18.75
		0.574116	25
		0.4002	20
		0.393082	18.1818
		0.402506	14.2857
		0.346571	11.1111
		0.346571	11.1111
		0.346571	11.1111
		0.393082	18.1818
		0.333256	16.6667
		0.495792	20
		0.343571	16.6667
		0.391925	20
		0.495792	20
		0.333256	16.6667
		0.343571	16.6667
		0.333256	16.6667
		0.371576	12.5
		0.371576	12.5
		0.359567	18.1818
		0.442901	23.0769
		0.442189	16.6667
		0.304593	14.2857
		0.4332	22.2222
		0.495792	20
		0.391925	20
		0.495792	20
		0.311272	15.3846
		0.574116	25
		0.322034	16.6667
		0.322034	16.6667
		0.574116	25
		0.495792	20
		0.308175	9.09091
		0.325799	10
		0.442189	16.6667
		0.308175	9.09091
		0.495792	20
		0.574116	25
		0.322034	16.6667
		0.810255	40.9091
		0.382857	20
		0.315724	16.6667
		0.588571	30
		0.306875	15.7895
		0.355629	20
		0.343571	16.6667
		0.343571	16.6667
		0.703123	33.3333
		0.4002	20
		0.4002	20
		0.322034	16.6667
		0.4002	20
		0.304593	14.2857
		0.494382	25
		0.4002	20
		0.4002	20
		0.705129	33.3333
		0.304593	14.2857
		0.406281	20.8333
		0.315724	16.6667
		0.315724	16.6667
		0.426437	21.0526
		0.402506	14.2857
		0.402506	14.2857
		0.343571	16.6667
		0.333256	16.6667
		0.4002	20
		0.574116	25
		0.491501	20
		0.374654	20
		0.455677	23.0769
		0.322034	16.6667
		0.382857	20
		0.459334	22.2222
		0.343571	16.6667
		0.4002	20
		0.304593	14.2857
		0.494382	25
		0.345271	18.1818
		0.345271	18.1818
		0.469448	23.5294
		0.306875	15.7895
		0.442901	23.0769
		0.322034	16.6667
		0.361403	17.6471
		0.396615	14.2857
		0.421332	22.7273
		0.4002	20
		0.379919	13.3333
		0.339365	11.1111
		0.705129	33.3333
		0.494382	25
		0.705129	33.3333
		0.343571	16.6667
		0.304593	14.2857
		0.304593	14.2857
		0.705129	33.3333
		0.304593	14.2857
		0.459334	22.2222
		0.4002	20
		0.331918	11.1111
		0.34733	15.3846
		0.361403	17.6471
		0.442189	16.6667
		0.4332	22.2222
		0.406281	20.8333
		0.422371	19.0476
		0.402506	14.2857
		0.810255	40.9091
		0.307113	17.3913
		0.308175	9.09091
		0.346571	11.1111
		0.300763	16.6667
		0.382857	20
		0.304593	14.2857
		0.442189	16.6667
		0.304593	14.2857
		0.668356	34.6154
		0.325799	10
		0.325799	10
		0.307113	17.3913
		0.668356	34.6154
		0.491501	20
		0.627103	28.5714
		0.396615	14.2857
		0.627103	28.5714
		0.627103	28.5714
		0.367141	20
		0.551825	28.5714
		0.618704	32
		0.315724	16.6667
		0.361403	17.6471
		0.304593	14.2857
		0.339365	11.1111
		0.339365	11.1111
		0.400249	22.5806
		0.333256	16.6667
		0.453019	23.5294
		0.545642	28.5714
		0.364706	20
		0.705129	33.3333
		0.325799	10
		0.705129	33.3333
		0.325799	10
		0.495792	20
		0.442189	16.6667
		0.402506	14.2857
		0.308175	9.09091
		0.315724	16.6667
		0.315724	16.6667
		0.422747	20
		0.331918	11.1111
		0.442189	16.6667
		0.371576	12.5
		0.4002	20
		0.322034	16.6667
		0.343571	16.6667
		0.494382	25
		0.339365	11.1111
		0.705129	33.3333
		0.343571	16.6667
		0.304593	14.2857
		0.705129	33.3333
		0.345271	18.1818
		0.627103	28.5714
		0.361403	17.6471
		0.382857	20
		0.794286	40
		0.396615	14.2857
		0.304593	14.2857
		0.4002	20
		0.494382	25
		0.322034	16.6667
		0.374654	20
		0.396615	14.2857
		0.361403	17.6471
		0.361403	17.6471
		0.361403	17.6471
		0.496929	23.5294
		0.442189	16.6667
		0.325799	10
		0.495792	20
		0.495792	20
		0.359567	18.1818
		0.705129	33.3333
		0.308175	9.09091
		0.442189	16.6667
		0.325799	10
		0.442189	16.6667
		0.325799	10
		0.325799	10
		0.325799	10
		0.426437	21.0526
		0.379919	13.3333
		0.556011	29.1667
		0.322034	16.6667
		0.574116	25
		0.329125	14.2857
		0.459334	22.2222
		0.343571	16.6667
		0.304593	14.2857
		0.304593	14.2857
		0.4002	20
		0.8142	40
		0.4002	20
		0.453019	23.5294
		0.428548	22.2222
		0.453019	23.5294
		0.322034	16.6667
		0.400249	22.5806
		0.365636	20
		0.422371	19.0476
		0.705129	33.3333
		0.402506	14.2857
		0.574116	25
		0.442189	16.6667
		0.346571	11.1111
		0.402506	14.2857
		0.588571	30
		0.304593	14.2857
		0.315724	16.6667
		0.304593	14.2857
		0.325799	10
		0.455677	23.0769
		0.382857	20
		0.627103	28.5714
		0.382857	20
		0.361403	17.6471
		0.382857	20
		0.421332	22.7273
		0.495792	20
		0.574116	25
		0.371576	12.5
		0.442189	16.6667
		0.402506	14.2857
		0.308175	9.09091
		0.545642	28.5714
		0.428548	22.2222
		0.343571	16.6667
		0.495792	20
		0.343571	16.6667
		0.495792	20
		0.329125	14.2857
		0.415482	15.3846
		0.4002	20
		0.494382	25
		0.304593	14.2857
		0.415482	15.3846
		0.304593	14.2857
		0.304593	14.2857
		0.442189	16.6667
		0.333256	16.6667
		0.333256	16.6667
		0.393082	18.1818
		0.488636	25
		0.343571	16.6667
		0.322034	16.6667
		0.4002	20
		0.422747	20
		0.647214	30
		0.574116	25
		0.304593	14.2857
		0.359567	18.1818
		0.371576	12.5
		0.647214	30
		0.371576	12.5
		0.308581	16.6667
		0.365636	20
		0.442189	16.6667
		0.4002	20
		0.393082	18.1818
		0.4002	20
		0.4332	22.2222
		0.495792	20
		0.488636	25
		0.343571	16.6667
		0.304593	14.2857
		0.442189	16.6667
		0.442189	16.6667
		0.382857	20
		0.304593	14.2857
		0.304593	14.2857
		0.442189	16.6667
		0.304593	14.2857
		0.346571	11.1111
		0.325799	10
		0.300763	16.6667
		0.364706	20
		0.453019	23.5294
		0.574116	25
		0.371576	12.5
		0.618704	32
		0.34733	15.3846
		0.345271	18.1818
		0.304593	14.2857
		0.627103	28.5714
		0.442189	16.6667
		0.304593	14.2857
		0.794286	40
		0.496929	23.5294
		0.382857	20
		0.442189	16.6667
		0.442901	23.0769
		0.371576	12.5
		0.315724	16.6667
		0.304593	14.2857
		0.442189	16.6667
		0.345271	18.1818
		0.380275	18.75
		0.469448	23.5294
		0.556011	29.1667
		0.402506	14.2857
		0.459334	22.2222
		0.402506	14.2857
		0.345271	18.1818
		0.402506	14.2857
		0.325799	10
		0.355629	20
		0.367141	20
		0.308581	16.6667
		0.380275	18.75
		0.329125	14.2857
		0.303733	17.3913
		0.402506	14.2857
		0.402506	14.2857
		0.442189	16.6667
		0.346571	11.1111
		0.304593	14.2857
		0.4002	20
		0.494382	25
		0.343571	16.6667
		0.343571	16.6667
		0.703123	33.3333
		0.494382	25
		0.4002	20
		0.346571	11.1111
		0.346571	11.1111
		0.322034	16.6667
		0.329125	14.2857
		0.551825	28.5714
		0.303733	17.3913
		0.705129	33.3333
		0.325799	10
		0.705129	33.3333
		0.325799	10
		0.495792	20
		0.442189	16.6667
		0.402506	14.2857
		0.308175	9.09091
		0.4002	20
		0.322034	16.6667
		0.304593	14.2857
		0.442189	16.6667
		0.382857	20
		0.308175	9.09091
		0.308175	9.09091
		0.308175	9.09091
		0.402506	14.2857
		0.322034	16.6667
		0.8142	40
		0.322034	16.6667
		0.564076	25
		0.418453	22.2222
		0.506137	25
		0.311272	15.3846
		0.506137	25
		0.380275	18.75
		0.418453	22.2222
		0.4332	22.2222
		0.4002	20
		0.306476	12.5
		0.322034	16.6667
		0.322034	16.6667
		0.564076	25
		0.380275	18.75
		0.311272	15.3846
		0.4332	22.2222
		0.306476	12.5
		0.4002	20
		0.494382	25
		0.4002	20
		0.304593	14.2857
		0.379919	13.3333
		0.494382	25
		0.4002	20
		0.304593	14.2857
		0.391925	20
		0.310345	16.6667
		0.402506	14.2857
		0.391925	20
		0.322034	16.6667
		0.506137	25
		0.304593	14.2857
		0.391925	20
		0.311272	15.3846
		0.343571	16.6667
		0.343571	16.6667
		0.304593	14.2857
		0.494382	25
		0.308175	9.09091
		0.442189	16.6667
		0.371576	12.5
		0.4002	20
		0.4002	20
		0.371576	12.5
		0.315724	16.6667
		0.359567	18.1818
		0.304593	14.2857
		0.304593	14.2857
		0.475234	22.2222
		0.402506	14.2857
		0.304593	14.2857
		0.34593	18.75
		0.324102	18.1818
		0.322034	16.6667
		0.322034	16.6667
		0.506137	25
		0.343571	16.6667
		0.495792	20
		0.343571	16.6667
		0.359567	18.1818
		0.310345	16.6667
		0.308175	9.09091
		0.371576	12.5
		0.343571	16.6667
		0.359567	18.1818
		0.304593	14.2857
		0.322034	16.6667
		0.368364	16.6667
		0.368364	16.6667
		0.38949	21.0526
		0.325799	10
		0.311272	15.3846
		0.308175	9.09091
		0.311272	15.3846
		0.321601	17.6471
		0.462042	18.1818
		0.321601	17.6471
		0.304593	14.2857
		0.462042	18.1818
		0.379919	13.3333
		0.475234	22.2222
		0.344635	16.6667
		0.324102	18.1818
		0.38949	21.0526
		0.402506	14.2857
		0.371576	12.5
		0.402506	14.2857
		0.495792	20
		0.308175	9.09091
		0.371576	12.5
		0.325799	10
		0.308175	9.09091
		0.308175	9.09091
		0.495792	20
		0.308175	9.09091
		0.34593	18.75
		0.344635	16.6667
		0.442189	16.6667
		0.315724	16.6667
		0.494382	25
		0.304593	14.2857
		0.343571	16.6667
		0.308175	9.09091
		0.371576	12.5
		0.391925	20
		0.359567	18.1818
		0.311272	15.3846
		0.495792	20
		0.325799	10
		0.4002	20
		0.321601	17.6471
		0.371576	12.5
		0.325799	10
		0.371576	12.5
		0.368364	16.6667
		0.383413	20
		0.325799	10
		0.442189	16.6667
		0.321601	17.6471
		0.325799	10
		0.442189	16.6667
		0.4002	20
		0.368364	16.6667
		0.459334	22.2222
		0.383413	20
		0.459334	22.2222
		0.495792	20
		0.345271	18.1818
		0.345271	18.1818
		0.459334	22.2222
		0.627103	28.5714
		0.494382	25
		0.304593	14.2857
		0.304593	14.2857
		0.494382	25
		0.304593	14.2857
		0.304593	14.2857
		0.627103	28.5714
		0.304593	14.2857
		0.72193	36.3636
		0.304593	14.2857
		0.304593	14.2857
		0.494382	25
		0.304593	14.2857
		0.304593	14.2857
		0.393082	18.1818
		0.322034	16.6667
		0.4002	20
		0.5336	27.2727
		0.588571	30
		0.72193	36.3636
		0.5336	27.2727
		0.345271	18.1818
		0.322034	16.6667
		0.322034	16.6667
		0.345271	18.1818
		0.304593	14.2857
		0.304593	14.2857
		0.304593	14.2857
		0.304593	14.2857
		0.304593	14.2857
		0.304593	14.2857
		0.506137	25
		0.345271	18.1818
		0.639427	30
		0.5336	27.2727
		0.345271	18.1818
		0.459334	22.2222
		0.345271	18.1818
		0.320988	19.4444
		0.304593	14.2857
		0.4002	20
		0.494382	25
		0.343571	16.6667
		0.304593	14.2857
		0.304593	14.2857
		0.494382	25
		0.4002	20
		0.4002	20
		0.345271	18.1818
		0.304593	14.2857
		0.345271	18.1818
		0.304593	14.2857
		0.315724	16.6667
		0.322034	16.6667
		0.4002	20
		0.4002	20
		0.574116	25
		0.310345	16.6667
		0.304593	14.2857
		0.494382	25
		0.4002	20
		0.343571	16.6667
		0.627103	28.5714
		0.304593	14.2857
		0.304593	14.2857
		0.374942	20
		0.315724	16.6667
		0.304593	14.2857
		0.304593	14.2857
		0.304593	14.2857
		0.304593	14.2857
		0.494382	25
		0.304593	14.2857
		0.570826	25
		0.304593	14.2857
		0.494382	25
		0.4002	20
		0.494382	25
		0.343571	16.6667
		0.306476	12.5
		0.304593	14.2857
		0.5336	27.2727
		0.304593	14.2857
		0.304593	14.2857
		0.315724	16.6667
		0.393082	18.1818
		0.374942	20
		0.4002	20
		0.459334	22.2222
		0.506137	25
		0.4002	20
		0.4002	20
		0.744318	37.5
		0.495792	20
		0.346571	11.1111
		0.304593	14.2857
		0.304593	14.2857
		0.310345	16.6667
		0.34733	15.3846
		0.494382	25
		0.304593	14.2857
		0.304593	14.2857
		0.494382	25
		0.304593	14.2857
		0.304593	14.2857
		0.370766	19.0476
		0.359363	20.5882
		0.308175	9.09091
		0.343571	16.6667
		0.744318	37.5
		0.322034	16.6667
		0.370766	19.0476
		0.639427	30
		0.310345	16.6667
		0.306476	12.5
		0.359363	20.5882
		0.343571	16.6667
		0.410493	21.4286
		0.470588	25
		0.459334	22.2222
		0.4002	20
		0.495792	20
		0.470588	25
		0.320988	19.4444
		0.494382	25
		0.304593	14.2857
		0.304593	14.2857
		0.34733	15.3846
		0.308175	9.09091
		0.346571	11.1111
		0.315724	16.6667
		0.315724	16.6667
		0.315724	16.6667
		0.343571	16.6667
		0.343571	16.6667
		0.343571	16.6667
		0.346571	11.1111
		0.410493	21.4286
		0.346571	11.1111
		0.495792	20
		0.588571	30
		0.345271	18.1818
		0.574116	25
		0.494382	25
		0.304593	14.2857
		0.494382	25
		0.304593	14.2857
		0.328227	10.5263
		0.304593	14.2857
		0.304593	14.2857
		0.315724	16.6667
		0.304593	14.2857
		0.328227	10.5263
		0.322034	16.6667
		0.304593	14.2857
		0.627103	28.5714
		0.304593	14.2857
		0.345271	18.1818
		0.304593	14.2857
		0.315724	16.6667
		0.345271	18.1818
		0.570826	25
		0.310345	16.6667

## Sheet: Supplementary Figure 2d
		# coincident Ca2+ transients
		A1	A2
		0	1
		0	1
		1	3
		0	1
		0	1
		0	1
		0	1
		0	2
		0	4
		0	2
		0	1
		0	2
		0	1
		0	1
		0	1
		0	4
		4	5
		0	1
		0	1
		0	1
		0	1
		0	2
		0	1
		1	1
		0	1
		0	1
		0	2
		0	2
		0	1
		0	1
		0	2
		1	2
		0	1
		1	1
		0	1
		1	3
		0	1
		0	1
		0	1
		0	1
		0	3
		0	1
		0	1
		0	1
		0	1
		0	3
		1	2
		0	1
		0	1
		0	1
		0	1
		0	1
		0	3
		0	1
		0	1
		0	3
		0	1
		1	3
		1	1
		0	1
		2	3
		0	4
		0	2
		0	1
		1	1
		0	1
		0	1
		0	3
		0	2
		0	1
		0	2
		1	4
		0	2
		0	1
		0	1
		2	2
		0	1
		0	1
		0	1
		0	1
		2	1
		4	1
		0	1
		1	2
		2	4
		1	1
		2	1
		0	1
		1	2
		0	1
		1	1
		0	1
		2	1
		4	1
		2	1
		0	1
		0	1
		0	1
		0	2
		2	1
		0	1
		1	1
		0	1
		0	1
		2	1
		2	1
		3	2
		1	1
		0	2
		0	1
		1	1
		1	3
		2	2
		1	1
		1	1
		3	1
		1	3
		3	3
		0	1
		0	1
		1	2
		0	2
		1	2
		0	2
		0	1
		1	4
		0	2
		0	2
		0	1
		1	3
		1	1
		1	2
		0	2
		1	1
		0	2
		0	2
		0	1
		0	3
		0	1
		0	2
		0	2
		0	1
		0	2
		0	3
		0	2
		0	1
		2	1
		0	2
		0	2
		0	2
		0	2
		0	1
		0	3
		0	1
		2	2
		1	1
		0	3
		0	4
		0	1
		0	4
		0	1
		1	3
		0	3
		1	1
		1	1
		0	1
		1	2
		1	1
		0	1
		1	3
		0	3
		1	1
		0	2
		1	3
		1	4
		0	2
		0	4
		0	3
		1	3
		0	2
		1	1
		0	1
		1	1
		0	1
		0	1
		0	2
		1	2
		5	2
		4	1
		5	2
		0	3
		1	1
		1	2
		0	1
		2	1
		2	1
		0	1
		2	6
		0	3
		1	1
		0	2
		0	1
		2	1
		0	1
		1	2
		0	2
		0	3
		1	2
		0	2
		5	1
		1	2
		0	1
		2	2
		0	2
		1	1
		3	1
		0	1
		1	2
		2	1
		1	2
		2	3
		1	1
		9	1
		4	1
		3	3
		3	2
		1	2
		0	1
		3	2
		0	2
		2	1
		3	1
		1	2
		3	2
		1	3
		1	2
		1	1
		3	1
		3	1
		1	2
		1	2
		0	2
		4	3
		1	1
		1	3
		5	1
		4	1
		1	1
		2	1
		1	1
		1	2
		1	1
		0	1
		0	1
		1	2
		2	5
		3	1
		2	2
		1	2
		1	1
		1	1
		1	4
		1	1
		0	4
		0	2
		4	1
		7	1
		3	2
		5	3
		4	1
		1	1
		4	1
		2	3
		2	2
		7	1
		3	3
		2	2
		2	5
		0	1
		3	4
		0	2
		0	3
		2	3
		1	3
		1	1
		0	3
		2	1
		5	1
		5	2
		2	1
		2	2
		1	2
		6	1
		0	4
		2	2
		0	3
		0	1
		1	2
		2	1
		0	2
		0	3
		2	1
		2	1
		1	2
		1	2
		3	1
		3	1
		2	3
		7	3
		0	4
		0	2
		1	3
		2	2
		4	2
		0	1
		13	1
		0	3
		1	3
		2	2
		6	2
		3	1
		3	1
		1	2
		6	2
		1	2
		1	1
		2	2
		1	1
		1	1
		3	3
		0	4
		4	1
		1	3
		0	2
		0	2
		1	1
		1	2
		0	1
		0	2
		1	1
		2	1
		2	1
		1	2
		2	4
		2	1
		2	5
		1	3
		1	2
		7	4
		1	2
		0	1
		2	1
		0	1
		0	1
		0	1
		0	2
		2	1
		0	2
		1	2
		2	1
		0	3
		0	2
		1	1
		3	3
		0	3
		0	1
		3	2
		0	2
		0	2
		1	3
		1	1
		0	2
		1	2
		0	2
		0	1
		0	2
		2	2
		2	2
		0	1
		1	3
		1	3
		1	2
		1	2
		0	1
		0	1
		0	2
		0	2
		0	3
		0	3
		0	3
		0	2
		0	1
		1	3
		0	2
		0	2
		5	8
		0	2
		0	1
		0	3
		0	2
		0	2
		1	1
		1	3
		0	1
		0	2
		0	4
		2	2
		0	1
		0	1
		0	2
		0	1
		0	2
		1	3
		1	2
		1	2
		1	2
		0	2
		0	2
		2	3
		0	2
		0	3
		1	1
		0	1
		0	2
		1	3
		0	1
		0	2
		1	3
		0	2
		0	1
		0	1
		2	2
		0	2
		3	2
		0	2
		0	2
		0	1
		0	1
		0	1
		0	2
		1	3
		0	1
		1	3
		3	1
		2	3
		0	1
		1	2
		1	3
		1	3
		3	3
		2	2
		3	1
		1	4
		1	2
		2	2
		1	2
		0	1
		1	2
		3	2
		2	4
		1	2
		1	2
		2	3
		2	4
		1	3
		3	4
		0	2
		2	2
		4	5
		1	1
		1	2
		1	2
		1	1
		1	3
		1	3
		0	2
		1	1
		1	4
		0	1
		3	4
		2	3
		1	1
		2	1
		0	1
		2	1
		0	1
		2	4
		1	1
		0	2
		0	1
		0	2
		5	2
		0	1
		1	1
		0	1
		2	3
		0	2
		1	1
		2	3
		0	2
		2	2
		3	3
		2	1
		1	2
		0	1
		0	1
		0	1
		1	2
		0	2
		1	2
		1	2
		1	2
		2	2
		1	2
		3	3
		0	1
		1	2
		2	1
		1	1
		2	2
		0	3
		2	2
		1	5
		2	3
		0	1
		3	2
		0	1
		0	1
		1	1
		1	4
		2	2
		2	1
		0	6
		0	3
		2	4
		0	2
		0	1
		1	1
		4	4
		1	2
		0	3
		1	2
		1	1
		3	1
		0	2
		1	3
		3	1
		1	2
		6	5
		3	3
		0	1
		0	1
		1	1
		1	2
		1	1
		0	2
		7	2
		3	2
		0	1
		1	2
		2	1
		4	2
		0	4
		0	3
		0	1
		5	2
		2	2
		3	3
		2	2
		2	3
		1	2
		3	2
		0	2
		3	3
		1	2
		2	1
		0	3
		2	2
		2	3
		4	1
		2	3
		1	2
		1	2
		2	1
		0	2
		2	2
		2	3
		1	3
		2	1
		1	2
		6	3
		1	2
		0	1
		4	2
		4	3
		4	2
		3	2
		0	1
		0	2
		1	2
		0	2
		3	1
		1	1
		2	1
		1	2
		4	1
		3	1
		0	2
		3	3
		2	1
		1	2
		3	2
		0	1
		0	1
		3	3
		0	1
		0	2
		1	2
		0	3
		0	2
		0	2
		0	1
		0	3
		1	2
		1	2
		0	2
		0	2
		2	1
		0	2
		1	2
		1	2
		0	3
		0	2
		0	1
		1	2
		1	2
		1	2
		6	3
		1	1
		4	2
		2	1
		0	1
		0	2
		0	3
		0	2
		1	4
		0	1
		0	4
		0	2
		0	1
		1	1
		0	1
		0	3
		0	1
		1	2
		2	1
		1	1
		1	4
		2	2
		1	3
		1	2
		0	2
		1	1
		2	2
		2	2
		0	2
		1	1
		2	2
		3	3
		1	3
		0	1
		0	1
		2	3
		1	4
		1	2
		2	3
		0	2
		0	1
		1	1
		0	1
		3	4
		2	2
		1	2
		1	1
		1	2
		1	3
		2	3
		0	2
		2	2
		2	4
		3	3
		0	1
		0	1
		0	1
		0	2
		1	1
		0	2
		1	1
		1	1
		0	2
		0	2
		2	1
		0	2
		1	1
		5	4
		0	1
		0	2
		0	4
		0	1
		0	2
		0	1
		0	1
		2	2
		1	2
		1	2
		4	1
		1	2
		0	1
		0	1
		0	3
		0	1
		0	1
		1	1
		5	1
		0	2
		0	2
		3	1
		2	1
		0	1
		3	3
		1	3
		1	2
		3	1
		1	1
		0	1
		0	1
		1	1
		1	1
		0	1
		1	2
		2	1
		0	1
		0	1
		1	1
		0	2
		0	1
		3	2
		1	1
		1	1
		0	2
		0	2
		4	2
		0	1
		0	1
		0	1
		0	1
		1	1
		0	1
		0	1
		0	1
		0	1
		0	1
		0	1
		0	1
		0	1
		0	1
		0	1
		0	1
		0	1
		0	1
		0	1
		0	1
		0	1
		0	1
		0	1
		0	1
		0	2
		0	1
		0	1
		0	1
		1	1
		3	3
		0	1
		0	1
		1	1
		0	1
		0	2
		0	1
		1	1
		0	1
		1	2
		1	1
		0	2
		0	1
		2	2
		0	1
		0	1
		1	2
		0	2
		0	1
		0	1
		0	1
		0	1
		0	1
		0	1
		0	1
		0	1
		0	1
		0	1
		0	1
		0	1
		1	2
		0	1
		0	1
		0	1
		1	1
		0	1
		0	1
		0	1
		0	1
		0	1
		0	3
		0	1
		0	2
		0	1
		0	2
		0	2
		0	1
		0	1
		0	1
		0	2
		0	1
		0	3
		0	2
		0	1
		0	1
		0	1
		0	1
		0	2
		0	1
		0	1
		0	1
		0	1
		0	1
		0	1
		0	1
		1	1
		2	1
		0	1
		0	2
		0	1
		0	1
		2	2
		0	1
		0	1
		0	1
		0	1
		0	1
		0	1
		0	2
		0	2
		0	1
		3	3
		1	3
		0	1
		0	2
		1	3
		0	2
		2	2
		2	1
		0	2
		1	1
		1	1
		0	1
		0	1
		0	1
		0	1
		1	2
		0	1
		0	1
		0	1
		0	1
		2	1
		0	1
		0	1
		1	1
		0	1
		0	1
		0	1
		1	2
		0	2
		0	1
		0	1
		3	4
		0	1
		1	1
		0	1
		0	1
		1	3
		1	1
		0	1
		0	1
		0	1
		0	1
		1	1
		1	1
		0	1
		0	1
		0	1
		0	1
		2	1
		0	1
		1	1
		0	1
		0	1
		1	2
		0	1
		0	1
		0	1
		0	2
		0	1
		1	1
		0	1
		0	1
		0	1
		0	1
		1	2
		4	2
		5	3
		0	1
		0	3
		0	1
		1	1
		0	1
		0	1
		0	2
		0	1
		0	1
		0	1
		0	1
		1	1
		3	2
		0	1
		0	1
		0	1
		0	1
		0	1
		0	1
		0	1
		0	1
		0	2
		0	1
		0	1
		1	1
		0	1
		0	1
		0	2
		0	2
		0	1
		1	1
		0	2
		1	1
		0	1
		0	1
		0	1
		0	1
		1	1
		1	2
		1	2
		0	1
		2	1
		2	1
		1	1
		1	1
		1	1
		1	1
		1	2
		0	1
		1	1
		0	2
		1	1
		1	1
		0	1
		0	2
		0	1
		0	1
		0	3
		0	1
		0	1
		0	2
		0	2
		0	1
		2	2
		0	1
		0	1
		0	1
		0	2
		0	2
		0	1
		0	1
		0	1
		0	1
		0	1
		0	1
		1	1
		0	1
		0	1
		0	1
		0	1
		0	1
		0	1
		2	1
		1	1
		0	1
		1	2
		0	1
		0	2
		2	3
		0	1
		0	1
		0	1
		0	1
		1	1
		0	1
		0	1
		0	1
		1	2
		0	1
		0	1
		0	1
		1	3
		0	1
		0	1
		0	1
		1	2
		0	1
		2	1
		0	1
		1	1
		0	1
		1	1
		1	2
		1	1
		0	1
		1	2
		0	1
		2	1
		0	2
		0	1
		0	1
		0	2
		0	1
		2	2
		0	1
		1	2
		3	1
		1	1
		1	1
		0	1
		0	2
		0	1
		0	1
		0	1
		0	1
		0	1
		0	1
		0	1
		0	1
		0	1
		0	1
		0	1
		0	1
		0	1
		1	1
		1	2
		1	1
		0	2
		0	1
		0	2
		0	1
		1	1
		0	1
		1	2
		2	1
		0	1
		0	2
		0	1
		1	1
		1	2
		0	1
		0	1
		1	1
		0	1
		0	2
		0	2
		0	2
		1	1
		0	1
		0	2
		1	1
		0	1
		0	1
		1	1
		0	1
		1	1
		0	1
		0	1
		0	1
		0	1
		0	1
		1	2
		0	1
		0	2
		1	1
		0	2
		0	1
		0	1
		3	2
		1	1
		0	2
		1	1
		0	2
		0	1
		0	1
		0	1
		0	1
		0	1
		0	1
		1	1
		1	1
		0	1
		0	1
		1	1
		1	2
		1	1
		1	1
		0	2
		0	1
		0	2
		0	1
		0	1
		0	1
		0	1
		0	2
		0	1
		0	1
		0	1
		0	1
		3	1
		0	2
		0	1
		1	1
		0	2
		0	2
		0	2
		0	1
		0	1
		1	1
		0	1
		1	2
		1	1
		0	1
		0	2
		0	1
		0	2
		1	1
		0	1
		1	1
		0	1
		0	1
		0	1
		0	1
		0	1
		0	2
		0	1
		0	1
		0	1
		0	1
		0	1
		1	1
		0	1
		0	1
		3	1
		0	1
		0	1
		1	2
		0	1
		0	1
		0	2
		0	1
		0	3
		1	1
		0	1
		0	1
		0	1
		0	1
		0	1
		0	1
		0	1
		1	1
		0	1
		0	1
		2	1
		0	1
		0	4
		0	1
		1	2
		0	2
		1	1
		1	1
		1	1
		1	2
		0	1
		0	2
		0	1
		0	2
		1	2
		0	1
		0	1
		0	1
		0	1
		0	1
		0	2
		0	1
		0	2
		0	1
		0	3
		0	1
		0	1
		0	1
		0	2
		0	1
		0	1
		0	1
		0	1
		0	1
		0	2
		0	2
		1	1
		0	1
		2	1
		1	1
		0	1
		0	1
		1	1
		0	2
		0	1
		0	2
		0	1
		0	1
		4	3
		0	1
		1	2
		1	1
		3	2
		0	1
		0	1
		1	2
		2	1
		0	1
		0	1
		0	1
		0	1
		0	2
		1	1
		7	9
		1	3
		1	1
		0	1
		0	1
		0	2
		1	1
		1	1
		0	1
		1	2
		0	2
		0	1
		0	2
		1	3
		0	2
		0	1
		1	2
		0	2
		0	1
		0	1
		0	2
		0	2
		0	1
		0	3
		0	1
		0	2
		0	1
		0	2
		0	1
		0	1
		0	3
		1	2
		0	2
		0	1
		1	2
		1	2
		2	5
		0	1
		0	1
		0	1
		1	2
		0	1
		0	1
		0	1
		0	1
		0	1
		0	1
		0	1
		0	1
		0	1
		0	1
		0	1
		0	1
		1	5
		0	1
		0	3
		0	1
		0	2
		0	1
		0	2
		1	2
		2	2
		0	2
		0	1
		0	1
		0	1
		0	1
		5	4
		0	1
		0	1
		2	1
		0	2
		0	1
		0	1
		0	1
		0	1
		0	1
		0	1
		1	1
		0	1
		1	1
		0	1
		0	1
		0	1
		0	1
		0	1
		0	1
		1	1
		0	2
		0	1
		0	2
		0	2
		0	2
		0	4
		0	3
		0	1
		1	2
		0	1
		2	1
		0	1
		0	1
		0	2
		0	2
		0	1
		0	2
		0	1
		0	1
		0	1
		0	1
		1	2
		0	1
		2	2
		0	2
		2	4
		0	1
		1	3
		0	1
		3	1
		0	1
		1	3
		0	2
		0	1
		0	1
		2	2
		0	5
		0	1
		1	1
		0	1
		0	1
		0	1
		0	1
		0	1
		0	1
		0	1
		0	1
		1	2
		0	1
		0	1
		0	1
		0	1
		0	1
		0	1
		0	2
		1	2
		1	4
		0	2
		1	1
		1	2
		0	1
		0	1
		2	1
		0	2
		1	1
		0	1
		0	4
		0	1
		0	1
		1	3
		2	3
		0	1
		1	1
		0	2
		0	1
		1	2
		1	1
		0	1
		0	2
		0	1
		0	2
		1	1
		0	1
		2	1
		0	1
		0	3
		1	4
		0	1
		0	1
		0	1
		0	1
		0	2
		0	2
		0	1
		0	2
		0	1
		0	1
		1	2
		1	1
		0	1
		0	3
		0	1
		0	1
		0	1
		1	3
		0	1
		1	2
		1	1
		0	1
		0	1
		0	1
		0	1
		0	1
		0	1
		0	2
		1	9
		0	1
		0	1
		1	2
		0	1
		0	1
		0	1
		0	3
		0	1
		0	1
		0	1
		0	1
		0	1
		0	2
		0	1
		1	2
		0	2
		0	2
		0	1
		1	1
		2	1
		0	1
		0	1
		0	1
		0	1
		0	1
		0	2
		0	2
		0	2
		0	3
		1	4
		0	1
		0	6
		0	1
		0	1
		0	1
		0	2
		0	1
		1	2
		0	1
		1	8
		0	2
		0	1
		2	3
		0	1
		0	1
		1	1
		0	2
		0	1
		0	1
		0	1
		2	7
		0	2
		0	1
		0	2
		1	2
		1	3
		0	4
		0	2
		0	2
		0	4
		0	1
		0	2
		0	1
		2	2
		0	1
		0	1
		0	1
		0	4
		2	3
		2	6
		2	1
		0	4
		2	4
		0	1
		0	1
		0	1
		0	1
		1	1
		3	2
		0	2
		0	2
		3	1
		1	1
		1	1
		0	1
		4	3
		0	1
		0	2
		1	1
		1	1
		0	3
		0	1
		1	3
		2	2
		0	2
		0	2
		2	1
		4	3
		1	2
		2	1
		0	2
		0	2
		2	2
		1	1
		0	3
		1	1
		3	3
		0	1
		0	1
		1	1
		0	1
		0	1
		1	1
		0	1
		0	1
		0	1
		0	3
		0	2
		2	4
		6	1
		0	1
		0	1
		0	1
		0	3
		0	1
		0	1
		0	1
		0	4
		0	1
		1	1
		1	1
		6	1
		0	1
		0	2
		1	1
		0	1
		0	1
		0	2
		0	1
		0	1
		0	1
		0	1
		0	1
		5	7
		3	1
		0	1
		1	1
		0	1
		0	1
		0	2
		0	1
		0	2
		0	2
		1	4
		0	1
		1	1
		0	4
		0	2
		5	5
		0	1
		1	2
		0	1
		0	3
		2	4
		1	2
		2	3
		1	1
		1	2
		0	1
		0	1
		0	1
		0	1
		0	3
		1	1
		0	2
		0	1
		0	1
		0	1
		0	1
		0	1
		2	3
		0	1
		0	1
		0	1
		0	2
		0	2
		0	2
		1	3
		0	1
		0	1
		0	1
		1	2
		0	1
		0	2
		1	1
		0	1
		1	3
		1	1
		0	1
		0	3
		0	1
		1	1
		0	1
		0	1
		0	1
		1	2
		0	2
		0	1
		0	1
		1	3
		1	3
		0	1
		0	3
		0	1
		0	1
		0	2
		0	2
		0	2
		0	2
		0	1
		0	2
		3	3
		0	2
		0	1
		2	1
		2	1
		0	1
		0	1
		0	3
		0	1
		1	1
		0	2
		1	4
		1	1
		1	2
		1	2
		0	1
		0	1
		0	1
		0	1
		0	1
		0	1
		0	1
		0	2
		0	1
		0	1
		0	1
		1	2
		0	1
		0	2
		1	2
		0	2
		0	1
		0	1
		0	2
		1	1
		0	1
		5	2
		0	1
		0	2
		0	1
		0	2
		1	1
		0	1
		0	2
		0	1
		0	1
		3	1
		0	1
		0	1
		0	2
		2	1
		0	1
		0	1
		0	1
		0	2
		1	1
		0	2
		1	1
		0	1
		1	2
		0	2
		0	2
		1	4
		0	1
		0	1
		1	2
		0	1
		0	1
		0	1
		2	1
		0	3
		0	1
		0	2
		0	3
		1	1
		0	4
		0	2
		0	1
		0	2
		0	2
		0	1
		0	1
		0	1
		0	1
		0	1
		0	1
		0	1
		0	2
		0	2
		0	1
		0	1
		0	1
		1	1
		0	1
		1	1
		0	1
		0	1
		0	2
		1	2
		0	2
		0	4
		0	1
		0	2
		0	2
		0	2
		0	2
		0	1
		0	1
		0	2
		1	3
		1	2
		0	2
		0	1
		1	3
		0	2
		2	2
		0	1
		0	2
		0	2
		1	2
		1	2
		0	1
		0	1
		0	1
		1	2
		0	1
		1	1
		1	1
		0	1
		1	1
		1	1
		0	1
		0	1
		1	1
		0	1
		0	3
		2	3
		1	2
		1	1
		2	2
		2	2
		2	3
		0	1
		3	2
		0	1
		1	1
		0	2
		0	3
		0	2
		2	3
		0	2
		0	1
		0	2
		0	1
		1	2
		1	2
		0	1
		0	2
		0	2
		0	1
		0	1
		4	1
		0	2
		0	1
		2	2
		2	2
		0	1
		0	2
		0	1
		0	1
		1	2
		0	2
		0	1
		0	1
		0	1
		1	4
		0	1
		0	1
		0	1
		0	1
		0	1
		1	1
		0	1
		1	1
		0	2
		0	1
		0	1
		0	3
		0	2
		2	1
		1	1
		0	1
		0	1
		0	1
		0	1
		2	3
		0	1
		2	1
		0	1
		1	3
		0	1
		0	1
		0	1
		0	1
		0	1
		1	1
		0	3
		0	1
		0	1
		0	1
		0	2
		0	2
		0	1
		1	1
		1	1
		0	1
		0	1
		0	2
		0	1
		0	1
		0	1
		1	1
		0	1
		0	1
		0	1
		0	1
		0	1
		0	1
		0	2
		1	1
		1	2
		0	2
		3	1
		0	1
		0	1
		0	1
		0	1
		2	6
		0	1
		0	2
		0	1
		0	1
		0	2
		0	2
		0	2
		0	1
		0	1
		0	1
		2	2
		0	1
		1	2
		0	2
		0	1
		0	2
		1	5
		1	1
		9	7
		1	4
		1	2
		0	2
		1	2
		0	3
		0	1
		0	1
		0	1
		0	1
		1	1
		1	1
		1	1
		1	1
		0	1
		1	1
		0	1
		0	2
		0	1
		0	1
		0	1
		0	1
		0	2
		1	1
		0	1
		0	2
		2	1
		0	3
		0	1
		0	1
		1	1
		0	2
		0	1
		1	2
		0	1
		2	2
		1	1
		1	1
		0	1
		1	1
		0	1
		0	1
		1	1
		0	1
		0	1
		0	2
		0	1
		0	1
		1	1
		0	3
		0	2
		1	2
[truncated: 93 more rows]

## Sheet: Supplementary Figure 2e
		A2 corr pair ratio
		no freeze	freeze
		0	0
		0	0
		0.0285714	0
		0.0285714	0
		0.0285714	0
		0.0142857	0
		0.0142857	0
		0.0142857	0
		0.0142857	0.0142857
		0	0
		0	0
		0	0
		0	0
		0	0
		0.0285714	0
		0.0428571	0
		0	0
		0	0.0142857
		0.0428571	0
		0.0428571	0
		0	0
		0	0
		0.0142857	0
		0	0
		0	0
		0.0142857	0
		0.0142857	0
		0.0285714	0
		0.0285714	0
		0	0
		0.0142857	0
		0	0
		0	0
		0.0142857	0
		0.0285714	0
		0	0
		0.0428571	0
		0	0
		0	0
		0	0
		0	0
		0	0
		0	0
		0	0
		0	0
		0.0285714	0
		0.0428571	0
		0.0428571	0
		0	0
		0	0
		0	0
		0	0
		0.0142857	0
		0	0
		0	0
		0.0142857	0
		0	0.0142857
		0	0.0142857
		0.0142857	0
		0	0
		0.0142857	0
		0.0142857	0
		0	0
		0.0142857	0
		0	0
		0.0428571	0
		0	0
		0	0
		0	0
		0.0285714	0
		0.0222222	0
		0.0666667	0.177778
		0	0.0444444
		0.0222222	0
		0	0
		0.0666667	0.0222222
		0.0666667	0.0666667
		0.0888889	0
		0.0888889	0.0666667
		0	0
		0	0.0222222
		0.0666667	0
		0	0.0222222
		0	0
		0.0444444	0.111111
		0	0
		0	0
		0.0666667	0
		0	0.0444444
		0.0666667	0.0444444
		0	0
		0	0.0222222
		0	0
		0.0888889	0
		0	0
		0	0
		0	0
		0	0.111111
		0	0
		0.0222222	0.0222222
		0	0
		0	0.0222222
		0.0666667	0
		0.0222222	0
		0	0.0444444
		0.0444444	0.111111
		0.0666667	0.0666667
		0	0
		0	0.133333
		0.0222222	0.0888889
		0.0222222	0
		0	0.0444444
		0.0666667	0.0888889
		0.0222222	0.155556
		0.0444444	0.0666667
		0.0416667	0
		0.0138889	0
		0.0138889	0
		0.0416667	0
		0.0972222	0
		0	0
		0	0
		0.0416667	0
		0.0138889	0
		0.0277778	0
		0.0972222	0
		0.0277778	0.0138889
		0.0138889	0
		0.0277778	0
		0	0
		0	0.0138889
		0.0138889	0
		0.0416667	0
		0	0
		0.0138889	0
		0.0138889	0.0138889
		0.0277778	0.0416667
		0.0138889	0
		0.0555556	0
		0.0694444	0
		0	0
		0.0138889	0
		0.0555556	0
		0.0138889	0
		0	0
		0.0555556	0
		0	0
		0.0138889	0
		0.0138889	0
		0	0
		0.0416667	0
		0.0138889	0
		0	0
		0.0138889	0
		0	0
		0.0138889	0
		0.0416667	0
		0.0833333	0
		0.0277778	0
		0.0138889	0
		0.0138889	0
		0	0
		0.0138889	0
		0.0416667	0
		0.0416667	0
		0	0
		0.0277778	0
		0.0277778	0
		0.0277778	0
		0	0
		0.0138889	0
		0.0138889	0
		0	0
		0	0
		0.0138889	0
		0.0138889	0
		0	0
		0.0277778	0
		0.0277778	0
		0	0
		0.0138889	0
		0.0277778	0
		0.0138889	0
		0.0138889	0
		0.0277778	0
		0	0
		0.0277778	0
		0.0568182	0.0795455
		0.0227273	0.0795455
		0.0568182	0.0227273
		0.0227273	0.0681818
		0.0568182	0.102273
		0.0681818	0
		0.0454545	0.0340909
		0.0568182	0.0227273
		0.0113636	0.0340909
		0.0340909	0.0909091
		0.0340909	0.0568182
		0.0113636	0.0681818
		0.0227273	0.0681818
		0.0454545	0.0568182
		0.0227273	0.0568182
		0	0.0340909
		0.0227273	0.113636
		0.0113636	0.0909091
		0.0454545	0.0454545
		0.0113636	0
		0.0568182	0
		0.0340909	0.0681818
		0.0113636	0
		0.0454545	0
		0.0113636	0.0454545
		0	0.0568182
		0.0113636	0.113636
		0.0227273	0.0681818
		0.0113636	0
		0.0113636	0.0681818
		0.0568182	0.102273
		0.0795455	0.102273
		0.0227273	0
		0.0340909	0
		0.0795455	0.0909091
		0.0340909	0.0568182
		0.0340909	0.136364
		0.0227273	0.0795455
		0.0227273	0.0909091
		0.0113636	0
		0.0227273	0.0681818
		0.0681818	0.0340909
		0.0795455	0.0909091
		0.0454545	0.0681818
		0.0227273	0.0454545
		0.0113636	0.102273
		0	0.0454545
		0.0113636	0.0340909
		0.0568182	0.0681818
		0.0340909	0
		0	0.0681818
		0.0454545	0.0681818
		0.0227273	0.0113636
		0.0568182	0.0568182
		0.0681818	0.0909091
		0.0681818	0.0909091
		0.0681818	0.0909091
		0.0227273	0.0909091
		0.0113636	0
		0.0340909	0.0795455
		0.0113636	0.0681818
		0.0568182	0
		0.0113636	0.0227273
		0.0227273	0
		0.0227273	0.0795455
		0.0227273	0.0568182
		0.0681818	0.102273
		0.0340909	0
		0.0227273	0.0340909
		0.0227273	0.125
		0	0.0454545
		0.0113636	0.0795455
		0.0340909	0.0454545
		0	0.0227273
		0	0.0340909
		0.102273	0.0795455
		0	0
		0.0340909	0.0113636
		0.0227273	0.0568182
		0.0227273	0.0681818
		0.0227273	0.0454545
		0.0340909	0.0681818
		0.0227273	0
		0.0340909	0.0227273
		0	0.0568182
		0.0113636	0
		0.0113636	0
		0	0.0113636
		0.025641	0
		0	0
		0	0.128205
		0.0512821	0.0769231
		0.128205	0
		0.025641	0.025641
		0.025641	0
		0.025641	0
		0.025641	0.25641
		0.025641	0
		0	0.102564
		0	0
		0	0
		0.025641	0
		0.025641	0.179487
		0.179487	0.025641
		0.205128	0.102564
		0	0.025641
		0.025641	0.153846
		0.179487	0.102564
		0.0769231	0.025641
		0.0769231	0.179487
		0	0.025641
		0.230769	0
		0.0512821	0
		0.0512821	0
		0.0512821	0
		0.102564	0
		0.128205	0
		0.0512821	0
		0.0769231	0.128205
		0	0.102564
		0	0.0769231
		0.0512821	0.128205
		0	0.0512821
		0.025641	0
		0.128205	0
		0.025641	0.128205
		0	0.128205
		0	0
		0	0
		0	0
		0.157895	0.105263
		0	0.0263158
		0.0263158	0.0263158
		0.0526316	0.0263158
		0.0526316	0.0263158
		0.0526316	0.0526316
		0.0789474	0
		0.0263158	0.105263
		0.0263158	0.0526316
		0.0263158	0.0263158
		0	0.0526316
		0.0263158	0.0526316
		0.0526316	0
		0.0263158	0.0526316
		0.0526316	0.0526316
		0.0526316	0.0526316
		0.0526316	0.0789474
		0.0263158	0.0263158
		0.0263158	0.0263158
		0	0.0526316
		0	0
		0.0789474	0
		0	0.0526316
		0.0263158	0
		0.0526316	0
		0.0526316	0.0526316
		0.0526316	0.0263158
		0	0
		0.0263158	0.0526316
		0	0.0526316
		0.0263158	0.0263158
		0.0263158	0
		0	0.0789474
		0	0.0263158
		0	0.0526316
		0	0
		0.00714286	0.1
		0.0357143	0
		0.00714286	0
		0.0285714	0.00714286
		0	0.0285714
		0.0571429	0
		0.0142857	0
		0.0214286	0.0285714
		0.0285714	0
		0.00714286	0
		0.0214286	0.0142857
		0.05	0
		0.0357143	0
		0.0642857	0
		0.0428571	0.0142857
		0.0357143	0
		0.0214286	0
		0	0
		0.0285714	0
		0	0
		0.0428571	0
		0.0428571	0
		0.0214286	0
		0.0142857	0
		0	0
		0	0
		0.0214286	0
		0.0357143	0.0214286
		0.00714286	0
		0.0214286	0.0285714
		0.0285714	0.00714286
		0.0428571	0.0142857
		0.0214286	0
		0.0214286	0.121429
		0.0214286	0
		0.0214286	0.0214286
		0.00714286	0
		0.00714286	0
		0.0357143	0.0285714
		0.0214286	0
		0.00714286	0
		0.0357143	0
		0.0428571	0
		0.0285714	0.0285714
		0.0357143	0
		0.0142857	0.0142857
		0.0428571	0
		0.0571429	0
		0.0571429	0
		0.00714286	0
		0.0642857	0
		0	0
		0.05	0
		0	0.0214286
		0.00714286	0
		0.00714286	0.121429
		0.0214286	0
		0.0428571	0.0142857
		0.0142857	0.0285714
		0	0
		0.0142857	0.0285714
		0.0714286	0
		0.0428571	0
		0.0214286	0
		0.0142857	0
		0.0142857	0.1
		0.0142857	0
		0.0285714	0
		0.00714286	0
		0.05	0.0857143
		0.0285714	0
		0.0357143	0.0285714
		0.0357143	0
		0	0
		0.0142857	0
		0.0285714	0.00714286
		0.0142857	0.0214286
		0.0428571	0.0214286
		0.00714286	0.0285714
		0.0357143	0
		0.00714286	0
		0.0428571	0
		0	0
		0.0785714	0.0142857
		0.0428571	0.00714286
		0.0357143	0
		0.0285714	0
		0.0357143	0
		0.05	0
		0.0357143	0.00714286
		0.00714286	0.0214286
		0.0285714	0.0571429
		0.0285714	0
		0.00714286	0
		0.0142857	0
		0.00714286	0
		0.0357143	0
		0.0285714	0
		0.0357143	0
		0.0357143	0
		0.0428571	0
		0.0571429	0
		0.0285714	0
		0.0714286	0
		0.0714286	0.0285714
		0.0428571	0
		0.0357143	0
		0.0571429	0
		0.0142857	0
		0.0357143	0
		0.00714286	0
		0.0571429	0.0285714
		0	0
		0.05	0
		0.0214286	0
		0.00714286	0
		0.0142857	0
		0.0142857	0
		0.0357143	0
		0.0142857	0.00714286
		0.0214286	0
		0	0.0214286
		0.0214286	0.0285714
		0	0
		0.0214286	0.0928571
		0	0
		0.0428571	0
		0	0
		0.0285714	0
		0.05	0.0285714
		0.0285714	0
		0.0142857	0.00714286
		0.0428571	0
		0.0428571	0.00714286
		0.0142857	0.0214286
		0.0214286	0
		0.0142857	0
		0.00714286	0.0642857
		0.0214286	0
		0.0273973	0.0136986
		0	0
		0.0273973	0
		0.0136986	0.0136986
		0.0205479	0
		0.0273973	0
		0	0
		0.0342466	0
		0.0136986	0
		0	0
		0.0273973	0.0205479
		0.00684931	0.0205479
		0.0136986	0
		0	0
		0.0136986	0
		0.0273973	0
		0.0342466	0
		0.00684931	0
		0.0547945	0
		0.0205479	0
		0.0136986	0
		0.0616438	0.0205479
		0.0273973	0
		0.0342466	0.0479452
		0	0
		0.0205479	0
		0.0136986	0
		0	0
		0.00684931	0
		0	0
		0	0
		0	0
		0.0205479	0
		0.0547945	0
		0.0136986	0
		0.0136986	0.0205479
		0	0
		0.0342466	0
		0.0136986	0.0547945
		0.0410959	0
		0.0273973	0.0616438
		0.0136986	0
		0	0
		0.0136986	0.0410959
		0	0.0684932
		0	0
		0	0
		0.00684931	0.0136986
		0.00684931	0
		0.00684931	0
		0.0479452	0.0136986
		0.0205479	0
		0.0136986	0
		0	0
		0.0273973	0
		0	0.0616438
		0.0342466	0
		0.0273973	0.0547945
		0.0273973	0
		0.0205479	0
		0.0273973	0
		0.00684931	0.0273973
		0.0273973	0.0684932
		0.0547945	0
		0.00684931	0
		0.0136986	0
		0.0205479	0
		0.00684931	0
		0.0136986	0
		0.0342466	0
		0.0205479	0.0136986
		0	0
		0.0273973	0.0136986
		0.0342466	0
		0.0273973	0
		0.0136986	0
		0	0
		0.0410959	0.0136986
		0	0
		0.0342466	0
		0	0
		0.00684931	0
		0.0136986	0.0821918
		0.0273973	0.0410959
		0.0273973	0
		0.0273973	0
		0.0136986	0.0136986
		0.0273973	0
		0.00684931	0
		0.00684931	0.00684931
		0	0
		0.0479452	0
		0.0136986	0
		0.0273973	0
		0.00684931	0.0410959
		0.0342466	0.0342466
		0.0136986	0
		0.00684931	0
		0	0
		0.0205479	0
		0	0
		0.0136986	0
		0	0
		0.00684931	0
		0.0273973	0.0342466
		0.00684931	0.0136986
		0.0205479	0.0479452
		0.00684931	0
		0	0
		0.0136986	0.0547945
		0.0136986	0
		0.0410959	0
		0.00684931	0.0205479
		0.0410959	0.0136986
		0.0136986	0
		0.0342466	0
		0.0547945	0
		0.0136986	0
		0.0410959	0
		0.0136986	0.0479452
		0.0136986	0
		0.0205479	0
		0	0
		0	0
		0.0342466	0.0136986
		0.0136986	0.0205479
		0.00684931	0
		0.0205479	0
		0.0753425	0
		0.0410959	0.0410959
		0.00684931	0
		0.0616438	0
		0.0410959	0
		0.0136986	0.0136986
		0.0410959	0
		0.0410959	0
		0.0205479	0
		0.0205479	0
		0.0205479	0
		0.0136986	0
		0.0479452	0
		0.0273973	0
		0.00684931	0.0547945
		0.0136986	0
		0.0479452	0
		0	0
		0.0151515	0
		0	0
		0.0757576	0
		0.030303	0
		0.0151515	0
		0	0
		0	0
		0.0151515	0
		0	0
		0.030303	0
		0	0
		0.0151515	0
		0	0
		0.030303	0
		0.0151515	0
		0.0151515	0
		0.030303	0
		0.0151515	0
		0.0757576	0
		0.030303	0
		0.0151515	0
		0.0151515	0
		0.0606061	0
		0.030303	0
		0.030303	0
		0.0151515	0
		0	0
		0.0151515	0
		0	0
		0.0606061	0
		0.0151515	0
		0	0
		0	0
		0.030303	0
		0.030303	0
		0.0454545	0
		0.0151515	0
		0.0454545	0
		0.0151515	0
		0.030303	0
		0.030303	0
		0	0
		0.0151515	0
		0.0151515	0
		0.0454545	0
		0	0
		0	0
		0.030303	0
		0	0
		0.030303	0
		0	0
		0.0151515	0
		0.030303	0
		0.0151515	0
		0.0151515	0
		0.0151515	0
		0.0151515	0
		0	0
		0.121212	0
		0.0151515	0
		0	0
		0	0
		0	0
		0	0
		0.030303	0
		0.0151515	0
		0	0
		0	0
		0	0
		0	0
		0	0
		0	0
		0.037037	0
		0	0.037037
		0	0
		0.037037	0
		0.111111	0
		0	0
		0	0.037037
		0	0
		0.0740741	0
		0.111111	0
		0.037037	0
		0	0
		0.111111	0
		0.0740741	0
		0.037037	0
		0	0
		0	0
		0.037037	0
		0.148148	0
		0	0
		0	0
		0	0.0531915
		0.0425532	0.0106383
		0.0744681	0
		0.0212766	0.0319149
		0	0
		0.0106383	0
		0.0106383	0.0425532
		0.0106383	0
		0	0
		0.0744681	0
		0.0744681	0.0212766
		0.0212766	0.0212766
		0.0638298	0.0425532
		0.0319149	0.0106383
		0	0.0531915
		0.0531915	0.0851064
		0.0638298	0.0212766
		0	0
		0.0531915	0.0957447
		0.0212766	0
		0	0
		0.0319149	0.0319149
		0	0
		0.0425532	0
		0.0212766	0
		0	0
		0.0531915	0.0638298
		0.0319149	0.0212766
		0	0
		0.0425532	0
		0	0
		0.0106383	0.0425532
		0.0319149	0.0851064
		0.0425532	0
		0.0638298	0
		0.0531915	0
		0	0
		0	0.0106383
		0.0212766	0.0425532
		0.0106383	0
		0.0425532	0
		0.0106383	0
		0.0106383	0
		0.0212766	0
		0	0
		0.0851064	0
		0.0212766	0.0744681
		0	0
		0.0212766	0
		0.0638298	0.0638298
		0.0319149	0.0212766
		0.0531915	0.0212766
		0	0.0425532
		0.0212766	0
		0.0106383	0
		0.0425532	0
		0	0
		0.0638298	0
		0	0
		0.0319149	0
		0.0319149	0
		0	0
		0.0531915	0
		0.0319149	0
		0	0
		0.0212766	0
		0.0212766	0.0212766
		0.0744681	0.0212766
		0.0106383	0
		0.0106383	0
		0.0638298	0.0531915
		0	0.0212766
		0.0531915	0
		0.0212766	0
		0.0212766	0.0212766
		0.0744681	0.0531915
		0	0
		0.0744681	0.0319149
		0.0106383	0.0106383
		0.0212766	0.0106383
		0	0
		0.0212766	0
		0.0106383	0.0638298
		0	0
		0.0425532	0.0531915
		0.0638298	0
		0.0319149	0.0319149
		0.0212766	0
		0.0425532	0
		0.0212766	0
		0	0
		0	0
		0.0212766	0
		0.0212766	0
		0	0
		0	0
		0	0
		0	0
		0	0
		0.0434783	0
		0	0
		0.0434783	0
		0	0
		0	0
		0	0
		0	0
		0	0
		0.0434783	0
		0	0
		0	0
		0	0
		0	0
		0.0434783	0
		0	0
		0	0
		0	0
		0	0

## Sheet: Supplementary Figure 2f
		A2 Ca2+ event rates
		no freeze	freeze
		0	0
		0.0194553	0.0387597
		0.0129702	0
		0	0
		0.00648508	0
		0	0
		0	0
		0	0
		0.0259403	0
		0.0194553	0
		0.0129702	0
		0	0
		0.077821	0.0775194
		0.0583658	0
		0.0518807	0
		0	0
		0.00648508	0
		0	0
		0.0907912	0
		0.0518807	0.0387597
		0.0453956	0
		0	0
		0.0129702	0
		0.0389105	0
		0	0
		0.00648508	0
		0.0259403	0
		0.0129702	0
		0	0
		0.0129702	0
		0.0129702	0
		0.0324254	0
		0.0129702	0
		0.0972763	0
		0	0
		0	0
		0.0259403	0
		0.0453956	0.0387597
		0.00648508	0
		0.0324254	0
		0.0194553	0
		0.0907912	0.0387597
		0	0
		0.0129702	0
		0.00648508	0
		0.0259403	0
		0.0453956	0
		0.0324254	0
		0	0
		0.077821	0
		0	0
		0.00648508	0
		0.00648508	0
		0	0
		0.00648508	0
		0.0583658	0.0387597
		0.00648508	0
		0.0129702	0
		0.0713359	0
		0.0972763	0.0387597
		0	0
		0.0194553	0
		0.0518807	0
		0.0194553	0
		0.0713359	0.0387597
		0.0713359	0
		0.0389105	0.0775194
		0.116732	0.0387597
		0.0324254	0
		0	0
		0	0.0531915
		0.0242718	0.0177305
		0.0323625	0
		0.0161812	0.0531915
		0.00809062	0
		0	0
		0.0404531	0.0531915
		0.0485437	0.0177305
		0.00809062	0.0177305
		0.0323625	0
		0.0242718	0.0177305
		0.0970874	0.0177305
		0	0
		0.0404531	0.0531915
		0.0404531	0.035461
		0.0161812	0.0177305
		0.0323625	0
		0.0404531	0.035461
		0.0242718	0.035461
		0.0161812	0
		0.00809062	0.0531915
		0.00809062	0.070922
		0	0
		0.0809061	0.035461
		0.0809061	0
		0.0647249	0.0177305
		0	0
		0.0242718	0.0177305
		0	0
		0.00809062	0.035461
		0.0889968	0.0177305
		0.00809062	0
		0.0161812	0.035461
		0.0323625	0.0177305
		0.0889968	0.0177305
		0.0485437	0
		0.0889968	0.0177305
		0.0242718	0.035461
		0.0161812	0
		0	0
		0.00809062	0
		0.0728155	0.0177305
		0.0323625	0.035461
		0	0
		0.0728155	0.035461
		0.011534	0
		0.0230681	0
		0.0230681	0
		0.0230681	0
		0.0519031	0
		0.017301	0
		0.0519031	0
		0.0461361	0
		0.0403691	0
		0.0461361	0
		0.011534	0
		0.0230681	0
		0.0403691	0.151515
		0.0403691	0
		0	0
		0.0634371	0
		0.0346021	0
		0.0519031	0
		0.0692042	0
		0.0288351	0
		0.0807382	0
		0.0346021	0.151515
		0.017301	0
		0.0519031	0
		0.011534	0
		0.0461361	0
		0.0634371	0
		0.0980392	0.151515
		0.011534	0
		0.0519031	0
		0.0576701	0.151515
		0.0403691	0
		0.0519031	0
		0.011534	0
		0.00576701	0
		0.0519031	0
		0.0403691	0
		0.0807382	0
		0.0230681	0
		0.0230681	0
		0.017301	0
		0.0230681	0.151515
		0.0749712	0
		0.0288351	0
		0.0922722	0
		0.0230681	0
		0.0461361	0
		0.0576701	0
		0.0403691	0
		0.0230681	0
		0.0403691	0
		0.0865052	0
		0.0461361	0
		0.0346021	0
		0.0692042	0
		0.0403691	0
		0.00576701	0
		0.0634371	0
		0.0403691	0
		0.0692042	0
		0.0403691	0
		0.011534	0
		0.0230681	0
		0.0403691	0
		0.0692042	0.151515
		0.0230681	0.30303
		0.0519031	0
		0.0288351	0
		0.0230681	0
		0.0634371	0
		0.0980392	0.151515
		0.0576701	0.151515
		0.0298805	0.0376884
		0.0298805	0
		0.0498008	0.0376884
		0.059761	0.0125628
		0.0298805	0
		0.0796813	0.0251256
		0.0498008	0.0125628
		0.0498008	0.0125628
		0.0697211	0.0125628
		0.059761	0.0376884
		0.0996016	0.0502513
		0.0298805	0.0376884
		0.0298805	0.0502513
		0	0.0125628
		0.0498008	0.0125628
		0.0498008	0.0879397
		0.00996016	0.0753769
		0.0796813	0.0125628
		0.0199203	0.0376884
		0.0398406	0.0251256
		0.059761	0.0502513
		0.0498008	0.0628141
		0.00996016	0.0125628
		0.0398406	0.0502513
		0.119522	0.0251256
		0.0398406	0.0376884
		0.059761	0.0628141
		0.0398406	0.0125628
		0.059761	0.0376884
		0.00996016	0.0251256
		0.0796813	0.0251256
		0.00996016	0.0376884
		0.0398406	0.0628141
		0.0697211	0.0251256
		0.0697211	0.0125628
		0.0697211	0.0125628
		0.0796813	0.0251256
		0.0398406	0
		0.0896414	0.0251256
		0.0199203	0.0502513
		0.00996016	0.0251256
		0.0298805	0
		0.0398406	0.0125628
		0.0498008	0
		0.109562	0.0628141
		0.0199203	0.0125628
		0.0996016	0
		0.0398406	0.0251256
		0.0796813	0.0251256
		0.059761	0.0125628
		0.059761	0.0125628
		0.0896414	0.0376884
		0.0996016	0.0376884
		0.0199203	0.0879397
		0.059761	0
		0.059761	0.0251256
		0.0298805	0.0251256
		0.00996016	0.0502513
		0.119522	0.0376884
		0.059761	0.0376884
		0.0697211	0.0125628
		0.0298805	0.0376884
		0.00996016	0
		0.0199203	0.0376884
		0.0796813	0.0879397
		0.0398406	0
		0.0796813	0
		0.059761	0
		0.0199203	0.0251256
		0.0498008	0.0502513
		0.059761	0.0251256
		0	0
		0.129482	0.0251256
		0.059761	0.0879397
		0.119522	0.0753769
		0.0697211	0
		0.0996016	0
		0.109562	0.0251256
		0.0697211	0.0502513
		0.0697211	0.0376884
		0.0298805	0.0125628
		0.0398406	0.0628141
		0.059761	0.0376884
		0.0498008	0.0502513
		0.0896414	0.0125628
		0.059761	0.0251256
		0.0498008	0.0753769
		0.0896414	0.0251256
		0.0159236	0
		0.0477707	0.0183824
		0.0477707	0
		0.0159236	0
		0.0318471	0.0551471
		0.0238853	0.0551471
		0.0636943	0.0367647
		0.0318471	0.0551471
		0.00796178	0.0183824
		0.0636943	0.0183824
		0.0636943	0.0367647
		0.0398089	0.0551471
		0.0238853	0.0367647
		0.0796178	0.0183824
		0.0398089	0
		0.0477707	0.0183824
		0.0318471	0.0183824
		0.0318471	0.0183824
		0.0716561	0.0551471
		0.0159236	0.0183824
		0.0318471	0.0183824
		0.0238853	0
		0.0238853	0.0551471
		0.00796178	0
		0.0557325	0.0183824
		0.0159236	0
		0.0318471	0.0551471
		0.0159236	0.0183824
		0.00796178	0.0367647
		0.0636943	0.0367647
		0.0398089	0
		0.0716561	0
		0.0875796	0.0183824
		0.111465	0.0551471
		0.0398089	0.0183824
		0.0557325	0.0183824
		0.0318471	0.0367647
		0.0557325	0
		0.0238853	0
		0.0388802	0.0389105
		0.00777605	0.077821
		0.0622084	0.0194553
		0.0233281	0.0194553
		0.0544323	0.0194553
		0	0.0389105
		0.0388802	0
		0.0466563	0.0194553
		0.0311042	0
		0.0622084	0.0194553
		0.0155521	0.0194553
		0.0311042	0.0583658
		0.0233281	0.0194553
		0.0233281	0.0389105
		0.0311042	0.0583658
		0	0
		0.0388802	0.0389105
		0.0622084	0.0389105
		0	0.0194553
		0.0155521	0.0194553
		0.0233281	0.0389105
		0.0388802	0.0389105
		0.0155521	0.0194553
		0.0622084	0.0389105
		0.0311042	0.0194553
		0.0777605	0.194553
		0.0155521	0.0194553
		0.0233281	0
		0.0155521	0.0194553
		0	0
		0.0311042	0
		0.0544323	0.0972763
		0.0311042	0.0389105
		0.0699844	0.0389105
		0.0544323	0.0389105
		0.0233281	0.0194553
		0.0388802	0.0583658
		0.0155521	0
		0.0424929	0
		0.00708215	0
		0.0212465	0.0257732
		0.00708215	0
		0	0
		0.0212465	0
		0.0212465	0.0257732
		0.0283286	0
		0.00708215	0
		0.0283286	0
		0	0
		0.0354108	0
		0.0212465	0
		0	0
		0.00708215	0
		0.00708215	0
		0.0354108	0
		0	0
		0.00708215	0
		0.00708215	0
		0.0141643	0
		0	0
		0.0141643	0.0257732
		0	0.0257732
		0.00708215	0
		0.0495751	0.0515464
		0.00708215	0
		0.0212465	0.0257732
		0.0283286	0
		0.00708215	0
		0.092068	0.0773196
		0.0283286	0.0257732
		0.00708215	0
		0.0141643	0
		0.00708215	0
		0.0424929	0.0257732
		0.0354108	0
		0	0.0257732
		0.0141643	0.0515464
		0.0141643	0.0257732
		0.0141643	0
		0.00708215	0
		0.0283286	0.0257732
		0.0495751	0
		0.0354108	0
		0.0283286	0
		0.00708215	0
		0.0212465	0.0257732
		0.0566572	0.0515464
		0.00708215	0
		0.0212465	0
		0.0637394	0.0257732
		0.00708215	0.0257732
		0.00708215	0
		0.0283286	0
		0.0637394	0.0257732
		0.0637394	0
		0.00708215	0.0515464
		0.0141643	0.0257732
		0.0354108	0.0257732
		0.0283286	0
		0.0495751	0.0257732
		0.0354108	0
		0.0283286	0.0257732
		0.0212465	0
		0.0354108	0
		0.0283286	0.0515464
		0.0354108	0.0515464
		0.0637394	0
		0.00708215	0
		0.0637394	0
		0.00708215	0
		0.0283286	0
		0.0495751	0
		0.0495751	0
		0	0
		0.00708215	0
		0.00708215	0.0515464
		0.0283286	0.0257732
		0.0212465	0.0515464
		0.0637394	0.0257732
		0.0708215	0
		0.0141643	0
		0.00708215	0
		0.00708215	0
		0.0354108	0
		0.0424929	0
		0.0212465	0
		0.0495751	0.0515464
		0.092068	0
		0.0283286	0.0515464
		0.00708215	0
		0.00708215	0.0773196
		0.0283286	0
		0.0424929	0
		0.0566572	0
		0.0779037	0
		0.0212465	0.0515464
		0.0141643	0.0257732
		0.0141643	0
		0.0283286	0
		0.0212465	0.0257732
		0.0283286	0
		0.0637394	0
		0	0.0257732
		0.0354108	0
		0.0637394	0
		0.0141643	0.0257732
		0.0141643	0
		0.0141643	0
		0.0637394	0
		0.0424929	0
		0.0212465	0
		0.0849858	0.0257732
		0.0566572	0.0257732
		0.0212465	0.0257732
		0.0212465	0
		0.00708215	0
		0.0566572	0
		0.0212465	0
		0.0283286	0
		0.0354108	0
		0.0424929	0.0257732
		0.0354108	0.0257732
		0.0283286	0
		0.0424929	0
		0.00708215	0
		0.0779037	0.0257732
		0.0141643	0.0257732
		0.0283286	0.0515464
		0.0283286	0
		0.0495751	0.0257732
		0.0283286	0
		0.0283286	0.0257732
		0.0424929	0.0257732
		0.0212465	0.0515464
		0.0283286	0
		0.0212465	0
		0.00708215	0
		0.0212465	0
		0.075662	0
		0.0315259	0
		0.0441362	0.280374
		0	0
		0.0126103	0.0934579
		0.0126103	0.046729
		0.0126103	0
		0.0126103	0.0934579
		0.0126103	0
		0.0189155	0
		0.0504414	0
		0.0441362	0
		0.037831	0
		0.037831	0.0934579
		0.0189155	0.046729
		0	0
		0.0252207	0
		0.0126103	0.046729
		0.0504414	0
		0.0189155	0
		0	0
		0.0315259	0
		0	0
		0.0315259	0.046729
		0.0126103	0
		0	0
		0.037831	0
		0.0252207	0.0934579
		0.0189155	0
		0.075662	0
		0.0126103	0
		0.037831	0
		0.0126103	0
		0.0126103	0.046729
		0.0315259	0
		0.100883	0
		0.037831	0
		0.0630517	0
		0.0504414	0
		0.0441362	0.046729
		0.0315259	0
		0.0630517	0.140187
		0.0567465	0
		0.0819672	0
		0.0126103	0
		0.037831	0.140187
		0.0693569	0
		0	0
		0.00630517	0
		0.0252207	0.046729
		0.0945776	0.046729
		0.0252207	0
		0.0252207	0
		0.0567465	0.046729
		0.00630517	0
		0.0441362	0
		0.132409	0.140187
		0.0882724	0.046729
		0	0
		0.00630517	0
		0.0189155	0
		0.0126103	0
		0.0126103	0
		0.0315259	0
		0.0126103	0
		0.0189155	0
		0.0693569	0.046729
		0.00630517	0
		0	0
		0.0252207	0
		0	0
		0.00630517	0
		0.0315259	0.186916
		0.0819672	0
		0.0189155	0
		0.00630517	0.046729
		0.0189155	0
		0	0
		0.0441362	0
		0.0126103	0.046729
		0.0945776	0
		0	0
		0.0315259	0
		0.00630517	0
		0.0315259	0
		0.0441362	0.0934579
		0.0315259	0
		0.0630517	0
		0.00630517	0
		0.0567465	0.0934579
		0.0189155	0.046729
		0.0630517	0.046729
		0.0126103	0
		0.0252207	0.046729
		0.0441362	0.046729
		0.0252207	0
		0.0189155	0
		0.0504414	0.046729
		0.0315259	0
		0.0441362	0
		0.0630517	0
		0.00630517	0
		0.0189155	0
		0.0252207	0
		0.0315259	0
		0.0252207	0.046729
		0.00630517	0
		0.0945776	0
		0.0630517	0
		0	0
		0.00630517	0
		0.0882724	0
		0.0504414	0.0934579
		0.0693569	0.046729
		0.0315259	0
		0.0315259	0.0934579
		0.0315259	0
		0.0693569	0
		0.037831	0
		0.0567465	0
		0	0
		0.0441362	0.233645
		0.0630517	0.046729
		0.00630517	0
		0	0
		0	0
		0.0126103	0
		0	0
		0.037831	0
		0	0
		0.0126103	0
		0.0693569	0.046729
		0	0
		0.0441362	0.046729
		0.0189155	0
		0.0630517	0.0934579
		0	0
		0.00630517	0
		0.0189155	0
		0.0315259	0
		0	0
		0.0315259	0
		0.0504414	0.0934579
		0.037831	0
		0	0
		0.0126103	0.046729
		0.0513113	0
		0.0114025	0
		0.0114025	0
		0.0342075	0
		0.0171038	0
		0.0285063	0
		0.022805	0
		0	0
		0.04561	0
		0.0627138	0
		0.0114025	0
		0.00570125	0
		0.0171038	0
		0.0399088	0
		0.0114025	0
		0.0399088	0
		0.0285063	0
		0.0285063	0.217391
		0.022805	0.217391
		0.04561	0
		0.0684151	0
		0.0171038	0
		0.0342075	0
		0.0171038	0
		0.022805	0
		0.0399088	0
		0.0171038	0
		0.0342075	0
		0.0570125	0
		0.0342075	0.217391
		0.0171038	0
		0.022805	0
		0.0285063	0
		0.0171038	0
		0.0684151	0.217391
		0.0513113	0
		0.0570125	0
		0.0399088	0
		0.0513113	0
		0.04561	0
		0.0114025	0
		0.0741163	0
		0	0
		0.0570125	0
		0.00570125	0
		0.0570125	0
		0.04561	0
		0.0342075	0
		0.0285063	0
		0.022805	0
		0.0399088	0
		0.04561	0
		0.0399088	0
		0.0342075	0
		0.0342075	0
		0.0285063	0
		0.0114025	0
		0.0570125	0
		0.0399088	0
		0.00570125	0
		0.04561	0
		0.0684151	0
		0.022805	0
		0.0798176	0
		0.0342075	0
		0.0399088	0
		0	0
		0.060241	0
		0.00669344	0
		0	0
		0.0133869	0
		0.0669344	0.0326797
		0.0267738	0
		0.153949	0.0653595
		0.00669344	0
		0	0.0326797
		0.00669344	0
		0.0535475	0
		0.0468541	0
		0.00669344	0
		0.060241	0
		0.0669344	0.0653595
		0.00669344	0
		0.060241	0
		0.0736278	0.0653595
		0.0535475	0.0980392
		0.0334672	0
		0.0200803	0
		0	0.0326797
		0.0200803	0
		0.0200803	0.0326797
		0.0401606	0
		0.0334672	0.0326797
		0.00703235	0
		0.0421941	0
		0.0140647	0
		0.0351617	0
		0.0140647	0
		0.0421941	0.026455
		0.0140647	0.026455
		0	0
		0.0632911	0
		0.0140647	0
		0.021097	0.0529101
		0.0351617	0.026455
		0.0421941	0
		0.0421941	0
		0.00703235	0.0529101
		0.0140647	0
		0.0421941	0.026455
		0.0281294	0.026455
		0.0140647	0
		0.0632911	0.132275
		0.0421941	0
		0.126582	0
		0.0140647	0
		0.0140647	0
		0.021097	0.0529101
		0.0140647	0.026455
		0	0
		0.021097	0.0793651
		0.00703235	0.026455
		0.00703235	0.026455
		0.0492264	0
		0.00703235	0.026455
		0.0140647	0.10582
		0.0140647	0
		0.0140647	0
		0.0140647	0.0529101
		0.021097	0.0529101
		0.0421941	0.0529101
		0.0492264	0.026455
		0.0843882	0.026455
		0.0562588	0
		0.0140647	0.026455
		0.0140647	0.026455
		0.0281294	0
		0.00703235	0
		0.0281294	0.026455
		0.0351617	0.026455
		0.021097	0
		0.0140647	0
		0.0914205	0.026455
		0	0
		0.00703235	0
		0.0281294	0
		0.0140647	0.026455
		0.0492264	0
		0.0140647	0.10582
		0.126582	0.0529101
		0.0140647	0
		0.0421941	0
		0.0492264	0.0793651
		0.0281294	0.026455
		0.0421941	0
		0.021097	0
		0.021097	0.026455
		0.0492264	0
		0	0
		0.0632911	0.026455
		0.0281294	0
		0.126582	0
		0.0140647	0
		0	0.0529101
		0.0281294	0.026455
		0.0773558	0.0529101
		0.0703235	0
		0.00703235	0
		0	0
		0.0281294	0
		0.0492264	0
		0.0281294	0
		0.0562588	0
		0.021097	0.026455
		0.0281294	0.026455
		0.00703235	0
		0.0140647	0
		0.0281294	0.026455
		0.0492264	0
		0.0914205	0.10582
		0.0140647	0.026455
		0.021097	0.0529101
		0.0281294	0.026455
		0.00703235	0.026455
		0.0281294	0.0529101
		0.0492264	0
		0.0281294	0
		0.0591017	0
		0.0591017	0
		0.0295508	0.0925926
		0.0118203	0
		0.0650118	0
		0.0768322	0
		0.0413712	0
		0.106383	0.0925926
		0.0413712	0
		0.0768322	0.0925926
		0.0413712	0.0925926
		0.0827423	0.0925926
		0.0472813	0
		0.0531915	0
		0.0768322	0
		0.0768322	0
		0.0945626	0.0925926
		0.0650118	0.0925926
		0.0295508	0.0925926
		0.070922	0
		0.0531915	0
		0.0650118	0
		0.035461	0.0925926

## Sheet: Supplementary Figure 2g
		A2-A1	A2-A1
		Ca2+ event rate	% time freezing
		0.000634921	14.3333
		-0.0260494	30.6667
		-0.0226852	3.66667
		-0.0177399	44.2222
		-0.0189459	28.6667
		-0.0299708	28.5556
		-0.00571429	21.5556
		-0.00403349	11.8889
		-0.00681818	2.55556
		-0.0176955	17
		-0.0117021	21
		-0.00966184	6

## Sheet: Supplementary Figure 2h
		A2-A1	A2-A1
		Ca2+ event change	Corr pair
		-2	-0.0571429
		3	-0.0428571
		-3	-0.0285714
		-2	-0.0428571
		0	-0.0142857
		-4	0
		-2	-0.0285714
		-6	-0.0428571
		3	0.0142857
		3	0.0142857
		-1	-0.0428571
		0	0
		11	-0.0142857
		1	0
		-1	0
		-5	-0.0428571
		-2	-0.0571429
		-3	-0.0285714
		4	0.0285714
		9	0
		5	-0.0428571
		-3	0
		-5	0
		-8	0.0428571
		-2	0
		-3	0.0142857
		1	-0.0428571
		-6	-0.0285714
		0	0
		0	0.0285714
		-1	-0.0285714
		2	-0.0142857
		1	0.0142857
		14	-0.0285714
		-3	-0.0571429
		0	0
		2	-0.0142857
		-2	-0.0142857
		-3	0
		-13	0
		-4	-0.0285714
		4	-0.0285714
		-4	0
		-2	0.0142857
		-4	0.0428571
		0	-0.0142857
		4	-0.0142857
		-4	0.0142857
		0	0
		8	0
		0	0
		-3	-0.0142857
		-2	-0.0285714
		0	0
		-3	0.0142857
		4	0
		-1	0
		-3	0
		0	0
		4	0
		0	0
		3	0.0285714
		7	0
		-6	0
		9	-0.0571429
		6	-0.0142857
		8	0.0142857
		13	0
		-1	0.0428571
		-4	-0.0142857
		-5	-0.0666667
		1	-0.0222222
		-4	0
		-5	0.0222222
		-1	0.0222222
		-7	-0.0444444
		1	-0.0222222
		-14	0.0444444
		-3	0.0666667
		-6	0.0444444
		0	-0.0222222
		-10	-0.0222222
		-5	-0.0222222
		0	0
		-5	0
		-10	-0.0222222
		-7	-0.0222222
		2	-0.0222222
		-12	0
		-3	0.0666667
		-4	-0.0222222
		-4	0.0222222
		-1	-0.0444444
		0	0
		-3	0
		-3	0.0222222
		-6	-0.0444444
		-11	0.0444444
		-4	-0.111111
		-3	0.0222222
		-4	0
		-7	0.0888889
		-3	-0.0222222
		-12	-0.0222222
		-5	0
		-2	0.0222222
		-5	0
		-9	0.0444444
		-11	0
		-2	-0.0222222
		-10	0.0222222
		-3	0.0444444
		-6	0.0222222
		-1	-0.0444444
		1	0
		-4	0
		-3	-0.0833333
		0	0.0138889
		1	0.0138889
		5	-0.0416667
		-14	0.0138889
		7	0.0138889
		1	-0.0277778
		7	0.0138889
		4	0.0277778
		-6	0.0277778
		1	0
		4	0
		2	0.0138889
		-6	-0.0138889
		7	0
		1	-0.0833333
		2	-0.0138889
		0	-0.0138889
		1	0
		6	0.0138889
		-5	0
		-5	0.0277778
		-4	-0.0138889
		-2	0.0555556
		4	-0.0138889
		-1	-0.0416667
		2	0.0277778
		-14	-0.0972222
		-9	0
		2	-0.0277778
		-1	0.0416667
		-2	-0.0138889
		-5	0.0138889
		-4	0.0416667
		-4	0.0138889
		-13	0
		5	0.0138889
		-15	0.0277778
		-12	0.0138889
		-18	-0.0416667
		-6	0
		4	-0.0416667
		-8	0
		9	0
		-6	0
		1	0.0277778
		-4	0.0416667
		2	-0.0416667
		-32	0.0138889
		-5	-0.0694444
		7	-0.0555556
		-8	-0.0277778
		-6	0.0277778
		8	0
		-18	0
		-7	0
		0	-0.0138889
		-2	-0.0138889
		2	-0.0138889
		-15	0
		-29	0.0138889
		-23	0.0138889
		-4	0
		-11	0
		-18	-0.0138889
		0	0.0138889
		-4	0.0138889
		-30	0.0138889
		-6	-0.0277778
		-6	0
		6	-0.0416667
		2	0.0227273
		-3	0
		-5	0.0227273
		-3	0
		-6	-0.0113636
		-1	0.0113636
		0	0
		-4	0.0113636
		-1	0.0227273
		4	0.0227273
		8	0.0113636
		-2	0.0454545
		1	0.0113636
		-5	0.0340909
		-4	0.0340909
		8	0
		-6	0.0113636
		5	-0.0113636
		2	-0.0113636
		-5	0.0454545
		-5	0.0113636
		-5	0
		-10	0.0340909
		1	0.0227273
		-1	0.0113636
		-2	0.0227273
		3	0.0340909
		0	0
		-5	0.0227273
		0	0.0113636
		5	0
		-6	0
		-6	-0.0113636
		-2	0.0113636
		-4	0
		-3	0
		-7	0
		-6	0.0113636
		-3	0.0113636
		0	-0.0113636
		-11	0
		-5	0
		0	0.0113636
		-10	0.0227273
		7	0.0340909
		-13	0.0227273
		2	0.0113636
		-4	-0.0113636
		-3	0.0681818
		-1	-0.0113636
		-1	0.0113636
		-8	-0.0113636
		2	0
		4	0.0227273
		-9	0.0227273
		-11	0.0113636
		-12	0.0340909
		-3	0.0113636
		-5	0.0113636
		-3	-0.0113636
		-4	0.0113636
		-2	0.0227273
		-11	-0.0113636
		-9	0
		6	0
		-6	-0.0227273
		-5	0.0227273
		-3	0.0340909
		-8	0
		-5	0
		-5	0
		-10	-0.0113636
		-1	0.0113636
		4	0
		-12	0.0113636
		-4	0.0113636
		1	-0.0113636
		-4	0.0113636
		-2	-0.0227273
		2	0
		0	0.0227273
		-6	0.0227273
		-5	-0.0113636
		-5	0
		-7	-0.0113636
		-9	0.0113636
		-5	0
		-11	0
		-8	0.0512821
		-7	0
		-7	0
		-14	0.0512821
		-6	0.128205
		2	0.128205
		2	0
		-11	0.128205
		-6	0.025641
		3	0
		1	0
		0	-0.025641
		-4	0.0512821
		-5	0
		-1	0.0512821
		-7	0.025641
		-2	0.153846
		-8	-0.025641
		5	0.0512821
		-12	-0.025641
		3	0.025641
		-5	0.025641
		-7	0.025641
		-5	0.025641
		-3	0
		-9	0.102564
		-3	0.0769231
		-6	0.025641
		1	0
		-3	0.025641
		-11	0.0769231
		4	0.025641
		0	-0.0512821
		7	0
		-2	-0.0512821
		-3	0.0512821
		-3	0.025641
		-2	0
		-1	0
		-4	-0.0263158
		-1	0
		2	-0.0263158
		-5	0
		1	0.0263158
		-1	0
		-10	0.0263158
		-2	0
		-3	0.0263158
		-1	0
		-8	0.0263158
		-2	-0.0263158
		-9	-0.0263158
		2	0.0263158
		-2	0
		-10	0
		0	-0.0263158
		-8	0.0263158
		-6	0
		-21	0
		-1	0.0263158
		-7	0
		-7	0.0263158
		-13	0
		-7	0
		0	0.0263158
		-4	0
		-15	0.0263158
		-8	0.0263158
		-10	0
		-14	0
		0	0
		-5	-0.0263158
		-4	0.0263158
		-5	0.0263158
		-7	0.0526316
		-3	0
		-7	0.0263158
		-2	-0.00714286
		1	0.0214286
		-2	0
		-1	0.0285714
		-1	-0.0357143
		-3	0
		2	-0.05
		0	-0.0142857
		-2	0.0571429
		-2	0.00714286
		-3	-0.0214286
		0	0.0142857
		1	-0.0285714
		-1	-0.0214286
		1	0
		-3	0
		0	0.0571429
		0	0
		1	0.0714286
		-3	0
		2	0.0571429
		-2	-0.00714286
		-2	0.05
		-3	0.0142857
		-15	0.0142857
		9	0.0357143
		-3	0.0428571
		-2	0.0142857
		-2	0
		0	-0.00714286
		4	0
		-5	0.00714286
		1	0.0571429
		-1	0.0214286
		-4	0.0428571
		0	0.0571429
		3	-0.0142857
		-4	-0.0142857
		-1	-0.0214286
		2	-0.0285714
		-1	0
		1	0
		-1	0.00714286
		2	0.00714286
		-1	0
		1	0
		-9	0.0142857
		1	-0.0142857
		6	0.0357143
		-2	-0.0142857
		-9	-0.00714286
		-4	0.0142857
		-1	-0.0214286
		0	0
		-10	0.0142857
		-1	0.0142857
		5	-0.0142857
		1	0.0285714
		0	-0.0142857
		-2	0.0214286
		0	-0.00714286
		4	0.0142857
		1	0.0214286
		0	0
		-2	0.00714286
		-4	0.00714286
		0	0.0214286
		-3	-0.00714286
		7	-0.00714286
		-5	0.0214286
		-4	0.0214286
		-8	0.0357143
		-1	0
		3	0.0142857
		-1	0.00714286
		-1	0
		-2	0.0214286
		-1	-0.00714286
		4	-0.0357143
		3	0
		1	0.0357143
		6	0.0214286
		1	0.00714286
		-1	0.0142857
		0	-0.00714286
		-1	0.0142857
		-1	0.0142857
		-1	0.0214286
		6	0.0285714
		1	0.00714286
		0	0
		0	0.0428571
		0	0.0357143
		-7	0.00714286
		2	0
		5	0
		8	-0.0357143
		0	-0.0142857
		-2	-0.00714286
		-7	0.0214286
		-1	0
		-2	-0.0142857
		3	-0.0142857
		0	0.00714286
		-3	0.05
		-6	0.0285714
		6	-0.0357143
		0	0.0357143
		-5	0.00714286
		-3	0.0285714
		2	0.0214286
		5	-0.00714286
		-6	0
		5	0
		3	0.0214286
		-4	0
		-3	0
		-1	-0.00714286
		3	-0.0285714
		-1	0.00714286
		-4	0.0285714
		3	-0.00714286
		-6	0.0357143
		-1	0
		-19	0.00714286
		-8	0.00714286
		-5	0.0357143
		-2	0.00714286
		0	0.00714286
		4	-0.0285714
		-7	0
		-2	0.0214286
		0	0.05
		3	-0.05
		-1	0.0214286
		-8	0.0214286
		-4	0.0214286
		-3	0.0142857
		-11	0.05
		-1	0.00714286
		1	0
		2	0.00684931
		8	-0.0136986
		-1	-0.0342466
		2	-0.0273973
		-4	-0.00684931
		1	0.0273973
		2	-0.00684931
		-6	0
		0	-0.0205479
		7	-0.00684931
		1	-0.0136986
		-1	0.0136986
		2	-0.00684931
		3	-0.0958904
		0	0
		-2	-0.0273973
		-1	-0.0205479
		-1	0
		-2	-0.0273973
		0	0
		-4	0
		0	0
		5	-0.0205479
		1	0.0136986
		-1	-0.0273973
		0	0.0136986
		-4	-0.00684931
		-5	0
		-3	0.0205479
		2	0.0136986
		2	-0.0342466
		-8	0.0547945
		-4	0.0136986
		4	0.0205479
		8	-0.0136986
		2	-0.0205479
		-2	0.00684931
		1	0.00684931
		-3	0
		-4	0.0205479
		9	-0.00684931
		4	-0.0205479
		6	-0.00684931
		-3	0.0205479
		8	-0.0136986
		8	-0.0273973
		-1	-0.0410959
		-2	-0.0273973
		-18	0.0205479
		10	0.0136986
		2	-0.0136986
		-2	-0.0273973
		-4	-0.0136986
		-1	0.0342466
		-6	0.0205479
		7	0
		-2	-0.00684931
		-1	-0.0136986
		0	-0.0479452
		-6	0.0136986
		1	0.0205479
		2	0
		2	0.00684931
		-10	0.0205479
		-8	0.00684931
		7	0.0410959
		-3	-0.00684931
		-1	-0.00684931
		-8	-0.00684931
		-1	-0.0684932
		-7	0.0273973
		2	0.0205479
		-4	0.0136986
		-1	0.0205479
		-1	0.0342466
		-9	0
		-2	-0.0205479
		5	0.0136986
		2	-0.0273973
		7	0.00684931
		-2	-0.0479452
		2	-0.0136986
		0	0.0273973
		-12	0.0205479
		-4	0.00684931
		2	0.0273973
		5	-0.00684931
		-14	0.0342466
		4	-0.00684931
		-3	0.0273973
		1	-0.00684931
		-1	0
		3	-0.0342466
		4	-0.00684931
		-7	0.0136986
		-3	0.0273973
		0	-0.0205479
		0	-0.00684931
		3	0.0273973
		1	-0.0136986
		-2	-0.00684931
		-2	-0.00684931
		-7	0.0273973
		0	0.00684931
		-1	0.0273973
		-2	0.00684931
		5	-0.0273973
		2	0.0136986
		-1	-0.0479452
		-4	0.00684931
		5	-0.0136986
		7	-0.00684931
		5	-0.0136986
		-1	0.0205479
		-4	0.0136986
		-3	-0.00684931
		-1	0.0136986
		-3	0.00684931
		1	0
		-9	-0.00684931
		4	0
		-1	0.0273973
		-13	0.00684931
		-4	-0.0547945
		-2	0
		-5	0.00684931
		-2	-0.0136986
		-5	0
		-1	-0.00684931
		0	-0.0205479
		2	-0.00684931
		-5	-0.0136986
		-5	0.0136986
		0	0
		9	0.0136986
		-9	-0.0136986
		-5	0.0342466
		-2	-0.0136986
		-5	-0.00684931
		-5	-0.0342466
		-3	0.0136986
		4	0.00684931
		4	-0.00684931
		0	0
		0	0
		3	-0.0151515
		-1	0.0606061
		-2	0.0454545
		3	0.0454545
		-7	0
		-6	0.0151515
		-4	0.0151515
		0	0
		3	-0.0151515
		6	-0.0454545
		-4	0.0454545
		-1	-0.030303
		-2	-0.0151515
		-2	-0.0151515
		-2	-0.030303
		-3	0.0454545
		0	0.030303
		-1	0
		2	0.0151515
		-3	-0.0151515
		10	0
		-4	0.0151515
		-5	0
		-7	-0.0151515
		1	0
		-10	0.0151515
		0	-0.0151515
		-3	0
		-6	0.0151515
		2	0
		-5	-0.030303
		0	0
		-2	-0.0151515
		-3	0.030303
		1	0
		-2	0.0606061
		-8	0.0151515
		0	-0.0151515
		-2	0.0454545
		4	-0.0151515
		0	0
		2	0.0454545
		-3	0
		1	0.0151515
		-1	0.136364
		4	0
		5	0
		2	0
		-4	0.0151515
		-1	-0.0151515
		6	-0.0454545
		1	0
		-7	0
		2	-0.0606061
		-5	0
		-1	0.0151515
		0	0.0454545
		-8	0.0151515
		-4	0.0151515
		1	0
		-3	0
		2	-0.0151515
		2	-0.0151515
		-9	0
		0	-0.0151515
		-3	0
		0	0
		-6	0.037037
		-3	0
		-3	-0.037037
		1	0
		8	0
		-4	0
		2	0
		-2	0
		-4	0
		-8	-0.037037
		-12	0.037037
		-2	0
		-9	0.037037
		-1	0.0740741
		-3	0
		-12	0.0740741
		0	0
		2	0
		3	0
		-9	0.037037
		-8	0
		-1	0
		2	0.0740741
		-6	0
		-4	0
		-7	0.0740741
		-1	-0.0106383
		-2	0.0106383
		-4	0.0744681
		2	0.0212766
		1	-0.0319149
		-1	0
		1	0
		0	0
		-6	0
		-4	-0.0212766
		2	-0.0212766
		5	-0.0319149
		-1	0.0106383
		3	0
		-1	0.0106383
		-10	0
		-1	0
		-1	0.0638298
		-4	-0.0212766
		11	-0.0212766
		4	-0.0106383
		2	0
		-10	0.0425532
		-10	0.0106383
		-1	0.0425532
		-2	0.0319149
		-3	-0.0212766
		1	0
		-2	0.0212766
		-7	0.0212766
		0	0.0212766
		-4	0.0744681
		-2	0
		-5	0.0106383
		-4	0.0106383
		-4	0
		0	0.0425532
		3	-0.0425532
		2	0
		2	-0.0106383
		-10	0
		-4	0
		-4	0.0425532
		-4	-0.0212766
		-4	0
		-8	0.0212766
		-10	0.0106383
		-6	0.0106383
		-2	0.0638298
		10	-0.0106383
		-5	-0.0425532
		-11	0.0106383
		-2	0.0212766
		-12	0.0106383
		0	0.0106383
		-2	0
		16	-0.0319149
		-3	0
		2	0
		5	-0.0106383
		-2	-0.0106383
		-7	-0.0106383
		-11	0.0106383
		-1	-0.0106383
		5	-0.0425532
		0	0
		9	-0.0106383
		1	0
		4	0
		-9	-0.0106383
		-6	0
		-2	0.0106383
		-3	-0.0106383
		5	-0.0212766
		-1	-0.0638298
		0	0
		-5	0
		3	0.0319149
		-2	-0.0106383
		8	0.0319149
		-1	-0.0106383
		1	0.0106383
		-3	-0.0106383
		-23	0.0531915
		-6	0.0425532
		-13	-0.0212766
		-7	0.0106383
		-4	0
		-6	0.0212766
		2	0.0425532
		-8	-0.0106383
		-6	0.0319149
		1	-0.0106383
		-6	-0.0106383
		0	0
		-3	0
		-2	0.0434783
		-2	0
		-2	0
		-5	0
		-5	-0.0434783
		8	0.0434783
		-1	0
		0	0
		-3	0.0434783
		-7	0.0434783
		0	0
		4	0
		-4	0
		-8	0
		4	0
		6	0
		-4	0
		4	0
		-14	-0.0434783
		-2	0
		-4	0

## Sheet: Supplementary Figure 2i
			Normalized corr pair ratio
			Cell sampling size
	num_iters	iter	5	10	15	20	25	30	40	50
	5	0	0.669583	0.84786	0.950917	0.999056	0.988876	0.950937	0.92588	0.978614
	5	1	1.71579	0.960224	0.985358	0.931043	0.85836	0.973569	1.01374	1.02677
	5	2	0.547796	0.9582	0.913344	0.922975	1.03075	1.02852	1.07405	1.0143
	5	3	0.635201	0.942884	1.02129	1.01879	0.96103	0.953043	1.01433	0.970148
	5	4	0.636597	0.834315	0.843552	1.03476	1.01365	0.979095	0.969406	0.996342
	10	0	0.669583	0.84786	0.950917	0.999056	0.988876	0.950937	0.92588	0.978614
	10	1	1.71579	0.960224	0.985358	0.931043	0.85836	0.973569	1.01374	1.02677
	10	2	0.547796	0.9582	0.913344	0.922975	1.03075	1.02852	1.07405	1.0143
	10	3	0.635201	0.942884	1.02129	1.01879	0.96103	0.953043	1.01433	0.970148
	10	4	0.636597	0.834315	0.843552	1.03476	1.01365	0.979095	0.969406	0.996342
	10	5	0.293519	0.771078	0.973966	1.11948	1.08653	1.06336	1.03362	1.02495
	10	6	0.825827	0.676226	0.811393	0.932652	0.888961	0.947503	0.892535	0.922617
	10	7	0.479332	0.879804	0.888866	0.910232	0.952579	0.973313	1.0025	0.979929
	10	8	0.631019	0.767426	1.12661	1.01243	0.934564	0.930759	0.9351	0.931489
	10	9	0.423312	1.04016	0.917682	1.05213	1.00133	0.987632	1.02169	1.01691
	20	0	0.669583	0.84786	0.950917	0.999056	0.988876	0.950937	0.92588	0.978614
	20	1	1.71579	0.960224	0.985358	0.931043	0.85836	0.973569	1.01374	1.02677
	20	2	0.547796	0.9582	0.913344	0.922975	1.03075	1.02852	1.07405	1.0143
	20	3	0.635201	0.942884	1.02129	1.01879	0.96103	0.953043	1.01433	0.970148
	20	4	0.636597	0.834315	0.843552	1.03476	1.01365	0.979095	0.969406	0.996342
	20	5	0.293519	0.771078	0.973966	1.11948	1.08653	1.06336	1.03362	1.02495
	20	6	0.825827	0.676226	0.811393	0.932652	0.888961	0.947503	0.892535	0.922617
	20	7	0.479332	0.879804	0.888866	0.910232	0.952579	0.973313	1.0025	0.979929
	20	8	0.631019	0.767426	1.12661	1.01243	0.934564	0.930759	0.9351	0.931489
	20	9	0.423312	1.04016	0.917682	1.05213	1.00133	0.987632	1.02169	1.01691
	20	10	1.91462	1.24272	1.03703	0.976317	0.970797	1.01195	1.0121	1.03316
	20	11	0.713134	0.87184	1.09128	0.975154	0.980302	0.966442	0.923125	0.959506
	20	12	0.76436	0.42686	0.778958	0.918606	0.945711	1.0419	0.98483	1.02935
	20	13	1.04911	1.13703	1.2312	1.14778	1.04841	1.05332	1.01702	1.01107
	20	14	1.59756	1.32311	1.39864	1.27904	1.14303	1.18612	1.0887	1.03201
	20	15	0.80795	1.04624	0.875757	1.13351	1.01585	0.982778	0.970348	0.965196
	20	16	0.974925	1.31116	1.04582	1.06076	0.987482	1.06136	0.968375	0.988659
	20	17	0.818586	0.941951	0.87926	0.976884	1.02203	1.00374	1.00476	1.02225
	20	18	1.57076	1.28971	1.16403	1.16938	1.0807	0.978295	1.03562	1.04431
	20	19	0.211915	0.91311	0.897065	0.88881	1.04946	1.03137	1.02717	0.98679
	50	0	0.669583	0.84786	0.950917	0.999056	0.988876	0.950937	0.92588	0.978614
	50	1	1.71579	0.960224	0.985358	0.931043	0.85836	0.973569	1.01374	1.02677
	50	2	0.547796	0.9582	0.913344	0.922975	1.03075	1.02852	1.07405	1.0143
	50	3	0.635201	0.942884	1.02129	1.01879	0.96103	0.953043	1.01433	0.970148
	50	4	0.636597	0.834315	0.843552	1.03476	1.01365	0.979095	0.969406	0.996342
	50	5	0.293519	0.771078	0.973966	1.11948	1.08653	1.06336	1.03362	1.02495
	50	6	0.825827	0.676226	0.811393	0.932652	0.888961	0.947503	0.892535	0.922617
	50	7	0.479332	0.879804	0.888866	0.910232	0.952579	0.973313	1.0025	0.979929
	50	8	0.631019	0.767426	1.12661	1.01243	0.934564	0.930759	0.9351	0.931489
	50	9	0.423312	1.04016	0.917682	1.05213	1.00133	0.987632	1.02169	1.01691
	50	10	1.91462	1.24272	1.03703	0.976317	0.970797	1.01195	1.0121	1.03316
	50	11	0.713134	0.87184	1.09128	0.975154	0.980302	0.966442	0.923125	0.959506
	50	12	0.76436	0.42686	0.778958	0.918606	0.945711	1.0419	0.98483	1.02935
	50	13	1.04911	1.13703	1.2312	1.14778	1.04841	1.05332	1.01702	1.01107
	50	14	1.59756	1.32311	1.39864	1.27904	1.14303	1.18612	1.0887	1.03201
	50	15	0.80795	1.04624	0.875757	1.13351	1.01585	0.982778	0.970348	0.965196
	50	16	0.974925	1.31116	1.04582	1.06076	0.987482	1.06136	0.968375	0.988659
	50	17	0.818586	0.941951	0.87926	0.976884	1.02203	1.00374	1.00476	1.02225
	50	18	1.57076	1.28971	1.16403	1.16938	1.0807	0.978295	1.03562	1.04431
	50	19	0.211915	0.91311	0.897065	0.88881	1.04946	1.03137	1.02717	0.98679
	50	20	1.50224	1.13498	1.02607	0.982285	0.944403	0.97963	0.977987	0.995119
	50	21	0.787298	0.99285	1.01938	0.992948	0.973064	1.01087	1.02929	1.01285
	50	22	0.875777	1.20449	1.10272	1.0952	0.982245	1.02552	1.01752	0.993337
	50	23	1.1031	1.03314	1.06629	1.17353	1.13808	1.09241	1.02058	1.01876
	50	24	0.8332	1.1213	1.05805	1.08785	1.0356	0.963624	0.987133	0.975125
	50	25	1.75506	1.28146	1.21763	0.982807	1.01398	0.971288	1.03069	0.976692
	50	26	0.551127	0.700824	1.03919	1.03418	0.975276	0.960761	0.967935	0.975179
	50	27	1.54908	1.25206	1.08328	1.01604	0.983064	1.00758	0.971802	0.953414
	50	28	1.88202	0.765334	0.820779	0.846463	0.96312	0.994547	1.00546	0.998776
	50	29	0.598331	0.791408	0.905004	0.984345	0.937596	1.00021	1.01109	1.00081
	50	30	0.983299	1.12969	1.09231	1.10063	0.980355	0.962414	1.00503	1.01291
	50	31	1.79554	1.01728	1.0483	1.08401	1.04553	0.985539	0.96638	1.0275
	50	32	1.31543	1.0403	0.991717	1.00677	0.976506	0.97535	0.981143	0.980629
	50	33	0.375519	1.16741	1.07094	1.02603	1.09072	1.05218	1.01509	0.994704
	50	34	1.41286	1.22272	1.26322	1.05823	1.05771	0.989895	1.02769	0.997545
	50	35	0.936622	1.23601	1.22309	1.10143	0.988235	0.994227	0.982358	0.978216
	50	36	0.407784	0.933905	1.00108	0.956051	1.00025	1.07477	1.02433	1.00651
	50	37	1.38517	1.2641	1.14811	1.10921	1.07549	1.02309	0.992491	1.05698
	50	38	1.59343	1.14887	1.02442	0.916248	0.979371	1.02263	1.00641	1.00824
	50	39	1.04143	1.04815	0.920099	1.07384	1.07207	1.04124	1.01786	1.0132
	50	40	1.28763	1.15195	0.997207	0.959603	0.980693	1.00561	1.04919	1.03574
	50	41	0.412788	1.02619	0.984677	1	1.01568	0.977804	0.987506	0.977534
	50	42	0.765165	0.986161	0.865151	0.928238	0.964062	0.922394	0.945188	0.962531
	50	43	0.879508	0.81752	0.932141	1.01491	1.0483	1.05083	1.01824	0.98257
	50	44	0.197452	0.753983	1.03543	1.10167	1.04087	0.998754	1.0196	1.01743
	50	45	0.384871	0.887243	1.17304	1.07993	1.20888	1.12073	1.03243	1.03315
	50	46	1.45179	1.49679	0.962433	1.12576	1.12296	1.10123	1.08655	1.05096
	50	47	0.28356	0.837424	1.08665	1.03375	1.06875	1.12855	1.03534	1.03366
	50	48	2.00956	1.16824	1.02105	0.965427	0.977381	0.982669	0.998549	0.973318
	50	49	0	0.633762	0.861218	0.896107	0.914772	0.98725	0.981487	1.01593
	100	0	0.669583	0.84786	0.950917	0.999056	0.988876	0.950937	0.92588	0.978614
	100	1	1.71579	0.960224	0.985358	0.931043	0.85836	0.973569	1.01374	1.02677
	100	2	0.547796	0.9582	0.913344	0.922975	1.03075	1.02852	1.07405	1.0143
	100	3	0.635201	0.942884	1.02129	1.01879	0.96103	0.953043	1.01433	0.970148
	100	4	0.636597	0.834315	0.843552	1.03476	1.01365	0.979095	0.969406	0.996342
	100	5	0.293519	0.771078	0.973966	1.11948	1.08653	1.06336	1.03362	1.02495
	100	6	0.825827	0.676226	0.811393	0.932652	0.888961	0.947503	0.892535	0.922617
	100	7	0.479332	0.879804	0.888866	0.910232	0.952579	0.973313	1.0025	0.979929
	100	8	0.631019	0.767426	1.12661	1.01243	0.934564	0.930759	0.9351	0.931489
	100	9	0.423312	1.04016	0.917682	1.05213	1.00133	0.987632	1.02169	1.01691
	100	10	1.91462	1.24272	1.03703	0.976317	0.970797	1.01195	1.0121	1.03316
	100	11	0.713134	0.87184	1.09128	0.975154	0.980302	0.966442	0.923125	0.959506
	100	12	0.76436	0.42686	0.778958	0.918606	0.945711	1.0419	0.98483	1.02935
	100	13	1.04911	1.13703	1.2312	1.14778	1.04841	1.05332	1.01702	1.01107
	100	14	1.59756	1.32311	1.39864	1.27904	1.14303	1.18612	1.0887	1.03201
	100	15	0.80795	1.04624	0.875757	1.13351	1.01585	0.982778	0.970348	0.965196
	100	16	0.974925	1.31116	1.04582	1.06076	0.987482	1.06136	0.968375	0.988659
	100	17	0.818586	0.941951	0.87926	0.976884	1.02203	1.00374	1.00476	1.02225
	100	18	1.57076	1.28971	1.16403	1.16938	1.0807	0.978295	1.03562	1.04431
	100	19	0.211915	0.91311	0.897065	0.88881	1.04946	1.03137	1.02717	0.98679
	100	20	1.50224	1.13498	1.02607	0.982285	0.944403	0.97963	0.977987	0.995119
	100	21	0.787298	0.99285	1.01938	0.992948	0.973064	1.01087	1.02929	1.01285
	100	22	0.875777	1.20449	1.10272	1.0952	0.982245	1.02552	1.01752	0.993337
	100	23	1.1031	1.03314	1.06629	1.17353	1.13808	1.09241	1.02058	1.01876
	100	24	0.8332	1.1213	1.05805	1.08785	1.0356	0.963624	0.987133	0.975125
	100	25	1.75506	1.28146	1.21763	0.982807	1.01398	0.971288	1.03069	0.976692
	100	26	0.551127	0.700824	1.03919	1.03418	0.975276	0.960761	0.967935	0.975179
	100	27	1.54908	1.25206	1.08328	1.01604	0.983064	1.00758	0.971802	0.953414
	100	28	1.88202	0.765334	0.820779	0.846463	0.96312	0.994547	1.00546	0.998776
	100	29	0.598331	0.791408	0.905004	0.984345	0.937596	1.00021	1.01109	1.00081
	100	30	0.983299	1.12969	1.09231	1.10063	0.980355	0.962414	1.00503	1.01291
	100	31	1.79554	1.01728	1.0483	1.08401	1.04553	0.985539	0.96638	1.0275
	100	32	1.31543	1.0403	0.991717	1.00677	0.976506	0.97535	0.981143	0.980629
	100	33	0.375519	1.16741	1.07094	1.02603	1.09072	1.05218	1.01509	0.994704
	100	34	1.41286	1.22272	1.26322	1.05823	1.05771	0.989895	1.02769	0.997545
	100	35	0.936622	1.23601	1.22309	1.10143	0.988235	0.994227	0.982358	0.978216
	100	36	0.407784	0.933905	1.00108	0.956051	1.00025	1.07477	1.02433	1.00651
	100	37	1.38517	1.2641	1.14811	1.10921	1.07549	1.02309	0.992491	1.05698
	100	38	1.59343	1.14887	1.02442	0.916248	0.979371	1.02263	1.00641	1.00824
	100	39	1.04143	1.04815	0.920099	1.07384	1.07207	1.04124	1.01786	1.0132
	100	40	1.28763	1.15195	0.997207	0.959603	0.980693	1.00561	1.04919	1.03574
	100	41	0.412788	1.02619	0.984677	1	1.01568	0.977804	0.987506	0.977534
	100	42	0.765165	0.986161	0.865151	0.928238	0.964062	0.922394	0.945188	0.962531
	100	43	0.879508	0.81752	0.932141	1.01491	1.0483	1.05083	1.01824	0.98257
	100	44	0.197452	0.753983	1.03543	1.10167	1.04087	0.998754	1.0196	1.01743
	100	45	0.384871	0.887243	1.17304	1.07993	1.20888	1.12073	1.03243	1.03315
	100	46	1.45179	1.49679	0.962433	1.12576	1.12296	1.10123	1.08655	1.05096
	100	47	0.28356	0.837424	1.08665	1.03375	1.06875	1.12855	1.03534	1.03366
	100	48	2.00956	1.16824	1.02105	0.965427	0.977381	0.982669	0.998549	0.973318
	100	49	0	0.633762	0.861218	0.896107	0.914772	0.98725	0.981487	1.01593
	100	50	1.08003	1.03535	1.07477	0.997575	0.938243	0.908759	0.902798	0.970893
	100	51	1.19403	0.851264	0.839339	0.879161	0.879097	0.931357	0.988061	1.00114
	100	52	1.30905	1.30784	0.962217	0.975127	1.04027	1.03035	1.06555	1.02679
	100	53	0.566634	1.04214	0.96662	0.955954	0.949462	0.973777	1.03408	0.997861
	100	54	1.37556	0.793398	0.784633	0.86045	0.860384	0.874727	0.918218	0.980343
	100	55	0.507353	1.07755	1.09517	1.05374	0.996169	0.966807	0.951991	0.979115
	100	56	1.23671	1.17256	1.10031	0.981625	1.00323	1.00134	0.994251	1.0055
	100	57	0.383379	1.09672	1.09963	1.11377	1.06465	1.00487	0.968753	0.994344
	100	58	0.190779	0.769921	0.937189	0.942596	0.975671	0.918703	1.00356	1.02225
	100	59	1.21297	0.843162	0.815863	0.879584	0.980399	0.961917	0.908521	0.923755
	100	60	0.821429	1.14223	1.07398	1.02268	1.03449	1.00589	1.01824	0.958536
	100	61	2.22747	1.28844	1.06628	1.03663	1.09747	1.07312	1.03761	1.00323
	100	62	1.20223	0.854218	0.977441	1.03926	1.01663	1.04869	0.982544	1.00753
	100	63	1.92034	0.909684	1.08242	0.994194	0.941418	0.950601	0.99162	0.960311
	100	64	0.532943	0.974786	0.948352	0.962134	0.9802	1.02466	0.990196	0.983125
	100	65	1.25267	1.38095	1.1106	1.1515	1.07217	1.08227	1.02704	0.985015
	100	66	1.33578	1.05527	1.11471	1.00115	0.952079	0.929238	0.96023	0.98693
	100	67	1.98071	1.1344	1.04816	0.975411	1.06373	1.08026	1.06114	1.03066
	100	68	0.947303	0.797753	0.878886	0.845086	0.874728	0.931366	0.933117	0.95193
	100	69	0.425458	0.573191	0.961571	0.952474	0.975617	0.999691	1.00339	0.994888
	100	70	0.706791	1.09362	0.89734	0.946609	0.942156	0.898085	0.949847	0.990651
	100	71	1.26687	0.869476	1.28698	1.05478	1.04811	0.996024	1.02011	1.05403
	100	72	0.864064	0.876292	0.983378	0.946862	1.01138	1.02767	0.990758	0.986715
	100	73	0.570635	0.582359	1.03289	1.0662	1.04978	1.01908	1.0621	1.04092
	100	74	0.616164	1.17288	0.994872	1.01216	0.944458	0.927904	0.940716	0.973171
	100	75	0.849135	0.998832	0.913659	0.862285	0.826591	0.865512	0.879615	0.928872
	100	76	0.907388	0.682815	0.795688	0.825763	0.888406	1.00844	1.00304	0.990604
	100	77	0.901358	0.64343	0.951878	0.946676	0.977979	0.889417	0.926855	1.00253
	100	78	0.0801991	1.03797	1.01086	0.88438	0.952773	0.981111	0.976356	1.01536
	100	79	1.24625	0.89479	1.10513	1.08959	0.988003	0.926883	0.992723	0.962751
	100	80	1.38851	0.95958	0.798275	0.843117	0.925292	0.928053	0.989518	0.996815
	100	81	0.835928	1.1091	0.986447	1.23856	1.16619	1.15479	1.04442	1.04677
	100	82	1.2488	0.929882	0.956387	1.08984	1.0822	1.07807	1.09942	1.04118
	100	83	0.659235	0.841572	1.11473	1.10042	1.10909	1.1151	1.114	1.0666
	100	84	1.13691	0.682434	0.819646	0.728535	0.784733	0.896879	0.931219	1.00755
	100	85	0.98909	0.800995	0.885666	0.862096	1.01153	0.989228	0.964798	1.00457
	100	86	0.302509	0.741117	0.835868	1.0709	1.10398	1.04263	1.01062	0.988844
	100	87	0.933413	0.804456	0.989238	1.07764	1.02525	0.954925	0.982957	0.991526
	100	88	1.67569	0.826271	1.03888	1.04421	1.06145	1.04114	1.05653	1.01732
	100	89	1.05608	1.13422	0.858434	1.00306	1.02773	0.995376	0.998801	0.993482
	100	90	0.340461	0.922555	0.899809	0.931713	0.931249	0.847606	0.935382	0.989281
	100	91	0.665741	0.817363	0.927834	0.996915	0.976302	1.00138	0.982431	0.982197
	100	92	0.429695	0.841548	0.87912	0.920633	0.858708	0.939683	1.04206	1.04109
	100	93	1.00181	0.902226	1.16128	1.12307	1.05273	0.975557	0.970477	1.00554
	100	94	1.2736	0.817402	0.764213	0.843973	0.913577	0.972047	1.03975	1.04064
	100	95	0.635417	0.963902	1.04272	1.0265	1.06299	1.05153	1.03628	1.00371
	100	96	1.49006	1.46728	1.36634	1.19564	1.12795	1.04067	1.04059	1.01016
	100	97	0.791421	0.717853	0.946548	0.969388	0.929636	0.974733	0.977839	0.983528
	100	98	0.360157	0.859833	0.671189	0.935038	0.920106	0.924783	0.939066	0.950049
	100	99	0.837533	0.92451	0.965998	1.06163	0.999339	0.968986	0.994046	0.9973
