# Supplementary material for: Contextual fear memory retrieval by correlated ensembles of ventral CA1 neurons
Source: Nat Commun. 2020 Jul 13;11:3492. doi: 10.1038/s41467-020-17270-w (PMC7359370; doi:10.1038/s41467-020-17270-w)
Supplement: Supplementary file 4 — Source Data [file 41467_2020_17270_MOESM4_ESM.zip › source_data/Source Data for Supp Figure 3.xlsx]

## Sheet: Supplementary Figure 3b
			% time freezing
		conditioning type	A1	A2	B
		Fear	0	28.5556	2.22222
		Fear	0	2.55556	0.444444
		Fear	0	17	0
		Fear	0	21	0
		Fear	0	21.5556	0
		Fear	0	11.8889	0
		Fear	1	31.3333	0
		Fear	0	3.66667	0
		Fear	0	44.2222	5
		Fear	2	30.2222	4.22222
		Neutral	0	0	0
		Neutral	0	0.333333	0
		Neutral	0	0	0
		Neutral	0	6.33333	0
		Neutral	2	2.66667	2.44444
		Neutral	0	4.55556	0
		Neutral	0	3.44444	0
		Fear	0	14.3333	23.3333
		Fear	0	6	0.333333

## Sheet: Supplementary Figure 3c
			fraction of active cells
		mouse conditioning type	A1	A2	B
		fear	0.842857	0.728571	0.7
		fear	1	0.988636	1
		fear	1	0.947368	1
		fear	0.942857	0.957143	0.978571
		fear	0.958904	0.856164	0.993151
		fear	0.986111	0.986111	0.958333
		fear	0.969697	0.969697	0.954545
		fear	0.962963	0.925926	0.851852
		fear	0.957447	0.946809	0.989362
		fear	1	1	1
		fear	1	0.844444	0.911111
		fear	1	1	0.974359
		neutral	0.87234	0.978723	0.978723
		neutral	0.990291	1	1
		neutral	0.975	0.95	1
		neutral	0.911765	0.985294	0.955882
		neutral	1	0.894737	0.973684
		neutral	1	0.961538	1
		neutral	0.955556	1	0.977778

## Sheet: Supplementary Figure 3d
			fraction of reactivated cells
		mouse conditioning type	A1 & A2	A1 & B	A2 & B	all days
		fear	0.671429	0.557143	0.528571	0.471429
		fear	0.988636	1	0.988636	0.988636
		fear	0.947368	1	0.947368	0.947368
		fear	0.907143	0.928571	0.935714	0.892857
		fear	0.842466	0.952055	0.849315	0.835616
		fear	0.972222	0.944444	0.958333	0.944444
		fear	0.954545	0.939394	0.939394	0.924242
		fear	0.925926	0.851852	0.851852	0.851852
		fear	0.93617	0.946809	0.93617	0.925532
		fear	1	1	1	1
		fear	0.844444	0.911111	0.777778	0.777778
		fear	1	0.974359	0.974359	0.974359
		neutral	0.851064	0.87234	0.957447	0.851064
		neutral	0.990291	0.990291	1	0.990291
		neutral	0.925	0.975	0.95	0.925
		neutral	0.897059	0.882353	0.941176	0.867647
		neutral	0.894737	0.973684	0.868421	0.868421
		neutral	0.961538	1	0.961538	0.961538
		neutral	0.955556	0.933333	0.977778	0.933333

## Sheet: Supplementary Figure 3e
			Rate of Ca2+ events
		conditioning treatment	A1	A2	B
		fear	0.0611111	0.0388889	0.0222222
		fear	0.0333333	0.0277778	0.0666667
		fear	0.0388889	0.05	0.0833333
		fear	0.05	0.0222222	0.0666667
		fear	0.0388889	0.0444444	0.0388889
		fear	0.0166667	0.0111111	0.0833333
		fear	0.0833333	0.0277778	0.0444444
		fear	0.05	0.0388889	0.0555556
		fear	0.0388889	0.0222222	0.0388889
		fear	0.0555556	0.05	0.0388889
		fear	0.0611111	0.0166667	0.0333333
		fear	0.05	0.0388889	0.0444444
		fear	0.0722222	0.0222222	0.0666667
		fear	0.0166667	0.0277778	0.0833333
		fear	0.05	0.0388889	0.0722222
		fear	0.0555556	0	0.00555556
		fear	0.0388889	0.0388889	0.0777778
		fear	0.1	0.0555556	0.0277778
		fear	0.0388889	0.00555556	0.05
		fear	0.133333	0.0166667	0.0222222
		fear	0.0333333	0.0277778	0.0777778
		fear	0.0777778	0.0388889	0.0555556
		fear	0.0555556	0.0166667	0.0777778
		fear	0.127778	0.0555556	0.0166667
		fear	0.0666667	0.0277778	0.0444444
		fear	0.111111	0.111111	0.0722222
		fear	0.0388889	0.0166667	0.0722222
		fear	0.1	0.0166667	0.0722222
		fear	0.0611111	0.0166667	0.0388889
		fear	0.0555556	0	0.0277778
		fear	0.1	0.0222222	0.0555556
		fear	0.0666667	0.0666667	0.0611111
		fear	0.0611111	0.0333333	0.0777778
		fear	0.0833333	0.0611111	0.1
		fear	0.0777778	0.05	0.0388889
		fear	0.0611111	0.0222222	0.05
		fear	0.0611111	0.0444444	0.0777778
		fear	0.05	0.0111111	0.0777778
		fear	0.0444444	0.0333333	0.0555556
		fear	0	0.00555556	0.00555556
		fear	0.0333333	0.0222222	0.0444444
		fear	0.0111111	0.00555556	0
		fear	0.00555556	0	0.0444444
		fear	0.0333333	0.0166667	0.0333333
		fear	0.0111111	0.0222222	0.0166667
		fear	0.0222222	0.0222222	0.0333333
		fear	0.0166667	0.00555556	0.0166667
		fear	0.0333333	0.0222222	0.0166667
		fear	0.0166667	0	0.0166667
		fear	0.0277778	0.0277778	0.0833333
		fear	0.0111111	0.0166667	0.0222222
		fear	0.00555556	0	0.111111
		fear	0	0.00555556	0.0111111
		fear	0.0222222	0.00555556	0.0222222
		fear	0.0277778	0.0277778	0.0222222
		fear	0	0	0.0166667
		fear	0	0.00555556	0
		fear	0.0222222	0.00555556	0.0111111
		fear	0	0.0111111	0.0111111
		fear	0.0111111	0	0.0333333
		fear	0.0277778	0.0166667	0.0444444
		fear	0.0222222	0.00555556	0.0277778
		fear	0.0888889	0.00555556	0.00555556
		fear	0	0.05	0.0111111
		fear	0.0222222	0.00555556	0.0166667
		fear	0.0333333	0.0222222	0.0333333
		fear	0.0333333	0.0222222	0.0444444
		fear	0.00555556	0.00555556	0.00555556
		fear	0.0666667	0.0888889	0.0611111
		fear	0.0555556	0.0277778	0.0333333
		fear	0	0.00555556	0.0222222
		fear	0.0166667	0.0111111	0.0444444
		fear	0.0277778	0.00555556	0.0444444
		fear	0.0388889	0.0388889	0.0444444
		fear	0.0111111	0.0277778	0.05
		fear	0.0277778	0.00555556	0.0666667
		fear	0.0277778	0.0222222	0.0166667
		fear	0.00555556	0.0166667	0.0277778
		fear	0.0166667	0.0111111	0.0222222
		fear	0	0.00555556	0.0722222
		fear	0.0333333	0.0277778	0.0555556
		fear	0.0277778	0.0388889	0.0777778
		fear	0.0333333	0.0277778	0.0444444
		fear	0.0166667	0.0222222	0.0277778
		fear	0.0555556	0.00555556	0.0277778
		fear	0.0166667	0.0222222	0.0333333
		fear	0.0222222	0.0555556	0.0111111
		fear	0.0166667	0.00555556	0.00555556
		fear	0.0666667	0.0166667	0.0222222
		fear	0.0777778	0.0555556	0.0777778
		fear	0.0166667	0.0111111	0.05
		fear	0.00555556	0.00555556	0.0333333
		fear	0.0777778	0.0222222	0.0666667
		fear	0.0611111	0.0555556	0.0444444
		fear	0.0222222	0.05	0.0944444
		fear	0.0111111	0.0166667	0.0333333
		fear	0.0166667	0.0166667	0
		fear	0.0444444	0.0333333	0.0722222
		fear	0.0222222	0.0222222	0.0388889
		fear	0.0222222	0.0444444	0.0722222
		fear	0.0222222	0.0277778	0.0222222
		fear	0.0277778	0.0277778	0.0277778
		fear	0.0277778	0.0166667	0.0111111
		fear	0.05	0.0277778	0.0777778
		fear	0.0333333	0.0333333	0.0555556
		fear	0.0555556	0.0388889	0.0388889
		fear	0.0111111	0.05	0.0333333
		fear	0.0333333	0.00555556	0.0166667
		fear	0.0722222	0.05	0.0611111
		fear	0.05	0.00555556	0.0277778
		fear	0.0277778	0.0222222	0.0333333
		fear	0.0222222	0.0388889	0.0277778
		fear	0.0444444	0.0388889	0.0166667
		fear	0.00555556	0	0.00555556
		fear	0.0166667	0.00555556	0.0222222
		fear	0.0222222	0.0166667	0.0166667
		fear	0.00555556	0.0277778	0.0277778
		fear	0.0111111	0.0277778	0.05
		fear	0.05	0.0555556	0.0777778
		fear	0.0222222	0.0555556	0.0388889
		fear	0.00555556	0.0111111	0.0555556
		fear	0.0111111	0.00555556	0.0222222
		fear	0.00555556	0.00555556	0.0555556
		fear	0.0333333	0.0277778	0.0555556
		fear	0.0388889	0.0333333	0.0388889
		fear	0.0222222	0.0166667	0.0222222
		fear	0.0166667	0.05	0.0888889
		fear	0.0666667	0.0722222	0.0833333
		fear	0.0333333	0.0333333	0.0611111
		fear	0.00555556	0.00555556	0.0277778
		fear	0.0222222	0.0222222	0.0333333
		fear	0.0611111	0.0222222	0.0555556
		fear	0.0222222	0.0333333	0.05
		fear	0.0166667	0.0444444	0.0666667
		fear	0.0166667	0.0611111	0.0722222
		fear	0.0277778	0.0277778	0.0388889
		fear	0.0277778	0.0166667	0.0444444
		fear	0.05	0.0111111	0.105556
		fear	0.0277778	0.0222222	0.05
		fear	0.0333333	0.0222222	0.0611111
		fear	0.00555556	0.0222222	0.0222222
		fear	0.05	0.05	0.122222
		fear	0.0222222	0.00555556	0.0277778
		fear	0.0611111	0.0277778	0.0333333
		fear	0.0166667	0.05	0.0888889
		fear	0.0166667	0.0166667	0.0166667
		fear	0.0388889	0.0111111	0.0333333
		fear	0.0277778	0.0111111	0.0111111
		fear	0.0388889	0.05	0.0611111
		fear	0.00555556	0.0333333	0.0444444
		fear	0.05	0.0166667	0.0222222
		fear	0.0444444	0.0722222	0.0555556
		fear	0.0333333	0.05	0.0444444
		fear	0.0444444	0.0222222	0.0388889
		fear	0.0333333	0.0166667	0.0333333
		fear	0.0111111	0.00555556	0.0277778
		fear	0.0277778	0.0444444	0.0611111
		fear	0.0222222	0.0166667	0.0277778
		fear	0.0444444	0.0222222	0.0333333
		fear	0.0111111	0.0277778	0.0444444
		fear	0.0722222	0.0388889	0.0277778
		fear	0.0388889	0.0333333	0.0166667
		fear	0.127778	0.0222222	0.0611111
		fear	0.0777778	0.0333333	0.0444444
		fear	0.0333333	0.00555556	0.0111111
		fear	0.0777778	0.0666667	0.0666667
		fear	0.0166667	0.0166667	0.0722222
		fear	0.0111111	0.0333333	0.0666667
		fear	0.0611111	0.0222222	0.0388889
		fear	0.0555556	0.0444444	0.0666667
		fear	0.0222222	0.0222222	0.0277778
		fear	0.0111111	0.0277778	0.0333333
		fear	0.0444444	0.0388889	0.0555556
		fear	0.0722222	0.0277778	0.0888889
		fear	0.0444444	0.0222222	0.0444444
		fear	0.0333333	0.0166667	0.05
		fear	0.0666667	0.00555556	0.0555556
		fear	0.0222222	0.0166667	0.0388889
		fear	0.0611111	0.0666667	0.0333333
		fear	0.0166667	0.0277778	0.0388889
		fear	0.0277778	0.0722222	0.0722222
		fear	0.00555556	0	0.0333333
		fear	0.0111111	0.0222222	0.0111111
		fear	0.0388889	0.0166667	0.0444444
		fear	0.00555556	0.0111111	0.00555556
		fear	0.0111111	0.0222222	0.0444444
		fear	0.0444444	0.0111111	0.0333333
		fear	0.0166667	0.0166667	0.0277778
		fear	0.00555556	0.0444444	0.0611111
		fear	0.0333333	0.0388889	0.0166667
		fear	0.0388889	0.0333333	0.0388889
		fear	0.0333333	0.0444444	0.0388889
		fear	0.00555556	0.0222222	0.00555556
		fear	0	0	0.00555556
		fear	0.0333333	0.0222222	0.0333333
		fear	0.0222222	0.0166667	0.0666667
		fear	0.05	0.0444444	0.105556
		fear	0.0277778	0.0166667	0.0388889
		fear	0	0	0.0222222
		fear	0.05	0.0277778	0.133333
		fear	0	0	0.0611111
		fear	0.00555556	0.0333333	0.0722222
		fear	0.00555556	0.0111111	0.0333333
		fear	0.00555556	0	0.0222222
		fear	0.0333333	0.0333333	0.0722222
		fear	0.0555556	0.0333333	0.0277778
		fear	0.0444444	0.0166667	0.0722222
		fear	0.0833333	0.0666667	0.0444444
		fear	0	0.0111111	0.0888889
		fear	0.0222222	0.0333333	0.0777778
		fear	0.0555556	0.0111111	0.0611111
		fear	0.0388889	0.0166667	0.0888889
		fear	0.00555556	0.0277778	0.0777778
		fear	0.0444444	0.0888889	0.0555556
		fear	0.0222222	0.0333333	0.0944444
		fear	0.0666667	0.0555556	0.0888889
		fear	0.0388889	0.0444444	0.0333333
		fear	0.0611111	0.0444444	0.0388889
		fear	0.05	0.0277778	0.0333333
		fear	0.0222222	0.0722222	0.0388889
		fear	0.0277778	0.05	0.0444444
		fear	0.0388889	0.0722222	0.0444444
		fear	0.0277778	0.0111111	0.0666667
		fear	0.00555556	0.05	0.0833333
		fear	0.0166667	0.0611111	0.0444444
		fear	0.00555556	0	0.0777778
		fear	0.0166667	0.00555556	0.0444444
		fear	0.127778	0.0277778	0.144444
		fear	0.0333333	0.0888889	0.0777778
		fear	0.0111111	0.0222222	0.0222222
		fear	0.0333333	0.0222222	0.0444444
		fear	0.0777778	0.0555556	0.0611111
		fear	0.0111111	0.00555556	0.0111111
		fear	0.0722222	0.0388889	0.0444444
		fear	0.0944444	0.133333	0.0944444
		fear	0.0944444	0.0833333	0.0944444
		fear	0.00555556	0	0.111111
		fear	0.00555556	0.00555556	0.00555556
		fear	0.05	0.0166667	0.0333333
		fear	0.00555556	0.0111111	0.0166667
		fear	0	0.0111111	0.0722222
		fear	0.0166667	0.0277778	0.0777778
		fear	0.0666667	0.0111111	0.0777778
		fear	0.0611111	0.0166667	0.1
		fear	0.0277778	0.0666667	0.0611111
		fear	0.0222222	0.00555556	0.0555556
		fear	0.00555556	0	0.0111111
		fear	0.0666667	0.0222222	0.0833333
		fear	0.00555556	0	0.0444444
		fear	0.0444444	0.00555556	0.0333333
		fear	0.0388889	0.05	0.0277778
		fear	0.0944444	0.0722222	0.0833333
		fear	0.0222222	0.0166667	0.0333333
		fear	0.0166667	0.0111111	0
		fear	0.0666667	0.0166667	0.0277778
		fear	0.0111111	0	0.0388889
		fear	0.0111111	0.0388889	0.0888889
		fear	0.00555556	0.0166667	0.133333
		fear	0.0444444	0.0833333	0.1
		fear	0.0111111	0	0.05
		fear	0.0166667	0.0277778	0.0222222
		fear	0.00555556	0.00555556	0.05
		fear	0.0944444	0.0277778	0.111111
		fear	0.0722222	0.05	0.0388889
		fear	0.0166667	0.0277778	0.0777778
		fear	0.0277778	0.0555556	0.0666667
		fear	0.0833333	0.00555556	0.0666667
		fear	0.0388889	0.0611111	0.0777778
		fear	0.0388889	0.0222222	0.0777778
		fear	0.0555556	0.0611111	0.0166667
		fear	0.0166667	0.0111111	0.0222222
		fear	0.0111111	0.0277778	0.0611111
		fear	0.0222222	0.0444444	0.0944444
		fear	0.0611111	0.0222222	0.0777778
		fear	0.0333333	0.0166667	0.0388889
		fear	0.05	0.05	0.116667
		fear	0.0277778	0.0277778	0.0722222
		fear	0.0222222	0.0388889	0.0555556
		fear	0.05	0.0555556	0.0666667
		fear	0.0166667	0.00555556	0.111111
		fear	0.0277778	0.0166667	0.105556
		fear	0.0611111	0.0222222	0.0666667
		fear	0.0277778	0.0277778	0.0333333
		fear	0.0333333	0.0277778	0.0555556
		fear	0.0166667	0.00555556	0.0444444
		fear	0.0555556	0.0833333	0.0833333
		fear	0.0444444	0.0555556	0.122222
		fear	0.00555556	0	0.116667
		fear	0.0277778	0.00555556	0.0111111
		fear	0.05	0.0777778	0.0555556
		fear	0.0166667	0.0555556	0.0666667
		fear	0.0388889	0.0666667	0.1
		fear	0.0333333	0.0277778	0.0444444
		fear	0.0611111	0.0388889	0.0888889
		fear	0.0444444	0.0277778	0.0555556
		fear	0.0666667	0.0611111	0.105556
		fear	0.05	0.0333333	0.0666667
		fear	0.0444444	0.05	0.0722222
		fear	0.05	0	0.111111
		fear	0.0444444	0.0666667	0.0555556
		fear	0.0666667	0.0611111	0.0833333
		fear	0.0777778	0.00555556	0.0666667
		fear	0.0222222	0	0.1
		fear	0.0111111	0	0.0666667
		fear	0.0388889	0.0111111	0.0388889
		fear	0.0111111	0	0.0388889
		fear	0.0611111	0.0333333	0.0833333
		fear	0.00555556	0	0.0777778
		fear	0.0111111	0.0111111	0.0111111
		fear	0.0555556	0.0666667	0.116667
		fear	0.0277778	0	0.0277778
		fear	0.0722222	0.0444444	0.1
		fear	0.0166667	0.0166667	0.0611111
		fear	0.0166667	0.0666667	0.0333333
		fear	0.05	0	0.0833333
		fear	0.0333333	0.00555556	0.111111
		fear	0.0277778	0.0166667	0.122222
		fear	0.0555556	0.0277778	0.0777778
		fear	0.0277778	0	0.0777778
		fear	0.0444444	0.0277778	0.0833333
		fear	0.0333333	0.0555556	0.0444444
		fear	0.0111111	0.0333333	0.0222222
		fear	0	0	0.0444444
		fear	0.0166667	0.0166667	0.0944444
		fear	0.0333333	0.05	0.0388889
		fear	0.0166667	0.0111111	0.0111111
		fear	0.0222222	0.0111111	0.0166667
		fear	0.0166667	0.0333333	0.0222222
		fear	0.0555556	0.0166667	0.0444444
		fear	0.0611111	0.0277778	0.0611111
		fear	0.0444444	0.0222222	0.0388889
		fear	0	0	0
		fear	0.0277778	0.0444444	0.0555556
		fear	0.0277778	0.0611111	0.0388889
		fear	0.0333333	0.0111111	0.0222222
		fear	0.0111111	0.00555556	0.00555556
		fear	0.0277778	0.0166667	0.0166667
		fear	0.05	0.0388889	0.0388889
		fear	0.0222222	0.0111111	0.0388889
		fear	0.0555556	0.0388889	0.0611111
		fear	0.0277778	0.0277778	0.0388889
		fear	0.0388889	0.0333333	0.05
		fear	0.0166667	0.0277778	0.00555556
		fear	0.0611111	0.0444444	0.0777778
		fear	0.0111111	0.0666667	0
		fear	0.0388889	0.0166667	0.0555556
		fear	0.0611111	0.0333333	0.05
		fear	0.0555556	0.0166667	0.0277778
		fear	0.0166667	0.0222222	0.0388889
		fear	0.0944444	0.0388889	0.0666667
		fear	0.0166667	0.0166667	0.0277778
		fear	0.05	0.0333333	0.0333333
		fear	0.0888889	0.0555556	0.0722222
		fear	0.0277778	0.0388889	0.0333333
		fear	0.0444444	0.0166667	0.0444444
		fear	0.0222222	0.0222222	0.0333333
		fear	0.0388889	0.0277778	0.05
		fear	0.0333333	0.0166667	0.0944444
		fear	0.0666667	0.0722222	0.133333
		fear	0.0611111	0.05	0.05
		fear	0.1	0.0555556	0.0888889
		fear	0.0388889	0.0388889	0.0388889
		fear	0.0611111	0.05	0.0388889
		fear	0.0222222	0.0444444	0.0222222
		fear	0.0111111	0.0111111	0.0388889
		fear	0.0611111	0.0722222	0.0444444
		fear	0.0166667	0	0.0222222
		fear	0.05	0.0555556	0.0277778
		fear	0.0111111	0.00555556	0
		fear	0.0333333	0.0555556	0.0222222
		fear	0.0166667	0.0444444	0.0666667
		fear	0.0222222	0.0333333	0.0111111
		fear	0.05	0.0277778	0.0277778
		fear	0.0277778	0.0222222	0.0277778
		fear	0.00555556	0.0388889	0.0166667
		fear	0.0388889	0.0444444	0.0333333
		fear	0.0777778	0.0388889	0.05
		fear	0.0222222	0.0333333	0.0111111
		fear	0.0611111	0.0333333	0.0388889
		fear	0.0333333	0.0277778	0.0222222
		fear	0.0111111	0.0111111	0.0111111
		fear	0.1	0.0555556	0.0166667
		fear	0.0611111	0.0388889	0.0333333
		fear	0	0.00555556	0.0111111
		fear	0.0611111	0.0444444	0.0388889
		fear	0.0555556	0.0666667	0.0388889
		fear	0.0111111	0.0222222	0.00555556
		fear	0.127778	0.0777778	0.0722222
		fear	0.0333333	0.0333333	0.0722222
		fear	0.0555556	0.0388889	0.0611111
		fear	0	0	0
		fear	0.0833333	0.05	0.0277778
		fear	0.0222222	0.00555556	0.00555556
		fear	0.0166667	0	0
		fear	0.00555556	0.0111111	0.0111111
		fear	0.0166667	0.0611111	0.0444444
		fear	0.0444444	0.0222222	0
		fear	0.127778	0.138889	0.00555556
		fear	0.0166667	0.00555556	0.00555556
		fear	0.0277778	0.00555556	0.0166667
		fear	0.05	0.00555556	0.0444444
		fear	0.111111	0.0444444	0.0944444
		fear	0.05	0.0388889	0.05
		fear	0.0555556	0.00555556	0
		fear	0.0555556	0.05	0.0166667
		fear	0.0833333	0.0666667	0.0666667
		fear	0.0722222	0.00555556	0.0111111
		fear	0.05	0.05	0.0833333
		fear	0.0611111	0.0722222	0.0833333
		fear	0.0444444	0.0611111	0.05
		fear	0.0777778	0.0277778	0.0388889
		fear	0.0611111	0.0166667	0.105556
		fear	0.0111111	0.00555556	0.0444444
		fear	0.00555556	0.0166667	0.0833333
		fear	0.0555556	0.0222222	0.0166667
		fear	0.0555556	0.0333333	0.05
		fear	0.0722222	0.0333333	0.00555556
		fear	0.0111111	0.00555556	0.0222222
		fear	0.0444444	0.0333333	0.0555556
		fear	0.0333333	0.0111111	0.0277778
		fear	0.0166667	0.0277778	0.0388889
		fear	0.00555556	0.0111111	0
		fear	0.0444444	0.0388889	0.0111111
		fear	0.0111111	0.0166667	0.0166667
		fear	0	0	0.0722222
		fear	0.0833333	0.05	0.0166667
		fear	0.0333333	0.0111111	0.0555556
		fear	0.0166667	0.0277778	0.0111111
		fear	0.00555556	0.0333333	0.0666667
		fear	0.0388889	0.0333333	0.0333333
		fear	0.0166667	0.0333333	0.0833333
		fear	0.0222222	0.0166667	0.0444444
		fear	0.0666667	0.0111111	0.0111111
		fear	0.0444444	0.0388889	0.0388889
		fear	0.0333333	0.0277778	0.0166667
		fear	0.0333333	0.0111111	0.0111111
		fear	0.0166667	0.0777778	0.00555556
		fear	0.0111111	0.0333333	0.0388889
		fear	0.0888889	0.1	0.0388889
		fear	0.0666667	0.0111111	0.00555556
		fear	0.0666667	0.0111111	0.00555556
		fear	0.0333333	0.0277778	0.0166667
		fear	0.0277778	0.0166667	0.0444444
		fear	0.0166667	0	0.00555556
		fear	0.0277778	0.0333333	0.0166667
		fear	0.0222222	0.0111111	0.0111111
		fear	0.05	0.0111111	0.0222222
		fear	0.0388889	0.0388889	0.05
		fear	0.0333333	0.0111111	0.0166667
		fear	0.0444444	0.0333333	0.05
		fear	0.0388889	0.0111111	0.0111111
		fear	0.0333333	0.0111111	0.0111111
		fear	0.0444444	0.0222222	0.0333333
		fear	0.0277778	0.0277778	0.0333333
		fear	0.0277778	0.0444444	0.0333333
		fear	0.0333333	0.0444444	0.0333333
		fear	0.0611111	0.0722222	0.116667
		fear	0.1	0.0444444	0.0388889
		fear	0.0388889	0.0166667	0.0277778
		fear	0.0388889	0.0166667	0.0388889
		fear	0.0444444	0.0222222	0.0277778
		fear	0.0277778	0.00555556	0.0222222
		fear	0.0722222	0.0277778	0.05
		fear	0.0888889	0.0333333	0.0555556
		fear	0.05	0.0166667	0.0333333
		fear	0.0222222	0.0111111	0.0111111
		fear	0.0222222	0.0777778	0.0222222
		fear	0.0277778	0	0.0555556
		fear	0.0666667	0.00555556	0.0222222
		fear	0.0333333	0.0222222	0.0222222
		fear	0.0833333	0.0166667	0.0611111
		fear	0.0388889	0.0388889	0.0333333
		fear	0.0444444	0.0333333	0.0333333
		fear	0.0222222	0.111111	0.0333333
		fear	0.0277778	0.0111111	0.0555556
		fear	0.0222222	0.0333333	0.0166667
		fear	0.0277778	0.0555556	0.0388889
		fear	0.0388889	0.0277778	0.00555556
		fear	0.0722222	0.0333333	0.0111111
		fear	0.0777778	0.0166667	0.0277778
		fear	0.0277778	0.0222222	0.0166667
		fear	0.0111111	0.0388889	0.0166667
		fear	0	0	0.00555556
		fear	0.00555556	0.0555556	0.05
		fear	0.0166667	0.0222222	0.0666667
		fear	0.0777778	0.1	0.0277778
		fear	0.0611111	0.0111111	0.05
		fear	0.0444444	0.0111111	0.0222222
		fear	0.0388889	0.0277778	0.116667
		fear	0.0888889	0.0722222	0.0833333
		fear	0.0277778	0.0555556	0.05
		fear	0.0111111	0.00555556	0.05
		fear	0	0	0.0722222
		fear	0.05	0.0222222	0.0166667
		fear	0.0222222	0.0388889	0.0166667
		fear	0.0333333	0.0222222	0.0166667
		fear	0	0.0444444	0.0166667
		fear	0.0277778	0.0222222	0.00555556
		fear	0.0222222	0.0277778	0.0555556
		fear	0.0222222	0.00555556	0.0666667
		fear	0.138889	0.0111111	0.0222222
		fear	0.0611111	0.0277778	0.0333333
		fear	0.111111	0.0388889	0.0277778
		fear	0.133333	0.0944444	0.0222222
		fear	0.0388889	0.0166667	0.0277778
		fear	0.0611111	0.0277778	0.0777778
		fear	0.0166667	0.0277778	0.0444444
		fear	0.0555556	0.0111111	0.0222222
		fear	0.0666667	0.0333333	0.0277778
		fear	0.0333333	0.0388889	0.05
		fear	0.0555556	0.0222222	0.0444444
		fear	0.0444444	0.0166667	0.0111111
		fear	0.0166667	0.0222222	0
		fear	0.0444444	0.0222222	0.0222222
		fear	0.0555556	0.0277778	0.0222222
		fear	0.0111111	0.00555556	0
		fear	0.0388889	0	0.0222222
		fear	0.0388889	0.0444444	0.0388889
		fear	0.116667	0.0388889	0.1
		fear	0.0277778	0.0111111	0.00555556
		fear	0.0555556	0.0222222	0.00555556
		fear	0.0222222	0.0222222	0.0444444
		fear	0.127778	0.0722222	0.0611111
		fear	0.0277778	0	0.00555556
		fear	0.0444444	0.0444444	0.0388889
		fear	0.0666667	0.0388889	0.0555556
		fear	0.0722222	0.0166667	0
		fear	0.0611111	0.0222222	0.133333
		fear	0.0277778	0.0388889	0.0388889
		fear	0.0944444	0.0277778	0.0166667
		fear	0.0277778	0.0111111	0.0388889
		fear	0.0444444	0.0222222	0.0333333
		fear	0.05	0.0277778	0.0444444
		fear	0.00555556	0	0.00555556
		fear	0.0666667	0.0666667	0.0722222
		fear	0.0722222	0.0555556	0.0611111
		fear	0.0666667	0.05	0.0555556
		fear	0.0333333	0	0.0111111
		fear	0.0833333	0.0222222	0.05
		fear	0.0222222	0	0.00555556
		fear	0.0333333	0.0166667	0.0222222
		fear	0.0888889	0.0666667	0.0222222
		fear	0.0444444	0.00555556	0.0277778
		fear	0.0388889	0.0222222	0.0388889
		fear	0.0944444	0.0277778	0.0666667
		fear	0.0944444	0.0666667	0.0444444
		fear	0.0444444	0.0333333	0.05
		fear	0.0944444	0.0666667	0.1
		fear	0.0777778	0.0277778	0.05
		fear	0.0722222	0.0111111	0.0611111
		fear	0.0111111	0	0
		fear	0.0611111	0.00555556	0.0166667
		fear	0.0722222	0.0555556	0.0388889
		fear	0.0666667	0.0333333	0.0555556
		fear	0.00555556	0	0.0111111
		fear	0.0555556	0.0611111	0.05
		fear	0.0333333	0.0111111	0.0777778
		fear	0.0388889	0.0222222	0.0388889
		fear	0.0222222	0.0222222	0.0611111
		fear	0.0166667	0.0222222	0.0166667
		fear	0.0222222	0.05	0
		fear	0.0944444	0.0166667	0.0833333
		fear	0.0111111	0.05	0.0833333
		fear	0.0388889	0.0444444	0.05
		fear	0	0.0388889	0.05
		fear	0.0222222	0.0444444	0.0111111
		fear	0.0444444	0.0111111	0.0333333
		fear	0.0166667	0.0222222	0.0722222
		fear	0.0222222	0.0444444	0.105556
		fear	0.0277778	0.0388889	0.0111111
		fear	0.0333333	0	0
		fear	0.0222222	0.0611111	0.00555556
		fear	0.0277778	0.0333333	0.0166667
		fear	0.0388889	0.05	0.0944444
		fear	0.0666667	0.0666667	0.0333333
		fear	0.0222222	0.0277778	0.0166667
		fear	0.0444444	0.0777778	0.0222222
		fear	0.0666667	0.0388889	0.00555556
		fear	0.0444444	0.0166667	0.0555556
		fear	0.0722222	0.05	0.0333333
		fear	0.0222222	0.0111111	0.15
		fear	0.0222222	0.0444444	0.00555556
		fear	0.0666667	0.0611111	0.0555556
		fear	0.0888889	0.1	0.0833333
		fear	0.0888889	0.0111111	0.0277778
		fear	0.1	0.05	0.0611111
		fear	0.05	0.0611111	0.0333333
		fear	0.0444444	0.0388889	0.0777778
		fear	0.0611111	0.05	0.0388889
		fear	0.0388889	0.0111111	0.0166667
		fear	0.0277778	0.00555556	0.0111111
		fear	0.0722222	0.05	0.0611111
		fear	0.111111	0.0388889	0.0388889
		fear	0.05	0.0777778	0.0777778
		fear	0.105556	0.0222222	0.0666667
		fear	0.0888889	0.0222222	0.0833333
		fear	0.116667	0.0166667	0.0611111
		fear	0.0611111	0.0277778	0.0388889
		fear	0.05	0.0722222	0.0833333
		fear	0.0722222	0.0277778	0.0555556
		fear	0.0388889	0.0888889	0.05
		fear	0.0555556	0.0222222	0.0722222
		fear	0.0388889	0.0444444	0.0388889
		fear	0.0777778	0.0555556	0.0277778
		fear	0.0277778	0.0388889	0.05
		fear	0.2	0.0222222	0.0111111
		fear	0.0666667	0.0388889	0.0333333
		fear	0.0444444	0.0833333	0.0333333
		fear	0.0888889	0.0444444	0.0277778
		fear	0.0666667	0.0333333	0.0888889
		fear	0.0222222	0.0666667	0.0444444
		fear	0.138889	0.0388889	0
		fear	0.0444444	0.00555556	0.0722222
		fear	0.0611111	0.0611111	0.0388889
		fear	0.05	0.0388889	0.0388889
		fear	0.0555556	0.0666667	0.0833333
		fear	0.122222	0.0388889	0.0444444
		fear	0.172222	0.0111111	0.0222222
		fear	0.15	0.0222222	0.0388889
		fear	0.0611111	0.0388889	0.0555556
		fear	0.133333	0.0722222	0.0722222
		fear	0.133333	0.0333333	0.0277778
		fear	0.05	0.05	0.0333333
		fear	0.05	0.0277778	0.0388889
		fear	0.188889	0.0222222	0.05
		fear	0.0944444	0.0611111	0.0444444
		fear	0.133333	0.1	0.0722222
		fear	0.0277778	0.0611111	0.0111111
		fear	0.0222222	0.0333333	0.0277778
		fear	0.0333333	0.0166667	0.0333333
		fear	0.0722222	0.0444444	0.0777778
		fear	0.0555556	0.0388889	0.0333333
		fear	0.05	0.0166667	0.0333333
		fear	0.0611111	0.0555556	0.0555556
		fear	0.0333333	0.0333333	0.0277778
		fear	0.0555556	0.0333333	0.0222222
		fear	0.05	0.0444444	0.0333333
		fear	0.0277778	0.05	0.0666667
		fear	0.0333333	0.0777778	0.0444444
		fear	0.0444444	0.0333333	0.0555556
		fear	0.0333333	0.0388889	0.0388889
		fear	0.0333333	0.00555556	0.0722222
		fear	0.0555556	0.0333333	0.0166667
		fear	0.0222222	0.0666667	0.0555556
		fear	0.0722222	0.0388889	0.0555556
		fear	0.0222222	0.05	0.0333333
		fear	0.0166667	0.0277778	0.0444444
		fear	0.0611111	0.0333333	0.0444444
		fear	0.0833333	0.0555556	0.111111
		fear	0.0833333	0.0555556	0.0944444
		fear	0.0666667	0.0111111	0.0333333
		fear	0.0388889	0.0444444	0.0555556
		fear	0.0833333	0.0777778	0.0388889
		fear	0.05	0.0388889	0.0555556
		fear	0.0444444	0.0611111	0.0833333
		fear	0.0277778	0.0277778	0.0277778
		fear	0.0777778	0.05	0.0722222
		fear	0.0166667	0.0166667	0.0277778
		fear	0.0277778	0.0555556	0.0388889
		fear	0.0555556	0.0222222	0.0888889
		fear	0.0833333	0.05	0.0722222
		fear	0.0611111	0.05	0.0833333
		fear	0.0666667	0.0444444	0.111111
		fear	0.0611111	0.0444444	0.0444444
		fear	0.0944444	0.0555556	0.0722222
		fear	0.0555556	0.0222222	0.05
		fear	0.0777778	0.0611111	0.0555556
		fear	0.0333333	0.0333333	0.0222222
		fear	0.0777778	0.0166667	0.0555556
		fear	0.0444444	0.0166667	0.0388889
		fear	0.0277778	0.0277778	0.0388889
		fear	0.0833333	0.0277778	0.0722222
		fear	0.05	0.0888889	0.0944444
		fear	0.0888889	0.0166667	0.0277778
		fear	0.0444444	0.0555556	0.0444444
		fear	0.0555556	0.0333333	0.0611111
		fear	0.0722222	0.0555556	0.0833333
		fear	0.0444444	0.0388889	0.0777778
		fear	0.0444444	0.0388889	0.0611111
		fear	0.111111	0.0666667	0.0555556
		fear	0.0611111	0.0722222	0.0388889
		fear	0.0277778	0.05	0.0833333
		fear	0.0833333	0.0333333	0.0277778
		fear	0.105556	0.0444444	0.144444
		fear	0.0944444	0.0277778	0.111111
		fear	0.0444444	0.0277778	0.0555556
		fear	0.111111	0.0833333	0.0944444
		fear	0.0666667	0.05	0.0666667
		fear	0.0666667	0.0444444	0.105556
		fear	0.0444444	0.0333333	0.0611111
		fear	0.0666667	0.00555556	0.0388889
		fear	0.0777778	0.0277778	0.0833333
		fear	0.05	0.0833333	0.05
		fear	0.0555556	0.0222222	0.0833333
		fear	0.0722222	0.0444444	0.0833333
		fear	0.05	0.0333333	0.0666667
		fear	0.0666667	0.0222222	0.0388889
		fear	0.0777778	0.05	0.0722222
		fear	0.0722222	0.0444444	0.0722222
		fear	0.0555556	0	0.0666667
		fear	0.0888889	0.0833333	0.0611111
		fear	0.05	0.0722222	0.0444444
		fear	0.166667	0.1	0.05
		fear	0.0611111	0.0388889	0.0722222
		fear	0.05	0.0555556	0.0833333
		fear	0.0944444	0.0722222	0.0333333
		fear	0.0722222	0.0611111	0.0111111
		fear	0.0444444	0.0555556	0.0666667
		fear	0.0222222	0.0222222	0.0777778
		fear	0.0833333	0.05	0.0666667
		fear	0.0777778	0.05	0.0722222
		fear	0.0777778	0.05	0.0666667
		fear	0.0944444	0.0555556	0.0611111
		fear	0.0944444	0.0444444	0.0833333
		fear	0.0888889	0.0611111	0.0222222
		fear	0.122222	0.0611111	0.0722222
		fear	0.0555556	0.0111111	0.0222222
		fear	0.0777778	0.0388889	0.05
		fear	0.0722222	0.0333333	0.0555556
		fear	0.0888889	0.0111111	0.0444444
		fear	0.0722222	0.0388889	0.0611111
		fear	0.0222222	0.0333333	0.0888889
		fear	0.0444444	0.0555556	0.0555556
		fear	0.1	0.0388889	0.0555556
		fear	0.0444444	0.0111111	0.0444444
		fear	0.0333333	0.05	0.0666667
		fear	0.05	0.0555556	0.0555556
		fear	0.0444444	0.0444444	0.0277778
		fear	0.05	0.0277778	0.0222222
		fear	0.0888889	0.0611111	0.0944444
		fear	0.0333333	0.0277778	0.0666667
		fear	0.0777778	0.0388889	0.0388889
		fear	0.0388889	0.0277778	0.0277778
		fear	0.0722222	0.0277778	0.0555556
		fear	0.0388889	0.0666667	0.0611111
		fear	0.0833333	0.0166667	0.0722222
		fear	0.0111111	0.0277778	0.0277778
		fear	0.0444444	0.0166667	0.0666667
		fear	0.0722222	0.0333333	0.0555556
		fear	0.0333333	0.00555556	0.0777778
		fear	0.0611111	0.0444444	0.05
		fear	0.0611111	0.0111111	0.05
		fear	0.0555556	0.0388889	0
		fear	0.05	0.0166667	0.0388889
		fear	0.0111111	0.0166667	0.0666667
		fear	0.0722222	0.0555556	0.0555556
		fear	0.0888889	0.0277778	0.0611111
		fear	0.0277778	0.05	0.05
		fear	0.0666667	0.0666667	0.0833333
		fear	0.0555556	0.0944444	0.0611111
		fear	0.0444444	0.0333333	0.0833333
		fear	0.0611111	0.0444444	0.0222222
		fear	0.05	0.0333333	0.0555556
		fear	0.05	0.0388889	0.0611111
		fear	0.0222222	0.0166667	0.0166667
		fear	0.0111111	0	0
		fear	0.00555556	0.0222222	0.00555556
		fear	0.0277778	0.0111111	0.0111111
		fear	0.0111111	0	0
		fear	0.00555556	0.00555556	0
		fear	0.0222222	0	0
		fear	0.0111111	0	0.00555556
		fear	0.0333333	0	0
		fear	0.00555556	0.0222222	0
		fear	0	0.0166667	0.0111111
		fear	0.0166667	0.0111111	0
		fear	0	0	0
		fear	0.0166667	0.0777778	0.0111111
		fear	0.0444444	0.05	0
		fear	0.05	0.0444444	0
		fear	0.0277778	0	0.00555556
		fear	0.0166667	0.00555556	0
		fear	0.0166667	0	0
		fear	0.0555556	0.0777778	0.0111111
		fear	0	0.05	0.0222222
		fear	0.0111111	0.0388889	0.0444444
		fear	0.0166667	0	0.0166667
		fear	0.0388889	0.0111111	0
		fear	0.0777778	0.0333333	0.0333333
		fear	0.0111111	0	0
		fear	0.0222222	0.00555556	0.00555556
		fear	0.0166667	0.0222222	0
		fear	0.0444444	0.0111111	0
		fear	0	0	0.0111111
		fear	0.0111111	0.0111111	0.0111111
		fear	0.0166667	0.0111111	0.0166667
		fear	0.0166667	0.0277778	0.0111111
		fear	0.00555556	0.0111111	0.00555556
		fear	0.00555556	0.0833333	0.0222222
		fear	0.0166667	0	0.0222222
		fear	0	0	0.00555556
		fear	0.0111111	0.0222222	0
		fear	0.0555556	0.0444444	0.0333333
		fear	0.0222222	0.00555556	0.0388889
		fear	0.1	0.0277778	0.0166667
		fear	0.0388889	0.0166667	0.0388889
		fear	0.0611111	0.0833333	0.0388889
		fear	0.0222222	0	0.0166667
		fear	0.0222222	0.0111111	0.0611111
		fear	0.0277778	0.00555556	0.05
		fear	0.0222222	0.0222222	0.00555556
		fear	0.0166667	0.0388889	0.00555556
		fear	0.05	0.0277778	0.0111111
		fear	0	0	0.0111111
		fear	0.0222222	0.0666667	0
		fear	0	0	0.0166667
		fear	0.0222222	0.00555556	0.00555556
		fear	0.0166667	0.00555556	0.0111111
		fear	0	0	0.0111111
		fear	0.0222222	0.00555556	0
		fear	0.0333333	0.0555556	0.0277778
		fear	0.0111111	0.00555556	0.0222222
		fear	0.0277778	0.0111111	0
		fear	0.0611111	0.0611111	0.00555556
		fear	0.0666667	0.0888889	0
		fear	0	0	0.0333333
		fear	0	0.0166667	0.05
		fear	0.00555556	0.0444444	0.0333333
		fear	0.05	0.0166667	0.0611111
		fear	0.0166667	0.0666667	0.0388889
		fear	0.0277778	0.0611111	0.0277778
		fear	0	0.0444444	0.0222222
		fear	0.0333333	0.105556	0.0333333
		fear	0.0333333	0.0277778	0.0333333
		fear	0.0222222	0	0.00555556
		fear	0.0555556	0.0555556	0.0277778
		fear	0.0722222	0.0555556	0.0666667
		fear	0.0444444	0.0333333	0.105556
		fear	0.0222222	0.0111111	0.0111111
		fear	0.0722222	0.0611111	0.05
		fear	0.1	0.0722222	0.0888889
		fear	0.0666667	0.0388889	0.0555556
		fear	0.0611111	0.105556	0.133333
		fear	0.0444444	0.0388889	0.0444444
		fear	0.0777778	0.0777778	0.122222
		fear	0.0611111	0.0444444	0.0722222
		fear	0.122222	0.0833333	0.116667
		fear	0.0444444	0.0444444	0.138889
		fear	0.0277778	0.05	0.0777778
		fear	0.0944444	0.0722222	0.05
		fear	0.116667	0.0722222	0.0111111
		fear	0.0722222	0.0944444	0.122222
		fear	0.0333333	0.0666667	0.0277778
		fear	0.0555556	0.0333333	0.0555556
		fear	0.0444444	0.0666667	0.0666667
		fear	0.127778	0.05	0.05
		fear	0.0722222	0.0611111	0.111111
		fear	0.0611111	0.0388889	0.0944444
		neutral	0	0.0722222	0.0333333
		neutral	0	0.00555556	0.0222222
		neutral	0.0555556	0.0666667	0.0388889
		neutral	0.105556	0.05	0.0611111
		neutral	0.0222222	0.0277778	0.0111111
		neutral	0.0444444	0.00555556	0.0388889
		neutral	0	0.00555556	0.00555556
		neutral	0.0277778	0.0166667	0.05
		neutral	0.05	0.0111111	0.05
		neutral	0.111111	0.0388889	0.0444444
		neutral	0.105556	0.0666667	0.0611111
		neutral	0.0111111	0.00555556	0.0333333
		neutral	0.0444444	0.0611111	0.0444444
		neutral	0.00555556	0	0.0333333
		neutral	0.0555556	0.0388889	0.0777778
		neutral	0.0611111	0.0222222	0.0333333
		neutral	0.0388889	0.0444444	0.0611111
		neutral	0.0277778	0.0222222	0.0111111
		neutral	0.0944444	0.0277778	0.0222222
		neutral	0	0.0166667	0.0277778
		neutral	0.0444444	0.0555556	0.0611111
		neutral	0.0277778	0.00555556	0.0444444
		neutral	0.0222222	0.0222222	0.0722222
		neutral	0.0388889	0.0777778	0.05
		neutral	0.0388889	0.05	0.05
		neutral	0.0888889	0.0611111	0.0277778
		neutral	0	0.0333333	0.0888889
		neutral	0	0.0277778	0
		neutral	0.0277778	0.0277778	0.0222222
		neutral	0.116667	0.0777778	0.0388889
		neutral	0.0666667	0.00555556	0.00555556
		neutral	0.0555556	0.0333333	0.0222222
		neutral	0.127778	0.0722222	0.0888889
		neutral	0.0777778	0.0722222	0.0333333
		neutral	0.0888889	0.0555556	0.0777778
		neutral	0.0777778	0.0722222	0.0722222
		neutral	0.0888889	0.0611111	0.0444444
		neutral	0.0611111	0.0388889	0.0388889
		neutral	0.0611111	0.127778	0.0444444
		neutral	0.116667	0.0833333	0.0777778
		neutral	0.0222222	0.0333333	0.0222222
		neutral	0.0666667	0.0277778	0.0388889
		neutral	0.0277778	0.0388889	0.0722222
		neutral	0.0166667	0.0277778	0.0333333
		neutral	0.0388889	0.0166667	0.0277778
		neutral	0.0444444	0.0555556	0.0833333
		neutral	0.0777778	0.00555556	0.0555556
		neutral	0.0444444	0.0444444	0.05
		neutral	0.0388889	0.0666667	0.0666667
		neutral	0.0222222	0.05	0.0611111
		neutral	0.0277778	0.0388889	0.0222222
		neutral	0.0444444	0.0333333	0.0444444
		neutral	0.0333333	0.0555556	0.0666667
		neutral	0.0333333	0.0166667	0.0444444
		neutral	0.05	0.0666667	0.0944444
		neutral	0.05	0.0388889	0.0277778
		neutral	0.05	0.0777778	0.0444444
		neutral	0.0166667	0.0722222	0.0444444
		neutral	0.0333333	0.0555556	0.0388889
		neutral	0.0444444	0.0944444	0.0333333
		neutral	0.0777778	0.0777778	0.0888889
		neutral	0.0333333	0.0555556	0.0722222
		neutral	0.0166667	0.0611111	0.0333333
		neutral	0.00555556	0.0444444	0.0944444
		neutral	0.0166667	0.0555556	0.0555556
		neutral	0.0777778	0.0944444	0.1
		neutral	0.0722222	0.05	0.0666667
		neutral	0.0333333	0.05	0.0555556
		neutral	0.0166667	0.05	0.05
		neutral	0.05	0.0833333	0.0444444
		neutral	0.0722222	0.0388889	0.05
		neutral	0.0722222	0.0888889	0.0722222
		neutral	0.0444444	0.0722222	0.0722222
		neutral	0.05	0.0944444	0.0777778
		neutral	0.0277778	0.0555556	0.0944444
		neutral	0.0333333	0.0944444	0.05
		neutral	0.0333333	0.0333333	0.0555556
		neutral	0.0222222	0.0222222	0.0555556
		neutral	0.0666667	0.0666667	0.0944444
		neutral	0.0722222	0.0777778	0.0944444
		neutral	0.0277778	0.0777778	0.0722222
		neutral	0.0666667	0.0888889	0.0666667
		neutral	0.0333333	0.116667	0.122222
		neutral	0.0222222	0.0722222	0.0611111
		neutral	0.0722222	0.0722222	0.0833333
		neutral	0.0111111	0.0833333	0.0611111
		neutral	0.0444444	0.0833333	0.0944444
		neutral	0.116667	0.0777778	0.0833333
		neutral	0.0777778	0.0777778	0.0444444
		neutral	0.0333333	0.0722222	0.0611111
		neutral	0.0777778	0.0944444	0.0555556
		neutral	0.0444444	0.0666667	0.0833333
		neutral	0.0333333	0.0555556	0.0833333
		neutral	0.0722222	0.0722222	0.111111
		neutral	0.0555556	0.0166667	0.0555556
		neutral	0.0888889	0.0833333	0.0944444
		neutral	0.0888889	0.0222222	0.0333333
		neutral	0.05	0.0555556	0.0833333
		neutral	0.127778	0.122222	0.0944444
		neutral	0.0166667	0.0722222	0.0611111
		neutral	0.0666667	0.0888889	0.1
		neutral	0.0666667	0.111111	0.172222
		neutral	0.0388889	0.0666667	0.05
		neutral	0.0166667	0.0833333	0.1
		neutral	0.0611111	0.111111	0.0722222
		neutral	0.0944444	0.0944444	0.0611111
		neutral	0.0611111	0.0833333	0.122222
		neutral	0.0444444	0.144444	0.111111
		neutral	0.0944444	0.1	0.116667
		neutral	0.0333333	0.00555556	0.0722222
		neutral	0.05	0.0555556	0.0666667
		neutral	0.0666667	0.0833333	0.0944444
		neutral	0.0444444	0.0833333	0.0888889
		neutral	0.0444444	0.0555556	0.0555556
		neutral	0.0166667	0.0388889	0.0777778
		neutral	0.0555556	0.0666667	0.0666667
		neutral	0.0555556	0.105556	0.116667
		neutral	0.0166667	0.0833333	0.105556
		neutral	0.0666667	0.133333	0.155556
		neutral	0.0388889	0.0833333	0.105556
		neutral	0.0722222	0.127778	0.0722222
		neutral	0.0333333	0.0666667	0.05
		neutral	0.0166667	0.105556	0.0888889
		neutral	0.0333333	0.0888889	0.105556
		neutral	0.05	0.0666667	0.0388889
		neutral	0.05	0.1	0.111111
		neutral	0.0277778	0.0833333	0.0666667
		neutral	0.0333333	0.0888889	0.0944444
		neutral	0.0333333	0.0944444	0.144444
		neutral	0.0555556	0.0888889	0.105556
		neutral	0	0.0277778	0.0611111
		neutral	0.0555556	0.127778	0.127778
		neutral	0.127778	0.127778	0.0666667
		neutral	0.0666667	0.0722222	0.0777778
		neutral	0.00555556	0.0611111	0.0777778
		neutral	0.105556	0.116667	0.166667
		neutral	0.05	0.0833333	0.138889
		neutral	0.0777778	0.122222	0.127778
		neutral	0.0444444	0.0833333	0.111111
		neutral	0.0555556	0.116667	0.0888889
		neutral	0.0166667	0.0722222	0.0666667
		neutral	0.0222222	0.0611111	0.1
		neutral	0.0444444	0.0333333	0.0444444
		neutral	0.0444444	0.0777778	0.05
		neutral	0.0444444	0.0333333	0.0611111
		neutral	0.0333333	0.0944444	0.1
		neutral	0.0333333	0.0388889	0.0777778
		neutral	0.0555556	0.0944444	0.0833333
		neutral	0.0444444	0.0444444	0.0333333
		neutral	0.0277778	0.0611111	0.0444444
		neutral	0.0277778	0.0388889	0.05
		neutral	0	0.00555556	0.0166667
		neutral	0.0333333	0.0333333	0.0444444
		neutral	0.00555556	0.00555556	0.0166667
		neutral	0.0611111	0.0222222	0.0555556
		neutral	0.0277778	0.0277778	0.0166667
		neutral	0.0111111	0	0.0833333
		neutral	0.1	0.05	0.0555556
		neutral	0.0833333	0.0166667	0.0166667
		neutral	0.0722222	0.0666667	0.0611111
		neutral	0.0111111	0.0333333	0.0777778
		neutral	0.00555556	0.0333333	0.0611111
		neutral	0.111111	0.0333333	0.144444
		neutral	0.0277778	0	0.0222222
		neutral	0.0444444	0.172222	0.111111
		neutral	0.0333333	0.0166667	0.0611111
		neutral	0.0888889	0.00555556	0.0888889
		neutral	0.105556	0.0222222	0.0777778
		neutral	0.0555556	0.0277778	0.0944444
		neutral	0.111111	0.0555556	0.1
		neutral	0.0333333	0.05	0.0277778
		neutral	0.0444444	0.0611111	0.111111
		neutral	0.0277778	0.105556	0.105556
		neutral	0.0888889	0.0833333	0.0555556
		neutral	0.0388889	0.0555556	0.0833333
		neutral	0.0388889	0.0222222	0.0555556
		neutral	0.00555556	0.0388889	0.00555556
		neutral	0.0388889	0.0111111	0.0666667
		neutral	0.0388889	0.0166667	0.0444444
		neutral	0.05	0.0222222	0.0944444
		neutral	0.0833333	0.0277778	0.0777778
		neutral	0.105556	0.0277778	0.122222
		neutral	0.0888889	0.0722222	0.0222222
		neutral	0.0444444	0.00555556	0.0277778
		neutral	0.1	0.0388889	0.0111111
		neutral	0.05	0.0777778	0.0388889
		neutral	0.0777778	0.0888889	0.0722222
		neutral	0.0444444	0.105556	0.05
		neutral	0.0166667	0.0888889	0.0555556
		neutral	0.1	0.0777778	0.133333
		neutral	0.0166667	0.0333333	0.0166667
		neutral	0.0388889	0.0277778	0.0444444
		neutral	0.0444444	0.0444444	0.0666667
		neutral	0.0444444	0.0388889	0.0222222
		neutral	0.0277778	0.0388889	0.0166667
		neutral	0.0444444	0.0444444	0.0555556
		neutral	0	0.0277778	0.0666667
		neutral	0.0277778	0.0111111	0
		neutral	0.0722222	0.05	0.0222222
		neutral	0	0.0388889	0.0277778
		neutral	0.0833333	0.0388889	0.0888889
		neutral	0.0277778	0.00555556	0.0333333
		neutral	0.0611111	0.0277778	0.0222222
		neutral	0.0222222	0.0111111	0.0444444
		neutral	0.0111111	0.00555556	0.00555556
		neutral	0.05	0.0944444	0.0277778
		neutral	0.0166667	0.0277778	0.105556
		neutral	0.0333333	0.0666667	0.0555556
		neutral	0.0333333	0	0.0166667
		neutral	0	0.0166667	0.05
		neutral	0.0277778	0.0444444	0.05
		neutral	0.0722222	0.122222	0.0777778
		neutral	0.0111111	0.0333333	0.0666667
		neutral	0.0333333	0.0222222	0.0277778
		neutral	0	0.0222222	0.0777778
		neutral	0.0222222	0.0444444	0.116667
		neutral	0.0111111	0.0388889	0.0333333
		neutral	0.0444444	0.0166667	0.0666667
		neutral	0.0388889	0.0444444	0.05
		neutral	0.0611111	0.0222222	0.0833333
		neutral	0.0277778	0.0222222	0.0166667
		neutral	0.0611111	0.0333333	0.05
		neutral	0.111111	0.05	0.0555556
		neutral	0.0388889	0.0555556	0.1
		neutral	0.0611111	0.0555556	0.1
		neutral	0.105556	0.0833333	0.0277778
		neutral	0.0388889	0.0111111	0.0888889
		neutral	0.0666667	0.116667	0.0555556
		neutral	0.0722222	0.0666667	0.0166667
		neutral	0.0888889	0.0777778	0.0722222
		neutral	0.0611111	0.0388889	0.0666667
		neutral	0.127778	0.0166667	0.0444444
		neutral	0	0.0277778	0
		neutral	0.0833333	0.0944444	0.1
		neutral	0.0944444	0.0888889	0.0277778
		neutral	0.0833333	0.0388889	0.0777778
		neutral	0.0333333	0.0555556	0.111111
		neutral	0.0388889	0.0833333	0.0944444
		neutral	0.0166667	0.0166667	0.0166667
		neutral	0.0944444	0.105556	0.0722222
		neutral	0.0166667	0.0611111	0.0444444
		neutral	0.0444444	0.0111111	0
		neutral	0.0833333	0.0833333	0.144444
		neutral	0.1	0.0722222	0.0166667
		neutral	0	0.0222222	0.0666667
		neutral	0.122222	0.0666667	0.0833333
		neutral	0.0222222	0.0388889	0.0333333
		neutral	0.0666667	0.05	0.0777778
		neutral	0.0222222	0.0722222	0.0944444
		neutral	0.0666667	0.0722222	0.127778
		neutral	0.05	0.05	0.0388889
		neutral	0.0611111	0.0222222	0.105556
		neutral	0.0666667	0.0166667	0.00555556
		neutral	0.0777778	0.116667	0.05
		neutral	0.05	0.0222222	0.00555556
		neutral	0.0166667	0.0333333	0.0222222
		neutral	0.0277778	0.0666667	0.1
		neutral	0.05	0.0166667	0.0833333
		neutral	0.133333	0.0277778	0.0388889
		neutral	0.0777778	0.0166667	0.0333333
		neutral	0.0833333	0.0222222	0.0166667
		neutral	0.105556	0.0277778	0.0222222
		neutral	0.0722222	0.0277778	0.0388889
		neutral	0.0833333	0.0444444	0.0388889
		neutral	0.0333333	0.0555556	0.0611111
		neutral	0.0722222	0.0277778	0.0388889
		neutral	0.0833333	0.0222222	0.0722222
		neutral	0.1	0.0166667	0.0555556
		neutral	0.0777778	0.00555556	0.0333333
		neutral	0.111111	0.0111111	0.0111111
		neutral	0.0388889	0.00555556	0.0444444
		neutral	0.0833333	0.0277778	0.0666667
		neutral	0.0611111	0.05	0.0611111
		neutral	0.0888889	0.0277778	0.0166667
		neutral	0.0333333	0.0555556	0.05
		neutral	0.05	0.0333333	0.0333333
		neutral	0.0722222	0.0166667	0.05
		neutral	0.0611111	0.0277778	0.0444444
		neutral	0.127778	0.0166667	0.0166667
		neutral	0.0333333	0.0222222	0.0611111
		neutral	0.0222222	0	0.0166667
		neutral	0.05	0.0111111	0.0111111
		neutral	0.0777778	0.0166667	0.0222222
		neutral	0.0611111	0.0611111	0.0277778
		neutral	0.0111111	0.0222222	0.0222222
		neutral	0.0277778	0.0555556	0.00555556
		neutral	0.0222222	0.0222222	0.0388889
		neutral	0.00555556	0.0222222	0.0388889
		neutral	0.0111111	0.0166667	0.0166667
		neutral	0.0111111	0.0222222	0.0222222
		neutral	0	0.0444444	0.0111111
		neutral	0.0388889	0.0277778	0.0444444
		neutral	0.0277778	0.0277778	0.0277778
		neutral	0.0111111	0.00555556	0.0222222
		neutral	0.0277778	0.0666667	0.0166667
		neutral	0	0.0277778	0.0222222
		neutral	0.0277778	0.0444444	0.0166667
		neutral	0.0222222	0.0277778	0.0777778
		neutral	0.0111111	0.0611111	0.0333333
		neutral	0.0277778	0.0833333	0
		neutral	0.0277778	0.0166667	0.0333333
		neutral	0.0166667	0.0388889	0.0388889
		neutral	0.0222222	0.05	0.0277778
		neutral	0.0555556	0.127778	0.0166667
		neutral	0.0166667	0.05	0.0333333
		neutral	0.0222222	0.0222222	0.0333333
		neutral	0.0333333	0.05	0.0444444
		neutral	0.0166667	0.0277778	0.00555556
		neutral	0.0333333	0.05	0.0333333
		neutral	0.0277778	0.0666667	0.0277778
		neutral	0.00555556	0.0166667	0.0333333
		neutral	0.00555556	0.0333333	0.0444444
		neutral	0.0222222	0.0222222	0.0277778
		neutral	0.0333333	0.05	0.0388889
		neutral	0.0222222	0.0777778	0.111111
		neutral	0.0722222	0.0722222	0.0888889
		neutral	0.00555556	0.0166667	0.05
		neutral	0.0388889	0.105556	0.0666667
		neutral	0.0222222	0.0333333	0.0277778
		neutral	0.0388889	0.0222222	0.0444444
		neutral	0.0166667	0.0333333	0.0333333
		neutral	0.0388889	0.0833333	0.0444444
		neutral	0.0722222	0.0333333	0.0555556
		neutral	0.05	0.0666667	0.0833333
		neutral	0.0444444	0.0333333	0.0611111
		neutral	0.0444444	0.0777778	0.111111
		neutral	0.0555556	0.0166667	0.0777778
		neutral	0.0277778	0.0333333	0.0388889
		neutral	0.0555556	0.0944444	0.0777778
		neutral	0.0277778	0.0222222	0.0111111
		neutral	0.0388889	0.0166667	0.0333333
		neutral	0.0388889	0.0444444	0.0333333
		neutral	0.0277778	0.0222222	0.0277778
		neutral	0.0388889	0.0388889	0.0388889
		neutral	0.0388889	0.0277778	0.0333333
		neutral	0.0333333	0.0111111	0.00555556
		neutral	0.0222222	0.0111111	0.00555556
		neutral	0.0222222	0.0166667	0.0388889
		neutral	0.00555556	0.0111111	0.0333333
		neutral	0.0222222	0.0277778	0.0333333
		neutral	0.0388889	0.0166667	0.05
		neutral	0.0611111	0.0333333	0.0166667
		neutral	0.0444444	0.0444444	0.0222222
		neutral	0.0222222	0.0333333	0.0222222
		neutral	0.05	0.0277778	0.0166667
		neutral	0.0388889	0.0388889	0.0444444
		neutral	0.00555556	0	0.0166667
		neutral	0.05	0.0222222	0.0277778
		neutral	0.0777778	0	0.05
		neutral	0.05	0.0388889	0.0388889
		neutral	0.0222222	0.0277778	0
		neutral	0.0555556	0.0333333	0.0166667
		neutral	0.0555556	0.0111111	0.0666667
		neutral	0.0222222	0.0222222	0.0555556
		neutral	0.0277778	0.0111111	0.05
		neutral	0.00555556	0	0.0166667
		neutral	0.0833333	0.0777778	0.0555556
		neutral	0.0277778	0.0388889	0.0666667
		neutral	0.0388889	0.0388889	0.0166667
		neutral	0.0833333	0.0333333	0.0333333
		neutral	0.0444444	0.0666667	0.116667
		neutral	0.05	0.0611111	0.0388889
		neutral	0.0222222	0.0222222	0.0166667
		neutral	0.0611111	0.0555556	0.05
		neutral	0.0166667	0	0.0111111
		neutral	0.0111111	0.0111111	0.0222222
		neutral	0.0888889	0.0444444	0.0611111

## Sheet: Supplementary Figure 3h-j
		corr pair ratio change from A1			component prob change from A1			clustering coefficient change from A1
		A1	A2	B	A1	A2	B	A1	A2	B
		0	-0.057971	-0.057971	0	-1	-1	0	0	-0.166667
		0	-0.0434783	-0.0434783	0	-1	-1	0	-0.166667	0
		0	-0.0289855	0	0	0	0	0	0	0.333333
		0	-0.0434783	-0.0434783	0	-1	-1	0	0	0
		0	-0.0144928	-0.0144928	0	-1	-1	0	0	0
		0	0	0	0	0	0	0	0	0
		0	-0.0289855	-0.0289855	0	-1	-1	0	0	0
		0	-0.0434783	-0.0434783	0	-1	-1	0	0	0
		0	0.0144928	-0.0144928	0	1	0	0	0	0
		0	0.0144928	0.0289855	0	1	1	0	-0.1	1
		0	-0.0434783	-0.0724638	0	0	-1	0	0	-0.1
		0	0	0	0	0	0	0	0	0
		0	-0.0144928	0	0	-1	0	0	0	0
		0	0	-0.0144928	0	0	0	0	0	0
		0	0	-0.0144928	0	0	0	0	0	0
		0	-0.0434783	-0.0144928	0	-1	0	0	-0.3	1
		0	-0.057971	-0.0724638	0	-1	-1	0	0	-0.3
		0	-0.0289855	-0.0289855	0	-1	-1	0	0	0
		0	0.0289855	0	0	1	1	0	0	0
		0	0	0.0289855	0	0	1	0	-0.166667	0
		0	-0.0434783	0	0	-1	0	0	0	0
		0	0	0.0144928	0	0	1	0	0	0
		0	0	0	0	0	0	0	0.333333	0
		0	0.0434783	0.0144928	0	1	0	0	0	0
		0	0	0	0	0	0	0	1	0
		0	0.0144928	0	0	0	0	0	-0.5	0
		0	-0.0434783	-0.057971	0	0	-1	0	0	-0.5
		0	-0.0289855	-0.0289855	0	-1	-1	0	0	0
		0	0	0.0434783	0	0	1	0	0	0.333333
		0	0.0289855	0.057971	0	0	0	0	-0.333333	0
		0	-0.0289855	-0.0144928	0	0	0	0	-0.166667	0.666667
		0	-0.0144928	-0.0289855	0	0	0	0	0	0.833333
		0	0.0144928	0.0289855	0	0	1	0	0	0
		0	-0.0289855	-0.0289855	0	-1	-1	0	-0.5	0
		0	-0.057971	0.0289855	0	-1	0	0	0	-0.233333
		0	0	0.0434783	0	0	1	0	0	0.666667
		0	-0.0144928	-0.0144928	0	-1	-1	0	0	0
		0	-0.0144928	-0.0144928	0	-1	-1	0	0	0
		0	0	0.0289855	0	0	1	0	0	1
		0	0	0.0144928	0	0	0	0	0	0
		0	-0.0289855	0	0	-1	0	0	-0.333333	0
		0	-0.0289855	-0.0144928	0	-1	0	0	0	0.666667
		0	0	0.0144928	0	0	1	0	0	0
		0	0.0144928	0.0144928	0	0	0	0	0	0
		0	0.0434783	0.0144928	0	1	1	0	0	0
		0	-0.0144928	-0.0289855	0	0	-1	0	0	0
		0	-0.0144928	0.0144928	0	-1	0	0	0	1
		0	0.0144928	0.0144928	0	0	0	0	0	0
		0	0	0.0144928	0	0	0	0	0	0
		0	0	0	0	0	0	0	0	0
		0	0	0.0434783	0	0	1	0	0	0.333333
		0	-0.0144928	0.0144928	0	-1	0	0	-1	1
		0	-0.0289855	0.0144928	0	-1	0	0	0	-0.5
		0	0	0.0144928	0	0	1	0	0	0
		0	0.0144928	0	0	1	0	0	0	0
		0	0	-0.0289855	0	0	-1	0	-1	0
		0	0	0.0144928	0	0	0	0	0	-0.666667
		0	0	-0.0289855	0	0	-1	0	0	0
		0	0	0.0434783	0	0	1	0	0	0.666667
		0	0	-0.0144928	0	0	-1	0	0	0
		0	0	0.0144928	0	0	1	0	0	0
		0	0.0289855	0.0289855	0	1	1	0	0.333333	0
		0	0	-0.0289855	0	0	-1	0	0	0
		0	0	0	0	1	1	0	-0.166667	0
		0	-0.057971	-0.0289855	0	-1	0	0	0	0.833333
		0	-0.0144928	0.0434783	0	0	1	0	0	0.666667
		0	0.0144928	0.0144928	0	0	1	0	0	0
		0	0	0	0	0	0	0	0	0
		0	0.0434783	0.0289855	0	1	1	0	0	1
		0	-0.0144928	0.0144928	0	-1	0	0	-0.333333	1
		0	-0.0681818	0	0	-1	0	0	0.666667	0.333333
		0	-0.0227273	-0.0681818	0	0	-1	0	0	-0.333333
		0	0	0.0681818	0	0	1	0	1	0.666667
		0	0.0227273	-0.0227273	0	1	0	0	-0.166667	0
		0	0.0227273	-0.0681818	0	0	-1	0	0	-0.333333
		0	-0.0454545	0	0	-1	0	0	0	1
		0	-0.0227273	-0.0227273	0	0	0	0	1	0
		0	0.0454545	0	0	1	0	0	0.333333	0
		0	0.0681818	0.0909091	0	1	1	0	0.666667	0.166667
		0	0.0454545	0.0227273	0	0	0	0	0	0
		0	-0.0227273	-0.0227273	0	-1	-1	0	0	0
		0	-0.0227273	-0.0227273	0	0	0	0	0	0
		0	-0.0227273	0	0	-1	-1	0	0	0
		0	0	0.0227273	0	0	0	0	0	1
		0	0	0.0454545	0	0	1	0	0	0
		0	-0.0227273	-0.0227273	0	-1	-1	0	0	0
		0	-0.0227273	-0.0227273	0	0	0	0	0	0
		0	-0.0227273	0	0	0	1	0	1	0
		0	0	0.0227273	0	0	0	0	0.5	0.333333
		0	0.0681818	-0.0227273	0	1	0	0	0	0
		0	-0.0227273	-0.0454545	0	-1	-1	0	0	0
		0	0.0227273	0.0454545	0	0	1	0	0	0
		0	-0.0454545	0	0	-1	0	0	0	1
		0	0	0	0	0	0	0	0	0
		0	0	0.0227273	0	0	0	0	1	0
		0	0.0227273	-0.0227273	0	0	-1	0	0	0
		0	-0.0454545	0	0	-1	0	0	1	0
		0	0.0454545	0.0454545	0	1	1	0	0	1
		0	-0.113636	-0.0681818	0	-1	0	0	0	1
		0	0.0227273	0.0227273	0	1	0	0	0	0
		0	0	0	0	0	0	0	0.4	0
		0	0.0909091	0	0	1	1	0	0	0
		0	-0.0227273	0	0	-1	-1	0	0	0
		0	-0.0227273	-0.0227273	0	0	0	0	0	0
		0	0	0	0	0	0	0	0	0
		0	0.0227273	0.0454545	0	1	1	0	0	1
		0	0	0	0	0	0	0	0	0
		0	0.0454545	0.0227273	0	1	1	0	0	0
		0	0	0	0	0	0	0	0	0
		0	-0.0227273	-0.0227273	0	-1	-1	0	0	0
		0	0.0227273	0	0	1	0	0	1	0
		0	0.0454545	0	0	1	0	0	0	0
		0	0.0227273	0.0454545	0	0	1	0	0	0
		0	-0.0454545	-0.0227273	0	-1	0	0	0	0
		0	0	0.0227273	0	-1	0	0	0	0
		0	0	0	0	1	0	0	-0.333333	0
		0	-0.084507	-0.0985915	0	0	-1	0	0	-0.333333
		0	0.0140845	0.084507	0	0	0	0	0	0.571429
		0	0.0140845	-0.0140845	0	0	-1	0	-0.5	0
		0	-0.0422535	-0.0704225	0	0	-1	0	0	-0.5
		0	0.0140845	0	0	1	0	0	0	0
		0	0.0140845	-0.0140845	0	0	-1	0	0	0
		0	-0.028169	0.0422535	0	-1	0	0	0	0.4
		0	0.0140845	0.0140845	0	1	1	0	0	0
		0	0.028169	0.0140845	0	0	0	0	0	0.5
		0	0.028169	0	0	1	0	0	0	0
		0	0	0.0140845	0	0	1	0	0	0
		0	0	0	0	0	0	0	0	0
		0	0.0140845	0.0422535	0	0	1	0	0	0.333333
		0	-0.0140845	-0.0140845	0	0	0	0	0	0
		0	0	0.0140845	0	0	0	0	-0.2	0
		0	-0.084507	-0.0704225	0	-1	-1	0	0	-0.2
		0	-0.0140845	0.028169	0	-1	0	0	0	0.666667
		0	-0.0140845	0	0	-1	-1	0	0	0
		0	0	0	0	0	0	0	0	0
		0	0.0140845	0.028169	0	1	1	0	0	1
		0	0	0.056338	0	0	0	0	0	0.3
		0	0.028169	0	0	0	-1	0	-1	0
		0	-0.0140845	0	0	0	0	0	0	-1
		0	0.056338	0	0	1	0	0	-1	0
		0	-0.0140845	0.0704225	0	-1	0	0	-0.333333	-0.714286
		0	-0.0422535	-0.0422535	0	-1	-1	0	0	-0.333333
		0	0.028169	0	0	1	0	0	-0.214286	0
		0	-0.0985915	0.0140845	0	-1	0	0	0	0.119048
		0	0	0	0	0	0	0	-0.333333	0
		0	-0.028169	-0.0422535	0	0	-1	0	0	-0.333333
		0	0.0422535	0.056338	0	0	0	0	0	0.9
		0	-0.0140845	-0.0140845	0	0	0	0	0	0
		0	0.0140845	0.0140845	0	1	0	0	0	0
		0	0.0422535	0	0	0	0	0	-1	1
		0	0.0140845	-0.028169	0	0	-1	0	0	-1
		0	0	0.0140845	0	0	1	0	0	0
		0	0.0140845	0.0422535	0	0	0	0	0	0.8
		0	0.028169	0.028169	0	1	1	0	0	0
		0	0.0140845	-0.0140845	0	0	-1	0	-0.5	0
		0	-0.0422535	-0.056338	0	0	-1	0	0	-0.5
		0	0	-0.028169	0	0	-1	0	-0.333333	0
		0	-0.0422535	-0.028169	0	-1	0	0	0	-0.333333
		0	0	0	0	0	0	0	0	0
		0	0	-0.0140845	0	0	-1	0	0	0
		0	0	-0.0140845	0	0	-1	0	0	0
		0	0.028169	0.028169	0	1	1	0	0	1
		0	0.0422535	0.0422535	0	1	1	0	0	0.666667
		0	-0.0422535	0.084507	0	-1	0	0	0	0.388889
		0	0.0140845	0	0	1	0	0	-0.2	0
		0	-0.0704225	-0.0704225	0	0	-1	0	-0.266667	-0.2
		0	-0.056338	-0.056338	0	0	0	0	-1	0.733333
		0	-0.028169	0	0	-1	0	0	0	0
		0	0.028169	0	0	1	0	0	0	0
		0	0	0	0	0	0	0	0	0
		0	0	0	0	0	0	0	0	0
		0	0	0.028169	0	0	1	0	0	0
		0	-0.0140845	0	0	-1	0	0	0	0
		0	-0.0140845	-0.028169	0	0	-1	0	0	0
		0	-0.0140845	-0.0140845	0	0	0	0	0	0
		0	0	0	0	0	0	0	0	0
		0	0.0140845	0.0140845	0	0	1	0	0	0
		0	0.0140845	0.056338	0	1	1	0	0	0.333333
		0	0	0.084507	0	0	0	0	0	0.357143
		0	0	0.0140845	0	0	1	0	0	0
		0	-0.0140845	0	0	-1	0	0	0	0
		0	0.0140845	0.0140845	0	0	0	0	0	0.666667
		0	0.0140845	-0.0140845	0	1	0	0	0	0
		0	0.0140845	0.028169	0	1	1	0	0	1
		0	-0.028169	-0.028169	0	-1	-1	0	0	0
		0	0	0.0140845	0	0	0	0	-0.333333	0
		0	-0.0422535	-0.0422535	0	-1	-1	0	0	-0.333333
		0	0.0229885	0	0	1	0	0	0	0
		0	0	0.0229885	0	0	0	0	0.333333	0
		0	0.0229885	-0.0114943	0	1	0	0	0	0
		0	0	0	0	0	0	0	-0.333333	0
		0	-0.0114943	-0.0114943	0	0	0	0	0	0.666667
		0	0.0114943	0.0344828	0	0	1	0	1	0
		0	0	-0.0114943	0	0	0	0	0	0
		0	0.0114943	-0.0114943	0	1	0	0	0	0
		0	0.0229885	0.0344828	0	1	1	0	0	0
		0	0.0229885	0	0	1	0	0	1	0
		0	0.0114943	0	0	1	0	0	0.333333	0
		0	0.045977	0	0	1	0	0	0	0
		0	0.0114943	0.0114943	0	1	0	0	0	0
		0	0.0344828	0.0114943	0	1	1	0	0	0
		0	0.0344828	0	0	1	0	0	0	0
		0	0	0.0114943	0	0	1	0	0	0
		0	0.0114943	0	0	1	0	0	0	0
		0	-0.0114943	0	0	0	1	0	0	0
		0	-0.0114943	-0.0114943	0	0	0	0	0	0
		0	0.045977	0	0	1	0	0	0	0
		0	0.0114943	0	0	1	0	0	0	0
		0	0	0	0	0	0	0	0	0
		0	0.0344828	0.0114943	0	1	1	0	0	0
		0	0.0229885	0	0	1	0	0	0	0
		0	0.0114943	0.0229885	0	1	1	0	0.333333	1
		0	0.0229885	0	0	1	0	0	0.333333	0
		0	0.0344828	0	0	1	0	0	0	0
		0	0	0	0	0	-1	0	0	0
		0	0.0229885	0	0	1	0	0	0	0
		0	0.0114943	0	0	0	-1	0	0	0
		0	0	0	0	0	0	0	0	0
		0	0	0.0114943	0	0	1	0	-1	0
		0	-0.0114943	0	0	0	0	0	0	-1
		0	0.0114943	0	0	1	0	0	-1	0
		0	0	-0.0114943	0	0	0	0	0	-1
		0	0	0.0114943	0	0	0	0	0	0
		0	0	0	0	0	0	0	1	0
		0	0.0114943	0	0	0	-1	0	0	0
		0	0.0114943	0.0114943	0	0	1	0	0	0
		0	-0.0114943	0	0	0	1	0	0	0
		0	0	-0.0114943	0	1	0	0	0	0
		0	0	0	0	1	0	0	0	0
		0	0.0114943	0	0	1	0	0	1	0
		0	0.0229885	0.0114943	0	1	0	0	0.666667	0
		0	0.0344828	0	0	1	0	0	0	0
		0	0.0229885	0.0229885	0	1	1	0	0	1
		0	0.0114943	0.0114943	0	1	1	0	0	0
		0	-0.0114943	-0.0114943	0	0	0	0	0.133333	0
		0	0.0689655	0	0	1	0	0	0	0
		0	-0.0114943	0	0	0	0	0	1	0
		0	0.0114943	0	0	1	0	0	0	0
		0	-0.0114943	0	0	0	0	0	0	0
		0	0	0	0	0	0	0	0	0
		0	0.0229885	0	0	1	0	0	0	0
		0	0.0229885	0.0229885	0	1	1	0	0	0
		0	0.0114943	0	0	0	-1	0	0.333333	0
		0	0.0344828	0	0	1	1	0	0	0
		0	0.0114943	0	0	1	0	0	1	0
		0	0.0114943	-0.0114943	0	1	0	0	-1	0
		0	-0.0114943	-0.0114943	0	0	-1	0	0	-1
		0	0.0114943	0	0	1	0	0	0	0
		0	0.0229885	0	0	1	0	0	0	0
		0	-0.0114943	0	0	-1	-1	0	0	0
		0	0	0	0	1	0	0	0	0
		0	0	-0.0114943	0	0	0	0	-1	0
		0	-0.0229885	-0.0229885	0	-1	-1	0	0	-1
		0	0.0229885	0.0114943	0	1	0	0	0	0
		0	0.0344828	0.0114943	0	1	0	0	0	0
		0	0	-0.0229885	0	0	-1	0	0	0
		0	0	0	0	0	0	0	0	0
		0	0	0	0	0	0	0	0	0
		0	-0.0114943	0	0	0	1	0	0	0
		0	0.0114943	0	0	1	0	0	0	0
		0	0	0.0114943	0	0	1	0	0	0
		0	0.0114943	0.0114943	0	1	0	0	0	0
		0	0.0114943	0.0114943	0	1	0	0	0	0
		0	-0.0114943	-0.0114943	0	0	0	0	0	0
		0	0.0114943	0.0229885	0	1	1	0	-1	0
		0	-0.0229885	0	0	-1	0	0	0	-1
		0	0	0	0	0	0	0	0.333333	0
		0	0.0229885	-0.0114943	0	1	0	0	0	0
		0	0.0229885	0	0	1	0	0	0	0
		0	-0.0114943	0.0114943	0	-1	0	0	0	0
		0	0	0.0114943	0	0	0	0	0	0
		0	-0.0114943	-0.0114943	0	0	0	0	0	0
		0	0.0114943	0.0114943	0	0	0	0	0	0
		0	0	0	0	1	1	0	0	0
		0	0	0.0114943	0	0	0	0	1	0
		0	0.0526316	0.0526316	0	1	1	0	0	0
		0	0	0	0	1	1	0	0	0
		0	0	0	0	0	0	0	0	0
		0	0.0526316	0.0789474	0	1	1	0	0.6	0.333333
		0	0.131579	0.0526316	0	1	1	0	0.7	0
		0	0.131579	0.0263158	0	1	1	0	0	0
		0	0	0	0	0	0	0	0.666667	0
		0	0.131579	-0.0263158	0	0	-1	0	0	0
		0	0.0263158	0.0526316	0	1	1	0	0	0.333333
		0	0	0	0	0	0	0	0	0
		0	0	-0.0263158	0	1	0	0	-1	0
		0	-0.0263158	-0.0263158	0	0	-1	0	1	-1
		0	0.0526316	0	0	1	0	0	0	0
		0	0	0	0	0	0	0	1	0
		0	0.0526316	0	0	1	0	0	0	0
		0	0.0263158	0	0	1	0	0	0.6	0
		0	0.157895	0.0263158	0	1	1	0	-1	0
		0	-0.0263158	-0.0526316	0	0	-1	0	0	-1
		0	0.0526316	0	0	1	0	0	0	0
		0	-0.0263158	-0.0263158	0	-1	-1	0	0	0
		0	0.0263158	0	0	0	0	0	0	0
		0	0.0263158	0.0263158	0	1	0	0	0	0
		0	0.0263158	0.0263158	0	0	1	0	0	0
		0	0.0263158	-0.0263158	0	1	0	0	0	0
		0	0	0	0	0	0	0	0.166667	0
		0	0.105263	0	0	1	0	0	0.9	0
		0	0.0789474	-0.0526316	0	0	-1	0	0	0
		0	0.0263158	0.0263158	0	1	0	0	0	0
		0	0	0	0	0	0	0	0	0
		0	0.0263158	0.0263158	0	1	0	0	0.9	0
		0	0.0789474	-0.0526316	0	0	-1	0	0	0
		0	0.0263158	0	0	1	0	0	-1	0
		0	-0.0526316	-0.0263158	0	-1	-1	0	0	-1
		0	0	0	0	0	0	0	0	0
		0	-0.0526316	-0.0526316	0	-1	-1	0	0	0
		0	0.0526316	0.0526316	0	1	1	0	0	1
		0	0.0263158	0	0	1	0	0	0	0
		0	0	0	0	0	0	0	0	0
		0	0	0.0263158	0	0	0	0	0	0
		0	-0.027027	-0.027027	0	0	0	0	0	0
		0	0	0	0	0	0	0	0	0
		0	-0.027027	-0.027027	0	0	0	0	0	0
		0	0	0.027027	0	0	1	0	0	1
		0	0.027027	0	0	0	0	0	0	0
		0	0	0	0	0	0	0	0	0
		0	0.027027	0.0540541	0	0	1	0	0	1
		0	0	0	0	0	0	0	0	0
		0	0.027027	0	0	0	0	0	0	0
		0	0	0.027027	0	0	1	0	0	0
		0	0.027027	0.0810811	0	0	1	0	0	0.666667
		0	-0.027027	0.027027	0	0	1	0	0	0
		0	-0.027027	0.027027	0	0	1	0	0	1
		0	0.027027	0	0	0	0	0	0	0
		0	0	0	0	0	0	0	0	0
		0	0	0.135135	0	0	1	0	0	0.2
		0	-0.027027	0	0	0	1	0	0	0
		0	0.027027	0.0810811	0	0	1	0	0	0.333333
		0	0	0.027027	0	0	0	0	0	0
		0	0	0	0	0	0	0	0	0
		0	0.027027	0	0	1	0	0	0	0
		0	0	0	0	0	0	0	0	0
		0	0.027027	0.027027	0	0	0	0	0	0
		0	0	0	0	0	0	0	0	0
		0	0	0	0	0	0	0	0	0
		0	0.027027	0	0	1	0	0	0	0
		0	0	0	0	0	0	0	0	0
		0	0.027027	0	0	0	0	0	0	0
		0	0.027027	0.027027	0	0	0	0	0	0
		0	0	0	0	0	0	0	0	0
		0	0	0	0	0	0	0	0	0
		0	0	0.027027	0	0	1	0	0	1
		0	-0.027027	-0.027027	0	0	0	0	0	0
		0	0.027027	0	0	0	0	0	0	0
		0	0.027027	0	0	0	0	0	0	0
		0	0.0540541	0	0	1	0	0	0	0
		0	0	0.027027	0	0	1	0	0	0
		0	0.027027	0.027027	0	0	0	0	0.0666667	0
		0	-0.00719425	-0.0215827	0	0	0	0	0	0.9
		0	0.0215827	0.100719	0	1	1	0	-0.333333	0.032967
		0	0	-0.00719425	0	0	0	0	0	-0.666667
		0	0.028777	0	0	1	0	0	-0.2	0
		0	-0.0359712	-0.0143885	0	-1	0	0	0	0.133333
		0	0	0.028777	0	0	0	0	-0.357143	0.2
		0	-0.0503597	-0.0503597	0	0	0	0	-0.333333	-0.357143
		0	-0.0143885	-0.00719425	0	0	0	0	0.361111	-0.333333
		0	0.0647482	0.0143885	0	1	1	0	-0.333333	0
		0	0.00719425	-0.0143885	0	0	-1	0	-0.333333	-1
		0	-0.0215827	-0.00719425	0	-1	0	0	0.333333	-0.333333
		0	0.0143885	0	0	0	-1	0	0.047619	0
		0	-0.028777	-0.0215827	0	0	0	0	-0.666667	0.047619
		0	-0.0215827	-0.0215827	0	-1	-1	0	0	-0.666667
		0	0.00719425	0.00719425	0	0	1	0	-1	0
		0	0	0	0	0	0	0	0.25	-1
		0	0.057554	0.00719424	0	0	0	0	0	0
		0	0	0.0215827	0	0	1	0	0.177778	0
		0	0.0719424	0	0	1	0	0	0	0
		0	0	0.0143885	0	0	0	0	0.178571	0.2
		0	0.057554	0.0503597	0	1	1	0	0	0.238095
		0	-0.00719425	0	0	-1	-1	0	-0.638889	0
		0	0.0503597	0	0	0	0	0	0	-1
		0	0.0143885	0.00719424	0	0	0	0	0.333333	0
		0	0.0143885	0.00719424	0	0	0	0	0.3	0
		0	0.0359712	0.028777	0	1	1	0	0.0666667	0.666667
		0	0.0431655	0.0359712	0	1	1	0	1	0.4
		0	0.0143885	0	0	1	0	0	0	0
		0	0	0.00719424	0	0	0	0	0	0
		0	0	0.0143885	0	-1	0	0	0	0
		0	0	0	0	0	0	0	0.333333	0
		0	0.00719424	-0.0215827	0	0	-1	0	0.361111	0
		0	0.0647482	0.0143885	0	1	1	0	0.333333	0
		0	0.0215827	0.0143885	0	0	0	0	0.142857	0.333333
		0	0.0431655	0.00719425	0	0	0	0	0.305556	0
		0	0.057554	0	0	0	0	0	-1	0
		0	-0.0143885	-0.00719424	0	-1	0	0	-0.2	-1
		0	-0.0143885	-0.0359712	0	0	-1	0	-0.333333	-0.2
		0	-0.0215827	-0.0143885	0	-1	0	0	0.321429	-0.333333
		0	-0.028777	-0.0143885	0	0	0	0	0.1	-0.0452381
		0	0	0.0143885	0	0	0	0	0	-0.109524
		0	0	0.00719425	0	0	1	0	0.2	0
		0	0.00719425	-0.0215827	0	0	0	0	-0.166667	0
		0	0.00719424	-0.00719425	0	0	0	0	0	-0.333333
		0	0	-0.00719425	0	0	-1	0	1	0
		0	0	0.0143885	0	0	0	0	0.333333	0.166667
		0	0.0143885	0.0143885	0	0	0	0	0.5	0.333333
		0	-0.0143885	-0.028777	0	0	-1	0	0.2	-0.5
		0	0.0359712	0.0215827	0	1	1	0	-0.333333	0.333333
		0	-0.0143885	-0.0215827	0	0	0	0	0	-0.333333
		0	-0.00719425	0.00719424	0	0	0	0	1	0.166667
		0	0.0143885	0.00719425	0	1	1	0	0.5	0
		0	-0.0215827	-0.0215827	0	0	0	0	0	-0.5
		0	0	0	0	0	0	0	1	0
		0	0.0143885	0.00719425	0	1	1	0	0	0
		0	0.0143885	0	0	0	0	0	-0.366667	0
		0	-0.0143885	-0.0431655	0	0	-1	0	-0.142857	-0.533333
		0	0.028777	-0.0215827	0	0	-1	0	-0.166667	-0.5
		0	-0.0143885	-0.028777	0	0	-1	0	-0.466667	-0.166667
		0	0.0215827	-0.00719425	0	0	0	0	0.666667	-0.666667
		0	-0.00719424	-0.0215827	0	0	0	0	0	0
		0	0.0143885	0.00719425	0	1	1	0	-0.9	0
		0	0.0215827	-0.00719424	0	0	0	0	1	-1
		0	0	-0.0143885	0	0	-1	0	0	0
		0	0.00719424	-0.00719425	0	0	0	0	0.333333	-0.333333
		0	0.00719424	-0.0143885	0	0	-1	0	0.2	0
		0	0.0215827	0	0	0	0	0	0.5	0
		0	-0.00719424	-0.0143885	0	0	0	0	0.0333333	0.5
		0	-0.00719425	-0.028777	0	0	0	0	0.333333	-0.3
		0	0.0215827	0.0143885	0	1	1	0	0.333333	0
		0	0.0215827	0	0	1	0	0	0.0666667	0
		0	0.0359712	0	0	1	1	0	0	0
		0	0	-0.0143885	0	0	-1	0	0	0
		0	0.0143885	0.0143885	0	1	1	0	-0.0666667	0
		0	0.00719425	-0.028777	0	0	-1	0	0	-0.166667
		0	0	0.00719425	0	0	0	0	-0.190476	0
		0	0.028777	0.00719424	0	0	0	0	0	-0.333333
		0	-0.00719424	0.0143885	0	0	0	0	0	0.5
		0	-0.0359712	-0.0215827	0	0	0	0	1	0.333333
		0	0	-0.0143885	0	0	-1	0	0.428571	0
		0	0.0359712	0	0	0	0	0	0.166667	0
		0	0.0215827	0.028777	0	1	1	0	-0.333333	0.4
		0	0.00719424	-0.0143885	0	0	0	0	0.119048	-0.666667
		0	0.0215827	-0.028777	0	0	-1	0	0.190476	-0.166667
		0	0	-0.0503597	0	0	-1	0	0.5	-0.0952381
		0	0.0143885	0	0	0	0	0	0.333333	0
		0	0.0143885	-0.00719425	0	0	-1	0	0.166667	0
		0	0.0215827	0	0	0	0	0	0.4	0
		0	0.028777	-0.00719425	0	0	-1	0	0	0
		0	0.00719425	0	0	1	0	0	1	0
		0	0	-0.00719424	0	0	0	0	-0.0111111	0
		0	0.0431655	-0.0215827	0	0	0	0	0.5	-0.166667
		0	0.0359712	0.00719425	0	1	0	0	1	0
		0	0.00719424	0	0	1	0	0	0	0
		0	0	0.0359712	0	0	0	0	0.166667	0.133333
		0	0	-0.0143885	0	0	0	0	-0.5	0
		0	-0.0359712	-0.028777	0	-1	-1	0	-1	-0.5
		0	-0.0143885	-0.00719424	0	-1	0	0	0	-1
		0	-0.00719424	-0.0215827	0	0	0	0	-0.7	-0.333333
		0	0.0215827	-0.0143885	0	0	-1	0	0	-1
		0	0	-0.0143885	0	0	-1	0	0	0
		0	-0.0143885	0	0	-1	0	0	0.266667	1
		0	-0.0143885	-0.0431655	0	0	-1	0	1	-0.0666667
		0	0.00719424	-0.00719425	0	0	-1	0	0.194444	0
		0	0.0503597	0.00719425	0	0	0	0	0.1	0.333333
		0	0.028777	0.028777	0	1	1	0	-0.466667	0.3
		0	-0.0359712	-0.0359712	0	0	0	0	0.4	-0.466667
		0	0.0359712	0.0143885	0	1	1	0	0.166667	0
		0	0.00719424	-0.0143885	0	0	0	0	-0.0952381	0
		0	0.028777	0	0	0	0	0	0.333333	-0.333333
		0	0.0215827	0.0143885	0	1	1	0	0.666667	0
		0	-0.00719424	-0.028777	0	0	-1	0	0	0
		0	0	0.00719424	0	1	1	0	0	1
		0	0	0	0	0	0	0	0	0
		0	0.0215827	0	0	0	0	0	0	0
		0	0	-0.00719424	0	0	-1	0	0	0
		0	0	0.00719424	0	0	0	0	0	0
		0	-0.00719424	-0.0143885	0	0	-1	0	0	0
		0	-0.028777	-0.028777	0	-1	-1	0	1	0
		0	0.00719424	0	0	0	-1	0	0.2	0
		0	0.028777	0.0143885	0	0	0	0	-0.266667	0.333333
		0	-0.00719425	-0.0359712	0	0	0	0	0.0666667	-0.466667
		0	0.0359712	0.0359712	0	0	0	0	1	0.0666667
		0	0	0	0	0	0	0	1	0
		0	0.00719424	0	0	0	-1	0	0	0
		0	0.00719425	0.00719425	0	1	1	0	0.47619	0
		0	0.0431655	0	0	0	-1	0	1	0
		0	0.00719424	-0.00719425	0	0	-1	0	0.666667	0
		0	0.00719425	0.00719425	0	0	0	0	-0.1	0.333333
		0	-0.028777	-0.028777	0	0	0	0	0	-0.1
		0	0	0.0143885	0	0	1	0	0.2	1
		0	0.0215827	-0.0143885	0	0	-1	0	0.285714	0
		0	0.0503597	0	0	1	0	0	-0.428571	0
		0	-0.0503597	-0.0503597	0	-1	-1	0	0.333333	-0.428571
		0	0.0215827	-0.00719425	0	0	-1	0	0.333333	0
		0	0.0215827	0.0215827	0	1	1	0	0.333333	0.333333
		0	0.0215827	-0.00719425	0	0	-1	0	0	0
		0	0.0143885	-0.00719425	0	0	-1	0	0.0952381	0
		0	0.0503597	0	0	1	0	0	0	0
		0	0.00719424	-0.00719425	0	0	-1	0	0	0
		0	0	0.0137931	0	0	0	0	0.333333	0
		0	0.00689655	-0.00689655	0	0	0	0	-0.333333	0
		0	-0.0137931	-0.0206897	0	0	0	0	-0.4	-0.333333
		0	-0.0344828	-0.0275862	0	-1	0	0	0.0952381	-0.4
		0	-0.0275862	-0.0413793	0	0	-1	0	-0.333333	-0.238095
		0	-0.00689655	-0.0275862	0	0	-1	0	0.5	-1
		0	0.0206897	0.0275862	0	1	1	0	0	0.3
		0	-0.00689655	0.0137931	0	-1	0	0	-0.333333	0
		0	0	-0.0206897	0	0	-1	0	-0.666667	-1
		0	-0.0206897	-0.0137931	0	-1	0	0	0	-0.666667
		0	-0.00689655	-0.00689655	0	0	0	0	-1	0
		0	-0.0137931	-0.0206897	0	0	0	0	0	-1
		0	0.0137931	0	0	1	1	0	0	0
		0	-0.00689655	-0.00689655	0	-1	-1	0	-0.0761905	0
		0	-0.0965517	-0.0965517	0	0	0	0	0	-0.0761905
		0	0	0.0413793	0	0	1	0	-0.9	0
		0	-0.0275862	-0.00689655	0	0	0	0	0.8	-0.9
		0	-0.0206897	-0.0275862	0	0	-1	0	0.666667	-0.2
		0	0	-0.00689655	0	0	0	0	-0.3	-0.333333
		0	-0.0275862	-0.0275862	0	0	-1	0	0	-0.3
		0	0	0	0	0	0	0	0	0
		0	0	-0.00689655	0	0	-1	0	0	0
		0	0	0	0	0	0	0	-0.733333	0
		0	-0.0344828	-0.0344828	0	0	0	0	0.333333	-0.733333
		0	0.0137931	0	0	0	0	0	-0.733333	0
		0	-0.0413793	-0.0275862	0	-1	0	0	0.333333	-0.733333
		0	0.0137931	-0.00689655	0	0	-1	0	-1	0
		0	-0.00689655	-0.0206897	0	0	-1	0	0	-1
		0	0	-0.00689655	0	0	-1	0	0	0
		0	0.0206897	0.0137931	0	1	1	0	0	0
		0	0.0137931	0	0	1	0	0	-0.4	0
		0	-0.0344828	-0.0206897	0	-1	0	0	0.361111	0.6
		0	0.0551724	0	0	0	0	0	-1	0
		0	0.0137931	-0.0137931	0	0	-1	0	0.333333	-1
		0	0.0137931	0	0	1	1	0	-0.166667	0
		0	-0.0137931	-0.0137931	0	0	0	0	-0.166667	-0.166667
		0	-0.0206897	-0.0275862	0	0	-1	0	0	-0.166667
		0	0.00689655	-0.00689655	0	0	0	0	0	0
		0	0.00689655	0.00689655	0	0	0	0	0	0
		0	0	0.0137931	0	0	1	0	0.166667	0
		0	0.0206897	0.00689655	0	0	0	0	0	0
		0	-0.00689655	-0.00689655	0	0	-1	0	0.6	0
		0	-0.0206897	-0.0137931	0	0	0	0	0	0.6
		0	-0.00689655	-0.0137931	0	0	-1	0	0.8	0
		0	0.0206897	0.0137931	0	0	0	0	0.266667	0
		0	-0.0275862	-0.0413793	0	0	-1	0	-0.2	-0.733333
		0	-0.0275862	-0.0206897	0	-1	0	0	0	-0.2
		0	-0.0413793	-0.0344828	0	-1	-1	0	-0.333333	0
		0	-0.0275862	-0.0206897	0	-1	0	0	0	-0.333333
		0	0.0206897	0	0	1	0	0	0.333333	0
		0	0.0137931	-0.00689655	0	0	-1	0	-0.333333	0
		0	-0.0137931	-0.00689655	0	0	0	0	-0.166667	-0.333333
		0	-0.0275862	-0.0206897	0	-1	-1	0	0.566667	-0.166667
		0	-0.0137931	-0.0344828	0	0	-1	0	0.0277778	-0.1
		0	0.0413793	-0.0137931	0	0	-1	0	0.333333	-0.333333
		0	0.0206897	0	0	1	0	0	0	0
		0	0	-0.00689655	0	0	-1	0	0	0
		0	-0.00689655	-0.00689655	0	-1	-1	0	0	0
		0	-0.0137931	-0.0137931	0	-1	-1	0	-0.0833333	0
		0	-0.0482759	-0.0551724	0	0	0	0	0	-0.0833333
		0	0.0137931	0.00689655	0	1	1	0	-0.0238095	0
		0	0.0206897	-0.0275862	0	0	-1	0	0	-0.5
		0	0	0	0	0	0	0	0.2	0
		0	0.00689655	-0.0275862	0	0	-1	0	0.166667	-0.5
		0	0.0206897	0.0137931	0	1	1	0	0	0.333333
		0	0.00689655	0.0137931	0	0	1	0	0.533333	0
		0	0.0413793	0	0	1	0	0	0	0
		0	-0.00689655	-0.0137931	0	0	0	0	0	-0.333333
		0	-0.00689655	0	0	0	1	0	0.666667	0
		0	-0.00689655	-0.0137931	0	0	-1	0	-0.0666667	-0.333333
		0	-0.0689655	-0.062069	0	-1	0	0	0.3	-0.0666667
		0	0.0275862	0	0	1	1	0	0.333333	0
		0	0.0206897	0.0137931	0	1	1	0	0	0
		0	0.0137931	0	0	1	0	0	0.166667	0
		0	0.0206897	0.00689655	0	0	0	0	0.1	0
		0	0.0344828	0	0	1	0	0	0	0
		0	0	-0.00689655	0	1	0	0	0	0
		0	-0.0206897	-0.0137931	0	-1	-1	0	0.666667	0
		0	0.0137931	0	0	0	0	0	0	0
		0	-0.0275862	-0.0344828	0	-1	-1	0	0	0
		0	0.00689655	-0.00689655	0	0	-1	0	-0.285714	0
		0	-0.0482759	-0.0413793	0	-1	0	0	-0.333333	-0.285714
		0	-0.0137931	-0.00689655	0	0	0	0	0.133333	-0.333333
		0	0.0275862	-0.00689655	0	0	-1	0	0.333333	0
		0	0.0206897	0	0	0	-1	0	0	0
		0	0.00689655	0.00689655	0	1	1	0	0.533333	0
		0	0.0275862	-0.00689655	0	0	0	0	-1	0
		0	-0.00689655	-0.00689655	0	0	-1	0	0.2	-1
		0	0.0344828	0	0	0	-1	0	0.666667	0
		0	-0.00689655	-0.0206897	0	0	-1	0	1	-0.333333
		0	0.0275862	0.00689655	0	1	0	0	0	0
		0	-0.00689655	-0.0137931	0	0	0	0	-0.4	0
		0	0	-0.0413793	0	0	-1	0	-0.333333	-0.533333
		0	-0.0344828	-0.0344828	0	0	-1	0	-0.333333	-0.333333
		0	-0.00689655	-0.0137931	0	0	0	0	1	-0.333333
		0	0.0137931	0.0137931	0	1	1	0	0.2	0
		0	0.0275862	0.0137931	0	0	0	0	-0.333333	1
		0	-0.0206897	-0.0137931	0	-1	-1	0	0	-0.333333
		0	-0.00689655	0	0	0	0	0	0.2	0
		0	0.0275862	0.0206897	0	0	0	0	0	0.5
		0	-0.0137931	-0.0206897	0	0	-1	0	0	0
		0	-0.00689655	-0.00689655	0	0	-1	0	0.166667	0
		0	-0.00689655	-0.0275862	0	0	-1	0	0.333333	-0.166667
		0	0.0275862	0	0	1	0	0	0.5	0
		0	0.00689655	-0.00689655	0	0	0	0	0.166667	0
		0	0.0275862	0.00689655	0	1	0	0	0	0
		0	0.00689655	-0.00689655	0	1	0	0	-0.5	0
		0	-0.0275862	-0.0206897	0	-1	-1	0	0.333333	-0.5
		0	0.0137931	0	0	0	0	0	-0.0952381	0
		0	-0.0482759	-0.0413793	0	-1	-1	0	1	-0.0952381
		0	0.00689655	0.0137931	0	0	0	0	-0.333333	0
		0	-0.0137931	-0.0137931	0	-1	0	0	-1	-0.333333
		0	-0.00689655	-0.0137931	0	0	-1	0	0	-1
		0	-0.0137931	-0.0137931	0	-1	-1	0	0.161111	0
		0	0.0206897	-0.0413793	0	0	-1	0	0	-0.2
		0	0.0137931	0	0	1	0	0	-0.0333333	0
		0	-0.00689655	-0.0413793	0	0	-1	0	0	-0.133333
		0	0.0137931	0.00689655	0	1	0	0	0.133333	0
		0	0.00689655	-0.0206897	0	0	0	0	0	-0.166667
		0	0	-0.00689655	0	0	-1	0	0	0
		0	-0.00689655	0.00689655	0	0	1	0	0	0
		0	0	0	0	0	0	0	0.1	0
		0	0.0275862	0	0	0	-1	0	-0.333333	0
		0	0.00689655	-0.0137931	0	0	-1	0	-0.321429	-0.333333
		0	-0.0551724	-0.0551724	0	-1	-1	0	0	-0.321429
		0	0	0.0137931	0	0	1	0	0.2	0
		0	0.00689655	-0.0275862	0	0	-1	0	-1	0
		0	-0.0137931	-0.00689655	0	-1	0	0	0	-1
		0	0	0.00689655	0	0	1	0	0	0
		0	-0.00689655	0.00689655	0	-1	0	0	0.4	0
		0	-0.0206897	-0.0344828	0	0	-1	0	0	-0.266667
		0	-0.00689655	0	0	-1	0	0	0	0
		0	-0.0137931	-0.00689655	0	-1	0	0	0	0
		0	0.0137931	0	0	1	0	0	-1	0
		0	0	-0.00689655	0	0	-1	0	1	-1
		0	0.0137931	0	0	1	0	0	0	0
		0	-0.0137931	-0.0137931	0	-1	-1	0	-0.305556	0
		0	0.0413793	-0.00689655	0	0	0	0	0.5	0.333333
		0	-0.0137931	-0.0275862	0	0	-1	0	0	-0.5
		0	-0.00689655	-0.00689655	0	-1	-1	0	-0.1	0
		0	-0.0344828	-0.0275862	0	-1	-1	0	1	-0.1
		0	0.0137931	0	0	0	-1	0	0.333333	0
		0	0.00689655	-0.0137931	0	0	-1	0	0	0
		0	-0.00689655	-0.0137931	0	0	-1	0	0	0
		0	0	0.0137931	0	0	1	0	0	0
		0	0	-0.0137931	0	0	-1	0	0	-0.333333
		0	-0.0153846	0.0153846	0	0	1	0	0.5	1
		0	0.0615385	0.0307692	0	1	1	0	0.666667	0
		0	0.0461538	0.0307692	0	1	1	0	0.166667	0
		0	0.0461538	0.0153846	0	1	1	0	0	0
		0	0	-0.0153846	0	0	-1	0	0	0
		0	0.0153846	-0.0153846	0	0	-1	0	0	0
		0	0.0153846	-0.0153846	0	0	-1	0	0	0
		0	0	0	0	0	0	0	0	0
		0	-0.0153846	-0.0153846	0	0	0	0	0	0
		0	-0.0461538	-0.0461538	0	-1	-1	0	0.166667	0
		0	0.0461538	0.0153846	0	0	0	0	-0.3	1
		0	-0.0307692	-0.0307692	0	0	0	0	0.333333	-0.3
		0	-0.0153846	-0.0153846	0	0	0	0	0	-0.666667
		0	-0.0153846	-0.0153846	0	-1	-1	0	-1	0
		0	-0.0307692	-0.0307692	0	-1	-1	0	0.333333	-1
		0	0.0461538	0.0153846	0	1	1	0	0.666667	0
		0	0.0307692	0	0	0	0	0	0	0
		0	0	-0.0153846	0	1	0	0	0	0
		0	0.0153846	0	0	1	0	0	0	0
		0	-0.0153846	-0.0307692	0	-1	-1	0	0	0
		0	0	-0.0153846	0	0	-1	0	0	0
		0	0.0153846	0.0153846	0	0	0	0	0	0
		0	0	0.0153846	0	0	1	0	0	0
		0	-0.0153846	-0.0307692	0	0	-1	0	0.333333	0
		0	0	-0.0153846	0	0	0	0	0	1
		0	0.0153846	0	0	1	0	0	0	0
		0	-0.0153846	-0.0153846	0	-1	-1	0	0	0
		0	0	-0.0153846	0	0	-1	0	0	0
		0	0.0153846	0	0	1	0	0	0	0
		0	0	0.0153846	0	1	1	0	0	0
		0	-0.0307692	-0.0153846	0	-1	0	0	0	0
		0	0	-0.0307692	0	0	-1	0	-1	0
		0	-0.0153846	-0.0307692	0	0	-1	0	0	-1
		0	0.0307692	0	0	1	0	0	0	0
		0	0	0	0	0	0	0	0.166667	0
		0	0.0615385	0.0153846	0	1	1	0	0	0
		0	0.0153846	0	0	1	0	0	0	0
		0	-0.0153846	-0.0153846	0	-1	-1	0	0	0
		0	0.0461538	0.0461538	0	1	1	0	0	0
		0	-0.0153846	-0.0307692	0	0	-1	0	0	0
		0	0	-0.0307692	0	0	-1	0	0.333333	0
		0	0.0461538	0	0	1	0	0	0	0
		0	0	0.0153846	0	0	1	0	0	0
		0	0.0153846	-0.0153846	0	0	-1	0	0.0666667	0
		0	0.138462	-0.0153846	0	1	0	0	0	0
		0	0	-0.0153846	0	1	0	0	0	0
		0	0	-0.0153846	0	0	0	0	0	0
		0	0	0.0153846	0	0	1	0	0	0
		0	0.0153846	0.0153846	0	1	0	0	0	0
		0	-0.0153846	0	0	0	0	0	0	0
		0	-0.0461538	-0.0307692	0	-1	0	0	0	0
		0	0	0	0	0	0	0	0	0
		0	0	0.0153846	0	0	0	0	0	0
		0	-0.0615385	-0.0461538	0	-1	-1	0	0	0
		0	0	0	0	0	0	0	0	0
		0	0.0153846	0	0	1	0	0	0.333333	0
		0	0.0461538	0	0	1	0	0	0	0
		0	0.0153846	0.0307692	0	1	1	0	0	0
		0	0.0153846	0	0	1	0	0	0	0
		0	0	0	0	0	0	0	0	0
		0	0	0	0	0	0	0	0	0
		0	-0.0153846	0	0	-1	-1	0	0.3	0
		0	-0.0153846	-0.0769231	0	0	-1	0	0	-0.2
		0	0	0	0	0	0	0	0	0
		0	-0.0153846	-0.0153846	0	-1	-1	0	0	0
		0	0	0	0	0	0	0	0	0
		0	0	0	0	0	0	0	0	0
		0	0.0384615	0	0	1	0	0	0	0
		0	0	0	0	0	0	0	0	0
		0	-0.0384615	-0.0384615	0	0	0	0	0	0
		0	0	0.0384615	0	0	0	0	0	1
		0	0	0	0	0	0	0	0	0
		0	0	0	0	0	0	0	0	0
		0	0	0.0769231	0	0	1	0	0	0
		0	0	0.0384615	0	0	0	0	0	0
		0	0	0	0	0	0	0	0	0
		0	-0.0384615	-0.0384615	0	0	0	0	0	0
		0	0.0384615	0.0384615	0	1	0	0	0	0
		0	0	0	0	1	1	0	0	0
		0	0.0384615	-0.0384615	0	0	-1	0	1	0
		0	0.0769231	0.0769231	0	1	1	0	0	1
		0	0	0	0	0	0	0	0	0
		0	0.0769231	0.0384615	0	1	0	0	0	0
		0	0	-0.0769231	0	0	-1	0	0	0
		0	0	0	0	0	0	0	0	0
		0	0	0.0384615	0	0	0	0	0	0
		0	0.0384615	0.0384615	0	1	1	0	0	0
		0	0	0	0	0	0	0	0	0
		0	0	0	0	0	0	0	0.333333	0
		0	0.0769231	-0.0384615	0	1	0	0	0	0
		0	0	0.0769231	0	0	1	0	0	1
		0	0	0.0384615	0	0	0	0	1	0
		0	0.0769231	0.0384615	0	1	0	0	0	0
		0	-0.0107527	0	0	-1	0	0	0.333333	0
		0	0.0107527	-0.0107527	0	0	0	0	0.285714	0
		0	0.0752688	0.0430108	0	1	1	0	-0.133333	0.166667
		0	0.0215054	-0.0215054	0	0	0	0	0.533333	-0.333333
		0	-0.0322581	-0.0645161	0	0	-1	0	0	-0.133333
		0	0	0.0215054	0	0	1	0	0	0
		0	0	0.0215054	0	0	0	0	0	0.166667
		0	0	0.0107527	0	0	1	0	0	0
		0	0	0.0322581	0	0	1	0	-0.333333	1
		0	-0.0215054	0.0107527	0	-1	0	0	0.833333	0
		0	-0.0215054	-0.0322581	0	0	-1	0	-0.333333	-0.166667
		0	-0.0322581	-0.0430108	0	0	-1	0	0	-0.333333
		0	0.0107527	0	0	0	0	0	0	0
		0	0	0	0	0	0	0	0	0
		0	0.0107527	0.0215054	0	0	0	0	0	0.333333
		0	0	0.0537634	0	0	1	0	0	0.2
		0	0	0	0	0	0	0	-0.166667	0
		0	0.0645161	-0.0107527	0	0	0	0	-1	0.666667
		0	-0.0215054	0.0430108	0	-1	0	0	-0.333333	-0.8
		0	-0.0215054	0.0107527	0	0	0	0	0.166667	0.166667
		0	-0.0107527	-0.0430108	0	0	0	0	0	0
		0	0	0.0107527	0	0	1	0	0.4	0
		0	0.0430108	0.0537634	0	1	1	0	0.166667	0.133333
		0	0.0107527	0.139785	0	0	0	0	0.1	-0.216667
		0	0.0430108	-0.0107527	0	0	-1	0	0.166667	0
		0	0.0322581	0	0	0	-1	0	0	0
		0	-0.0215054	0.0215054	0	-1	0	0	0	0.5
		0	0	0.0107527	0	1	1	0	0.4	1
		0	0.0215054	0.0107527	0	0	0	0	0	0.5
		0	0.0215054	0.0645161	0	1	1	0	0	0.2
		0	0.0215054	0	0	1	0	0	0.142857	0
		0	0.0752688	0.0537634	0	1	1	0	0	0.1
		0	0	0.0107527	0	0	1	0	0	0
		0	0.0107527	0	0	0	0	0	0	0
		0	0.0107527	0.0860215	0	1	1	0	0	0.388889
		0	0	0	0	0	0	0	0.1	0
		0	0.0430108	0.0107527	0	0	0	0	-0.166667	0
		0	-0.0430108	-0.0215054	0	-1	0	0	0	0.833333
		0	0	0	0	1	1	0	0	0
		0	-0.0107527	-0.0107527	0	0	0	0	0	0
		0	0	0.0215054	0	0	0	0	0	0.333333
		0	0	0.0215054	0	0	1	0	0.666667	1
		0	0.0430108	0.0322581	0	1	1	0	-0.333333	0
		0	-0.0215054	-0.0215054	0	0	0	0	-1	-0.333333
		0	0	0.0107527	0	0	0	0	1	-0.333333
		0	0.0215054	0.0107527	0	1	1	0	0	0
		0	0.0107527	0.0215054	0	1	1	0	0	0
		0	0.0107527	0.0215054	0	1	1	0	0.266667	0
		0	0.0645161	0.0967742	0	1	1	0	-1	0.388889
		0	-0.0107527	0.0107527	0	0	0	0	-0.166667	-1
		0	-0.0430108	-0.0215054	0	-1	0	0	0	-0.166667
		0	0.0107527	0.0430108	0	1	1	0	0	0.5
		0	0.0215054	0.0215054	0	1	1	0	0	1
		0	0.0107527	0	0	1	0	0	0	0
		0	0.0107527	0.0107527	0	1	1	0	-1	0
		0	0	0.0215054	0	0	0	0	-0.4	-0.666667
		0	-0.0322581	-0.0430108	0	0	0	0	0	-0.4
		0	0	0	0	0	0	0	0	0
		0	0	0.0107527	0	0	0	0	-1	1
		0	-0.0107527	0	0	-1	0	0	0	-1
		0	-0.0107527	0.0107527	0	-1	0	0	0	0
		0	-0.0107527	0.0107527	0	-1	0	0	0	0
		0	0.0107527	0.0322581	0	0	0	0	0	0.5
		0	-0.0107527	0	0	0	0	0	0	1
		0	-0.0430108	-0.0322581	0	-1	0	0	0	0
		0	0	0.0322581	0	0	1	0	-1	0.666667
		0	-0.0107527	0	0	-1	0	0	0	-1
		0	0	0	0	0	0	0	0	0
		0	0	0	0	0	1	0	0	0
		0	-0.0107527	0.0215054	0	0	0	0	0	0.666667
		0	0	0	0	0	0	0	1	0
		0	0.0107527	-0.0107527	0	0	-1	0	0	0
		0	-0.0107527	0.0107527	0	-1	0	0	-0.5	0
		0	-0.0215054	-0.0322581	0	0	0	0	-0.285714	-0.5
		0	-0.0645161	-0.0645161	0	0	0	0	0	-0.285714
		0	0	0.0215054	0	0	1	0	0	0
		0	0	0.0107527	0	0	1	0	0	0
		0	0.0322581	0	0	1	0	0	0	0
		0	-0.0107527	-0.0430108	0	0	-1	0	0	-0.333333
		0	0.0322581	0.0215054	0	1	1	0	-1	1
		0	-0.0107527	0.0107527	0	-1	0	0	1	-0.333333
		0	0.0107527	0	0	0	-1	0	-1	0
		0	-0.0107527	-0.0215054	0	0	-1	0	0.2	-1
		0	0.0537634	0	0	1	0	0	0.166667	0
		0	0.0430108	0.0107527	0	1	1	0	0	0
		0	-0.0215054	0	0	-1	0	0	0	1
		0	0.0107527	0.0107527	0	1	0	0	0	0
		0	0	0.0107527	0	0	0	0	1	1
		0	0.0215054	0	0	1	0	0	0.166667	0
		0	0.0430108	0.0107527	0	1	1	0	0	0
		0	-0.0107527	-0.0107527	0	-1	-1	0	0.333333	0
		0	0.0322581	0.0107527	0	1	1	0	0	0
		0	-0.0107527	0	0	0	1	0	0	0
		0	-0.0107527	-0.0107527	0	0	0	0	0	0
		0	0	0.0454545	0	0	0	0	0	0
		0	0	0	0	0	0	0	0	0
		0	0.0454545	0	0	0	0	0	0	0
		0	0	0.0454545	0	0	0	0	0	0
		0	0	0	0	0	0	0	0	0
		0	0	0	0	0	0	0	0	0
		0	-0.0454545	-0.0454545	0	0	0	0	0	0
		0	0.0454545	0	0	0	0	0	0	0
		0	0	0.0454545	0	0	0	0	0	0
		0	0	0	0	0	0	0	0	0
		0	0.0454545	0.0454545	0	0	0	0	0	0
		0	0.0454545	0	0	0	0	0	0	0
		0	0	0	0	0	0	0	0	0
		0	0	0	0	0	0	0	0	0
		0	0	0	0	0	0	0	0	0
		0	0	0.0454545	0	0	0	0	0	0
		0	0	0	0	0	0	0	0	0
		0	0	0	0	0	0	0	0	0
		0	0	0.0454545	0	0	0	0	0	0
		0	0	0.0454545	0	0	0	0	0	0
		0	-0.0454545	0	0	0	0	0	0	0
		0	0	0	0	0	0	0	0	0
		0	0	0	0	0	0	0	0	0
		0	0.0217391	0	0	1	0	0	0.333333	0
		0	0.217391	0.0217391	0	1	0	0	0	0
		0	-0.0217391	0	0	-1	0	0	0	0
		0	0	0	0	0	0	0	1	0
		0	0.0434783	0.0434783	0	0	0	0	0	0
		0	0	0.0217391	0	0	1	0	0	0
		0	0.0434783	0.0652174	0	1	1	0	0	0
		0	-0.0434783	-0.0434783	0	-1	-1	0	0	0
		0	0.0217391	0.0434783	0	1	1	0	0	0
		0	0	0.0217391	0	0	0	0	0	0
		0	0	0	0	0	0	0	0	0
		0	0	0.0434783	0	0	1	0	0	0
		0	-0.0217391	-0.0217391	0	0	0	0	0	0
		0	-0.0434783	0.0217391	0	-1	0	0	1	0
		0	0.0869565	0	0	1	0	0	1	0
		0	0.0217391	0.0434783	0	1	1	0	0	0
		0	0	0.0217391	0	0	1	0	0.9	0
		0	0.0869565	0	0	0	-1	0	0.333333	0
		0	0.0652174	0.0434783	0	1	1	0	0	0
		0	0.0217391	0	0	1	0	0	0	0
		0	-0.0217391	-0.0217391	0	0	0	0	0.333333	0
		0	0.217391	0.0434783	0	1	1	0	0	0
		0	0	0	0	0	0	0	0	0
		0	-0.0434783	-0.0434783	0	-1	-1	0	1	0
		0	0.0217391	-0.0217391	0	0	-1	0	0	0
		0	0	0	0	0	0	0	0	0
		0	0.0434783	0	0	1	0	0	0.733333	0
		0	0.130435	0	0	1	0	0	0	0
		0	0.0217391	0.0217391	0	1	1	0	0	0
		0	-0.0217391	0	0	0	1	0	0.333333	0
		0	0.0434783	0.0217391	0	1	1	0	0	0
		0	0.0217391	0.0434783	0	1	1	0	0	0
		0	0.0217391	0.0217391	0	1	1	0	0	0
		0	0	0	0	0	0	0	0	0
		0	0	-0.0217391	0	1	0	0	0	0
		0	0	0	0	0	0	0	0	0
		0	0	0	0	1	0	0	0.333333	0
		0	0.0217391	-0.0434783	0	0	-1	0	0	0
		0	0	0	0	0	0	0	0	0
		0	-0.0217391	0	0	-1	0	0	0	0
		0	0	0.0217391	0	0	1	0	1	0
		0	0.0434783	0.0217391	0	1	0	0	0	0
		0	0	0	0	1	1	0	0.6	0
		0	0.108696	0.0217391	0	1	0	0	0	0
		0	0.0434783	0	0	1	0	0	0.333333	0
		0	0.0217391	-0.0434783	0	0	-1	0	0	0
		0	0.0217391	0	0	0	0	0	0	0
		0	0.0196078	0.00980392	0	1	0	0	-0.666667	0
		0	0	-0.0196078	0	0	0	0	-0.4	-1
		0	-0.0490196	-0.0588235	0	0	-1	0	0	-0.4
		0	0.0196078	0.0392157	0	1	1	0	0	0.5
		0	0	-0.00980392	0	0	-1	0	-0.190476	0
		0	-0.0392157	-0.0392157	0	0	0	0	-0.205556	0.47619
		0	0.0196078	-0.0392157	0	0	0	0	0	-0.25
		0	0.00980392	0	0	1	0	0	-1	0
		0	0.00980392	-0.0196078	0	0	-1	0	-0.222222	-1
		0	-0.0784314	-0.0490196	0	0	0	0	0	-0.0555556
		0	0	-0.0392157	0	0	-1	0	-0.133333	-0.166667
		0	0.0294118	-0.00980392	0	0	0	0	0.833333	-0.333333
		0	-0.0196078	-0.0196078	0	0	0	0	0	0.833333
		0	0.0196078	0.0196078	0	1	1	0	-0.222222	0
		0	-0.0588235	-0.0882353	0	0	0	0	0	-0.222222
		0	-0.0294118	0.0392157	0	-1	0	0	0	0.214286
		0	-0.0294118	-0.0294118	0	-1	-1	0	0	0
		0	-0.00980392	0.00980392	0	-1	0	0	0	0
		0	0	-0.0196078	0	0	-1	0	0.333333	-0.333333
		0	0.00980392	-0.0196078	0	0	-1	0	0.166667	0
		0	0.0196078	-0.00980392	0	0	0	0	0	0
		0	0.00980392	0	0	1	0	0	-0.0666667	0
		0	-0.00980392	0	0	0	0	0	0	-0.3
		0	0	-0.00980392	0	0	-1	0	0	0
		0	0	0.0196078	0	0	1	0	0	0
		0	-0.0196078	0.0294118	0	-1	0	0	-0.666667	0.2
		0	0.0196078	0.0196078	0	0	0	0	0	-0.5
		0	-0.00980392	0.00980392	0	-1	0	0	0.466667	1
		0	-0.0294118	-0.0294118	0	0	0	0	0.0333333	0.466667
		0	-0.0196078	0.0588235	0	0	0	0	0	-0.0818182
		0	-0.0294118	0.00980392	0	-1	0	0	0	0
		0	-0.0196078	-0.00980392	0	-1	0	0	0	0
		0	0.00980392	-0.0196078	0	0	-1	0	-0.238095	0
		0	-0.0392157	-0.0588235	0	0	0	0	0.333333	-0.238095
		0	0.0196078	-0.00980392	0	0	0	0	0	0
		0	-0.0196078	-0.0196078	0	-1	-1	0	0	0
		0	-0.00980392	0.0392157	0	0	0	0	0.166667	-0.0119048
		0	0.0392157	0	0	1	0	0	0	0
		0	-0.0196078	-0.00980392	0	-1	0	0	0	0
		0	0	-0.0196078	0	0	-1	0	0.333333	-1
		0	0.0294118	0.00980392	0	1	1	0	0	0
		0	0.00980392	0.00980392	0	0	1	0	0	0
		0	-0.0294118	-0.0294118	0	-1	-1	0	0	0
		0	0.00980392	-0.00980392	0	0	-1	0	-0.133333	0
		0	-0.0294118	-0.0294118	0	0	0	0	-0.333333	0.2
		0	-0.00980392	-0.0196078	0	0	0	0	0	-0.333333
		0	0	0	0	-1	0	0	0	0
		0	0.00980392	0	0	1	0	0	0	0
		0	0.00980392	-0.00980392	0	0	-1	0	0	0
		0	0	0.00980392	0	0	1	0	0	0
		0	0.00980392	-0.00980392	0	0	-1	0	0	0
		0	-0.00980392	-0.00980392	0	-1	-1	0	0	0
		0	-0.0294118	0.0196078	0	-1	0	0	-0.4	0.7
		0	-0.0392157	-0.0196078	0	0	0	0	-1	-0.4
		0	-0.0196078	-0.00980392	0	-1	0	0	0	-1
		0	0	-0.0294118	0	0	-1	0	0	-0.333333
		0	0	-0.00980392	0	-1	-1	0	-0.2	0
		0	-0.0588235	-0.0294118	0	-1	0	0	0	0.133333
		0	0.0196078	0	0	0	0	0	0	0
		0	-0.00980392	-0.00980392	0	-1	-1	0	0.0119048	0
		0	-0.0490196	-0.0686275	0	0	-1	0	-0.192857	-0.321429
		0	0.0294118	-0.0294118	0	0	0	0	0	-0.3
		0	0.00980392	0.00980392	0	0	0	0	0	0
		0	-0.00980392	-0.00980392	0	0	0	0	0	0
		0	-0.00980392	0.00980392	0	0	1	0	0	0
		0	0	0.00980392	0	0	1	0	-1	0
		0	-0.00980392	-0.0196078	0	0	-1	0	0	-1
		0	-0.00980392	-0.00980392	0	-1	-1	0	-0.666667	0
		0	-0.0294118	-0.00980392	0	-1	0	0	0	-0.666667
		0	-0.0196078	-0.00980392	0	-1	0	0	0	0
		0	-0.0294118	-0.0490196	0	0	-1	0	-0.0238095	0
		0	-0.0294118	-0.0490196	0	0	0	0	-0.047619	-0.190476
		0	0.00980392	-0.0686275	0	0	-1	0	0	-0.190476
		0	0.00980392	0.00980392	0	0	1	0	0	0
		0	0	-0.00980392	0	-1	-1	0	-0.333333	0
		0	-0.00980392	-0.0196078	0	0	0	0	0.666667	-0.333333
		0	-0.00980392	-0.0196078	0	0	0	0	0.333333	-0.333333
		0	0.00980392	0.0196078	0	0	0	0	-0.666667	0.5
		0	-0.00980392	-0.0196078	0	0	-1	0	0	-0.666667
		0	0	0	0	0	0	0	-0.333333	0
		0	-0.0294118	-0.0196078	0	-1	-1	0	0.142857	-0.333333
		0	-0.0392157	-0.0392157	0	0	0	0	-0.333333	-0.190476
		0	-0.0294118	0	0	0	0	0	0	-0.166667
		0	0	0	0	0	0	0	-0.166667	0
		0	-0.0392157	-0.0392157	0	-1	-1	0	0	-0.166667
		0	0	0	0	0	0	0	0	0
		0	0	-0.00980392	0	-1	-1	0	-0.2	0
		0	-0.0392157	-0.0392157	0	0	0	0	0	-0.2
		0	0	-0.00980392	0	0	0	0	0	0
		0	-0.00980392	0.00980392	0	-1	0	0	0.666667	0
		0	0.00980392	0	0	0	0	0	0	0
		0	0	-0.00980392	0	0	0	0	-0.666667	1
		0	-0.0196078	-0.0294118	0	0	-1	0	0	-0.666667
		0	0	-0.00980392	0	-1	-1	0	-0.285714	0
		0	-0.0588235	-0.0686275	0	0	-1	0	-0.333333	-0.285714
		0	-0.0196078	0.00980392	0	-1	0	0	1	0.166667
		0	0.00980392	-0.00980392	0	0	-1	0	0.333333	0
		0	0.0294118	0.00980392	0	1	1	0	0	0
		0	-0.00980392	-0.00980392	0	-1	-1	0	0	0
		0	-0.00980392	-0.0196078	0	-1	-1	0	0	0
		0	0	0	0	-1	0	0	0	0
		0	0	0.0196078	0	0	1	0	1	0
		0	0.00980392	0.00980392	0	0	0	0	0.666667	0
		0	0	-0.025641	0	0	0	0	0	0
		0	0.025641	0	0	1	0	0	0	0
		0	0	-0.025641	0	-1	-1	0	0	0
		0	-0.025641	-0.025641	0	-1	-1	0	0	0
		0	0.025641	0.0512821	0	0	1	0	0	0
		0	0	0	0	0	0	0	0	0
		0	-0.0512821	-0.0512821	0	-1	-1	0	0	0
		0	0	0	0	0	0	0	0	0
		0	-0.025641	0.025641	0	-1	0	0	0	0
		0	0.025641	0.0512821	0	0	1	0	0	0
		0	-0.0512821	-0.0512821	0	-1	-1	0	0.333333	0
		0	0.0769231	0.025641	0	1	1	0	0	0
		0	0.025641	0	0	0	0	0	0	0
		0	-0.025641	-0.025641	0	-1	-1	0	0	0
		0	0	0	0	0	0	0	0	0
		0	0	0	0	0	-1	0	0	0
		0	0	-0.025641	0	0	-1	0	0	0
		0	0	0	0	0	0	0	0	0
		0	-0.025641	-0.025641	0	0	0	0	0	0
		0	0.025641	0	0	1	0	0	0.666667	0
		0	0.0512821	0	0	0	0	0	0	0
		0	0	0	0	0	0	0	0	0
		0	0	0.025641	0	0	1	0	1	0
		0	0	0	0	0	0	0	0	0
		0	0.0512821	-0.025641	0	1	0	0	0	0
		0	0.025641	0	0	1	0	0	0	0
		0	0.025641	0.0512821	0	0	1	0	0	0
		0	-0.025641	-0.025641	0	-1	-1	0	0	0
		0	0.025641	0	0	0	-1	0	1	0
		0	0.0512821	0.025641	0	1	1	0	0	0
		0	-0.0769231	-0.0769231	0	-1	-1	0	0	0
		0	0.0512821	0	0	1	0	0	0	0
		0	0	-0.025641	0	0	0	0	0	0
		0	0.025641	0	0	1	0	0	0	0
		0	-0.025641	0	0	0	1	0	0	0
		0	0	0.025641	0	0	0	0	0	0
		0	-0.025641	-0.025641	0	-1	-1	0	0.333333	0
		0	0.0512821	-0.0512821	0	0	-1	0	0	0
		0	0.025641	0	0	1	0	0	0	0
		0	0.025641	0	0	1	0	0	0	0
		0	-0.0149254	0.0298507	0	0	1	0	0	0.333333
		0	0.0149254	0.0149254	0	0	1	0	0	0
		0	0	0.0298507	0	0	1	0	0	0.333333
		0	0	0.0149254	0	0	1	0	0	0
		0	0.0298507	0.0298507	0	1	1	0	0	1
		0	-0.0149254	-0.0149254	0	-1	-1	0	0	0
		0	0.0149254	0	0	1	0	0	0	0
		0	0	-0.0149254	0	1	0	0	0	0
		0	0	0	0	0	0	0	0	0
		0	0.0149254	0	0	0	0	0	0	0
		0	0.0149254	0	0	1	0	0	-0.333333	0
		0	-0.0298507	-0.0298507	0	-1	-1	0	0	-0.333333
		0	0.0149254	0	0	0	-1	0	0	0
		0	0.0447761	0	0	0	-1	0	0	0
		0	0	-0.0149254	0	0	-1	0	0	0
		0	0	0.0149254	0	0	1	0	-0.333333	0
		0	-0.0149254	-0.0447761	0	0	-1	0	-1	-0.333333
		0	-0.0298507	-0.0298507	0	-1	-1	0	0	-1
		0	0	0.0597015	0	0	1	0	0	0
		0	0	0.0298507	0	0	1	0	0	1
		0	-0.0298507	-0.0298507	0	-1	-1	0	0	0
		0	0	0	0	0	0	0	0	0
		0	-0.0597015	-0.0597015	0	-1	-1	0	0	0
		0	0	-0.0149254	0	0	0	0	0	0
		0	0.0447761	0.0149254	0	1	0	0	1	0
		0	-0.0149254	-0.0298507	0	0	0	0	1	0
		0	0.0149254	0.0447761	0	1	1	0	0	0.333333
		0	0.0149254	0	0	1	0	0	0	0
		0	0	0	0	0	0	0	0	0
		0	0	0	0	0	0	0	0	0
		0	-0.0298507	-0.0149254	0	0	0	0	0	0
		0	0	0	0	0	0	0	0	0
		0	0	0	0	0	0	0	0	0
		0	0.0149254	0.0298507	0	0	1	0	0	0
		0	-0.0149254	-0.0149254	0	0	0	0	0	0
		0	0.0149254	0.0149254	0	1	0	0	0	0
		0	0.0298507	0	0	1	0	0	0	0
		0	0	0	0	0	0	0	0	0
		0	0.0149254	0.0298507	0	1	1	0	0	1
		0	-0.0149254	-0.0149254	0	-1	-1	0	0	0
		0	0	0.0149254	0	0	1	0	0	0
		0	0	0.0149254	0	0	0	0	0	0
		0	0.0298507	0	0	1	0	0	0	0
		0	0.0149254	0.0149254	0	0	1	0	0	0
		0	0	0	0	0	-1	0	0	0
		0	-0.0149254	-0.0149254	0	-1	-1	0	0	0
		0	0.0149254	-0.0149254	0	0	-1	0	0	0
		0	0.0149254	0	0	0	0	0	0	0
		0	-0.0149254	0.0447761	0	0	0	0	0	0.2
		0	0	0	0	1	0	0	0	0
		0	0	0.0149254	0	0	1	0	0	0
		0	-0.0149254	-0.0298507	0	-1	-1	0	0	0
		0	0	-0.0149254	0	1	0	0	0	0
		0	0	0.0149254	0	0	1	0	0	0
		0	0	0.0149254	0	0	0	0	0	0
		0	0	0.0149254	0	0	0	0	0	0
		0	0	0	0	0	0	0	0	0
		0	0	0	0	0	0	0	0	0
		0	0	0	0	0	0	0	0	0
		0	0	-0.0149254	0	0	0	0	1	0
		0	0.0149254	0	0	0	0	0	0	0
		0	-0.0149254	-0.0149254	0	-1	-1	0	0	0
		0	-0.0298507	0	0	-1	0	0	0	0
		0	0.0149254	0.0447761	0	0	1	0	0	0
		0	-0.0298507	-0.0149254	0	-1	-1	0	0	0
		0	0	0.0149254	0	0	1	0	0	0
		0	-0.0298507	-0.0298507	0	-1	-1	0	0	0
		0	0.0149254	0	0	0	0	0	0.2	0
		0	0.108108	0.0540541	0	1	1	0	0	0
		0	0	0.027027	0	0	1	0	0	0
		0	0	0.027027	0	0	0	0	0	0
		0	0.027027	0	0	0	0	0	0	0
		0	0	0.0810811	0	0	0	0	0	0.2
		0	0	-0.027027	0	0	-1	0	0	0
		0	0.027027	0.0810811	0	0	0	0	0	0.166667
		0	-0.0810811	0.027027	0	-1	0	0	0	0
		0	-0.027027	0.027027	0	0	1	0	0	0
		0	0	0.027027	0	0	1	0	-0.7	0
		0	0.0810811	0.0540541	0	0	0	0	0	-0.833333
		0	0	0.027027	0	0	1	0	0	0
		0	-0.0540541	0.0810811	0	-1	0	0	0	0.3
		0	0	0	0	0	0	0	0	0
		0	-0.0540541	-0.027027	0	-1	0	0	0	0
		0	0	-0.027027	0	0	0	0	0	0
		0	-0.027027	-0.027027	0	0	0	0	0	0
		0	-0.027027	-0.027027	0	-1	-1	0	0	0
		0	-0.027027	-0.027027	0	0	0	0	0	0
		0	-0.027027	0	0	-1	0	0	0.333333	0
		0	0.0810811	0.027027	0	1	1	0	0	0
		0	0.027027	-0.027027	0	1	0	0	0	0
		0	0	0.0540541	0	0	1	0	0	1
		0	-0.0810811	-0.0810811	0	-1	-1	0	0	0
		0	0	0.027027	0	0	0	0	1	0
		0	0.027027	-0.027027	0	0	-1	0	0	0
		0	-0.0540541	-0.027027	0	-1	0	0	0	0
		0	0.0540541	0.108108	0	1	1	0	0.333333	0.5
		0	0.0540541	0.135135	0	0	0	0	0	0.2
		0	0.027027	0.027027	0	0	0	0	0	0
		0	0.027027	0.027027	0	0	0	0	0	0
		0	-0.027027	-0.0540541	0	0	-1	0	0	0
		0	0.027027	0.027027	0	0	0	0	-0.666667	0
		0	0.027027	0.027027	0	0	0	0	0	-0.666667
		0	-0.027027	-0.027027	0	0	0	0	0	0
		0	-0.027027	0	0	-1	-1	0	-0.333333	0
		0	-0.0540541	-0.0810811	0	0	-1	0	0	-0.333333
		0	0	0	0	0	0	0	0	0
		0	0.04	0	0	0	0	0	0	0
		0	0	0	0	0	0	0	0	0
		0	0.04	0	0	1	0	0	0	0
		0	0	0	0	0	0	0	0	0
		0	0	0	0	0	0	0	0	0
		0	0	0	0	0	0	0	0	0
		0	0	0	0	0	0	0	0	0
		0	0	0.04	0	0	0	0	0	0
		0	0	0	0	0	0	0	0	0
		0	0	0	0	0	0	0	0	0
		0	0	0	0	0	0	0	0	0
		0	0	0	0	0	0	0	0	0
		0	0.04	0	0	0	0	0	0	0
		0	0	0	0	0	0	0	0	0
		0	0	0	0	0	0	0	0	0
		0	0	0	0	0	0	0	0	0
		0	0	0	0	0	0	0	0	0
		0	0	0	0	0	0	0	0	0
		0	0.04	0	0	0	0	0	0	0
		0	0.04	0.04	0	1	0	0	0	0
		0	0.04	0	0	0	0	0	0	0
		0	-0.04	-0.04	0	0	0	0	0	0
		0	-0.04	-0.04	0	0	0	0	0	0
		0	0.08	0	0	1	0	0	0	0
		0	0	0	0	0	0	0	0	0
		0	0	0	0	0	0	0	-0.166667	0
		0	-0.0909091	-0.0454545	0	-1	0	0	-0.333333	-0.166667
		0	-0.0227273	0	0	0	0	0	-1	0
		0	-0.0454545	-0.0227273	0	-1	0	0	0	-1
		0	0	0	0	1	1	0	-0.5	0
		0	-0.0681818	-0.0909091	0	-1	-1	0	0	-0.5
		0	-0.0681818	-0.0454545	0	-1	0	0	0	0
		0	0.0227273	0.0227273	0	0	1	0	-1	0
		0	-0.0227273	-0.0227273	0	0	0	0	0	-1
		0	0	0	0	-1	-1	0	-1	0
		0	-0.0227273	-0.0227273	0	0	-1	0	0	-1
		0	0.0227273	0	0	1	1	0	1	0
		0	0.0454545	0.0227273	0	1	1	0	-0.666667	0
		0	-0.0454545	-0.0681818	0	0	-1	0	0.5	-0.666667
		0	-0.0454545	-0.0909091	0	0	-1	0	0	-0.5
		0	-0.0227273	0.0227273	0	-1	0	0	0	0
		0	-0.0454545	-0.0454545	0	-1	-1	0	0	0
		0	-0.0454545	-0.0227273	0	-1	-1	0	1	0
		0	0.0227273	-0.0227273	0	0	-1	0	0	0
		0	0.0227273	0.0227273	0	0	1	0	0	0
		0	-0.0227273	-0.0454545	0	0	-1	0	0	0
		0	0	0	0	-1	0	0	-0.333333	0
		0	-0.0681818	-0.0227273	0	-1	0	0	0	-0.333333
		0	0	0.0227273	0	0	0	0	0	0
		0	-0.0227273	-0.0227273	0	-1	-1	0	-1	0
		0	0.0454545	0	0	0	0	0	0	0
		0	-0.0227273	-0.0227273	0	-1	-1	0	-0.333333	0
		0	-0.0454545	-0.0454545	0	-1	0	0	0	-0.333333
		0	-0.0227273	0.0454545	0	0	1	0	-0.333333	0
		0	-0.0454545	-0.0227273	0	0	0	0	0	0.666667
		0	0.0227273	0	0	1	0	0	0	0
		0	0.0227273	0	0	1	0	0	0	0
		0	0.0227273	0.0227273	0	1	1	0	0	0
		0	0.0227273	0	0	0	0	0	0	0
		0	0	0	0	0	0	0	0	0
		0	-0.0454545	-0.0227273	0	-1	0	0	0	0
		0	0	-0.0227273	0	1	0	0	0	0
		0	-0.0227273	-0.0454545	0	-1	-1	0	0	0
		0	0	0.0227273	0	0	0	0	0	0
		0	-0.0227273	-0.0227273	0	-1	-1	0	0	0
		0	-0.0227273	-0.0227273	0	-1	-1	0	0	0
		0	0	0.0227273	0	0	1	0	0	0
		0	-0.0227273	-0.0227273	0	-1	-1	0	0	0
		0	-0.0227273	0	0	0	0	0	0	0
		0	0	0	0	0	0	0	0	0
		0	0	-0.0227273	0	0	-1	0		0
