# Supplementary material for: Contextual fear memory retrieval by correlated ensembles of ventral CA1 neurons
Source: Nat Commun. 2020 Jul 13;11:3492. doi: 10.1038/s41467-020-17270-w (PMC7359370; doi:10.1038/s41467-020-17270-w)
Supplement: Supplementary file 4 — Source Data [file 41467_2020_17270_MOESM4_ESM.zip › source_data/Source Data for Supp Figure 4.xlsx]

## Sheet: Supplementary 4a
				% shock cells/ FOV
				1.42857
				18.1818
				2.63158
				10
				5.47945
				31.9444
				10.6061
				18.5185
				20.2128
				8.69565
				22.2222
				12.8205

## Sheet: Supplementary 4c
	cell type: 0=A2 non shock-partner 1= shock cell, 2= A2 shock-partner
		rate of Ca2+ events
	cell type	A1	A2	B
	1	0.111111	0.111111	0.0722222
	1	0.0166667	0	0.0166667
	1	0.0333333	0.0222222	0.0333333
	1	0.0166667	0.0111111	0.05
	1	0.0611111	0.0555556	0.0444444
	1	0.0222222	0.0277778	0.0222222
	1	0.0333333	0.0333333	0.0555556
	1	0.0333333	0.00555556	0.0166667
	1	0.0166667	0.00555556	0.0222222
	1	0.0666667	0.0722222	0.0833333
	1	0.0277778	0.0111111	0.0111111
	1	0.0722222	0.0388889	0.0277778
	1	0.0777778	0.0333333	0.0444444
	1	0.0333333	0.00555556	0.0111111
	1	0.0777778	0.0666667	0.0666667
	1	0.0333333	0.0333333	0.0722222
	1	0.0222222	0.0722222	0.0388889
	1	0.127778	0.0277778	0.144444
	1	0.0611111	0.0166667	0.1
	1	0.0944444	0.0722222	0.0833333
	1	0.0166667	0.0111111	0
	1	0.0277778	0.0166667	0.105556
	1	0.0444444	0.0555556	0.122222
	1	0.0111111	0.0666667	0
	1	0.0611111	0.0333333	0.05
	1	0.0222222	0.0444444	0.0222222
	1	0.05	0.0277778	0.0277778
	1	0.0611111	0.0333333	0.0388889
	1	0.0555556	0.0666667	0.0388889
	1	0.127778	0.0777778	0.0722222
	1	0.0833333	0.05	0.0277778
	1	0.0166667	0.00555556	0.00555556
	1	0.111111	0.0444444	0.0944444
	1	0.0833333	0.0666667	0.0666667
	1	0.0611111	0.0166667	0.105556
	1	0.0444444	0.0388889	0.0111111
	1	0.00555556	0.0333333	0.0666667
	1	0.0166667	0.0333333	0.0833333
	1	0.0888889	0.1	0.0388889
	1	0.0222222	0.0111111	0.0111111
	1	0.0444444	0.0333333	0.05
	1	0.0333333	0.0111111	0.0111111
	1	0.0444444	0.0222222	0.0277778
	1	0.0722222	0.0277778	0.05
	1	0.0222222	0.0111111	0.0111111
	1	0.0333333	0.0222222	0.0222222
	1	0.0722222	0.0333333	0.0111111
	1	0.0777778	0.1	0.0277778
	1	0.0611111	0.0111111	0.05
	1	0.0611111	0.0277778	0.0333333
	1	0.133333	0.0944444	0.0222222
	1	0.0388889	0.0166667	0.0277778
	1	0.0666667	0.0333333	0.0277778
	1	0.0555556	0.0222222	0.0444444
	1	0.0444444	0.0222222	0.0222222
	1	0.0388889	0.0444444	0.0388889
	1	0.0555556	0.0222222	0.00555556
	1	0.127778	0.0722222	0.0611111
	1	0.0277778	0	0.00555556
	1	0.0666667	0.0666667	0.0722222
	1	0.0722222	0.0555556	0.0611111
	1	0.0944444	0.0277778	0.0666667
	1	0.0944444	0.0666667	0.0444444
	1	0.0944444	0.0666667	0.1
	1	0.0222222	0.0222222	0.0611111
	1	0.0222222	0.0444444	0.0111111
	1	0.0277778	0.0388889	0.0111111
	1	0.0333333	0	0
	1	0.0277778	0.0333333	0.0166667
	1	0.0666667	0.0666667	0.0333333
	1	0.0222222	0.0277778	0.0166667
	1	0.0722222	0.05	0.0333333
	1	0.0666667	0.0611111	0.0555556
	1	0.1	0.05	0.0611111
	1	0.0444444	0.0388889	0.0777778
	1	0.0611111	0.05	0.0388889
	1	0.0277778	0.00555556	0.0111111
	1	0.111111	0.0388889	0.0388889
	1	0.05	0.0722222	0.0833333
	1	0.0555556	0.0222222	0.0722222
	1	0.0777778	0.0555556	0.0277778
	1	0.0277778	0.0388889	0.05
	1	0.0611111	0.0611111	0.0388889
	1	0.15	0.0222222	0.0388889
	1	0.0611111	0.0388889	0.0555556
	1	0.188889	0.0222222	0.05
	1	0.0277778	0.0611111	0.0111111
	1	0.0333333	0.0333333	0.0277778
	1	0.0333333	0.0777778	0.0444444
	1	0.0222222	0.05	0.0333333
	1	0.0833333	0.0777778	0.0388889
	1	0.0277778	0.0555556	0.0388889
	1	0.0555556	0.0222222	0.05
	1	0.0777778	0.0166667	0.0555556
	1	0.0722222	0.0555556	0.0833333
	1	0.0944444	0.0277778	0.111111
	1	0.111111	0.0833333	0.0944444
	1	0.05	0.0833333	0.05
	1	0.05	0.0333333	0.0666667
	1	0.0666667	0.0222222	0.0388889
	1	0.0888889	0.0833333	0.0611111
	1	0.0777778	0.05	0.0722222
	1	0.0777778	0.05	0.0666667
	1	0.0388889	0.0666667	0.0611111
	1	0.0722222	0.0333333	0.0555556
	1	0.0611111	0.0444444	0.05
	1	0.0611111	0.0111111	0.05
	1	0.0111111	0.0166667	0.0666667
	1	0.1	0.0277778	0.0166667
	1	0.0666667	0.0388889	0.0555556
	1	0.0333333	0.0666667	0.0277778
	2	0.0277778	0.0111111	0.0388889
	2	0.0666667	0.05	0.0555556
	2	0.0444444	0.00555556	0.0277778
	2	0.0222222	0.05	0
	2	0	0.0388889	0.05
	2	0.0222222	0.0611111	0.00555556
	2	0.0444444	0.0166667	0.0555556
	2	0.0222222	0.0111111	0.15
	2	0.0222222	0.0444444	0.00555556
	2	0.05	0.0611111	0.0333333
	2	0.0722222	0.05	0.0611111
	2	0.05	0.0777778	0.0777778
	2	0.105556	0.0222222	0.0666667
	2	0.0388889	0.0888889	0.05
	2	0.0388889	0.0444444	0.0388889
	2	0.2	0.0222222	0.0111111
	2	0.0444444	0.0833333	0.0333333
	2	0.0222222	0.0666667	0.0444444
	2	0.05	0.0388889	0.0388889
	2	0.05	0.05	0.0333333
	2	0.0222222	0.0333333	0.0277778
	2	0.0722222	0.0444444	0.0777778
	2	0.0444444	0.0333333	0.0555556
	2	0.0333333	0.0388889	0.0388889
	2	0.05	0.0388889	0.0555556
	2	0.0444444	0.0611111	0.0833333
	2	0.0166667	0.0166667	0.0277778
	2	0.0777778	0.0611111	0.0555556
	2	0.0833333	0.0277778	0.0722222
	2	0.05	0.0888889	0.0944444
	2	0.0444444	0.0388889	0.0611111
	2	0.105556	0.0444444	0.144444
	2	0.0444444	0.0277778	0.0555556
	2	0.0666667	0.0444444	0.105556
	2	0.0444444	0.0333333	0.0611111
	2	0.166667	0.1	0.05
	2	0.0611111	0.0388889	0.0722222
	2	0.0222222	0.0222222	0.0777778
	2	0.0555556	0.0111111	0.0222222
	2	0.05	0.0555556	0.0555556
	2	0.0333333	0.0277778	0.0666667
	2	0.0777778	0.0388889	0.0388889
	2	0.0111111	0.0277778	0.0277778
	2	0.0277778	0.05	0.05
	2	0.05	0.0333333	0.0555556
	2	0.0611111	0.0222222	0.05
	2	0.0333333	0.0222222	0.0444444
	2	0.0166667	0.00555556	0.0166667
	2	0.0222222	0.00555556	0.0222222
	2	0.0277778	0.0277778	0.0222222
	2	0	0.00555556	0
	2	0.0222222	0.00555556	0.0111111
	2	0	0.0111111	0.0111111
	2	0.0222222	0.00555556	0.0166667
	2	0	0.00555556	0.0222222
	2	0.0166667	0.0111111	0.0444444
	2	0.0388889	0.0388889	0.0444444
	2	0.0277778	0.00555556	0.0666667
	2	0.0166667	0.0111111	0.0222222
	2	0.0333333	0.0277778	0.0555556
	2	0.0555556	0.00555556	0.0277778
	2	0.00555556	0.00555556	0.0333333
	2	0.0777778	0.0222222	0.0666667
	2	0.0555556	0.0388889	0.0388889
	2	0.0111111	0.0277778	0.05
	2	0.05	0.0555556	0.0777778
	2	0.0222222	0.0555556	0.0388889
	2	0.00555556	0.0111111	0.0555556
	2	0.0111111	0.00555556	0.0222222
	2	0.00555556	0.00555556	0.0555556
	2	0.0277778	0.0222222	0.05
	2	0.05	0.05	0.122222
	2	0.0611111	0.0277778	0.0333333
	2	0.0444444	0.0722222	0.0555556
	2	0.0444444	0.0222222	0.0388889
	2	0.0111111	0.0277778	0.0444444
	2	0.127778	0.0222222	0.0611111
	2	0.0166667	0.0166667	0.0722222
	2	0.0222222	0.0222222	0.0277778
	2	0.0444444	0.0222222	0.0444444
	2	0.0666667	0.00555556	0.0555556
	2	0.0111111	0.0222222	0.0111111
	2	0.0333333	0.0388889	0.0166667
	2	0.0388889	0.0333333	0.0388889
	2	0.00555556	0.0111111	0.0333333
	2	0	0.0111111	0.0888889
	2	0.0388889	0.0444444	0.0333333
	2	0.0388889	0.0722222	0.0444444
	2	0.0777778	0.0555556	0.0611111
	2	0.0166667	0.0277778	0.0777778
	2	0.0277778	0.0666667	0.0611111
	2	0.0111111	0.0388889	0.0888889
	2	0.00555556	0.0166667	0.133333
	2	0.0222222	0.0444444	0.0944444
	2	0.0333333	0.0277778	0.0555556
	2	0.0333333	0.0277778	0.0444444
	2	0.0666667	0.0611111	0.105556
	2	0.0111111	0.0111111	0.0111111
	2	0.0277778	0.0166667	0.122222
	2	0.0166667	0.0166667	0.0944444
	2	0.0611111	0.05	0.0388889
	2	0.0611111	0.0722222	0.0444444
	2	0.05	0.0555556	0.0277778
	2	0.0555556	0.00555556	0
	2	0.05	0.05	0.0833333
	2	0.0333333	0.0111111	0.0277778
	2	0.0166667	0.0277778	0.0388889
	2	0.00555556	0.0111111	0
	2	0.0111111	0.0166667	0.0166667
	2	0.0333333	0.0277778	0.0166667
	2	0.0666667	0.0111111	0.00555556
	2	0.0333333	0.0277778	0.0166667
	2	0.0277778	0.0166667	0.0444444
	2	0.0388889	0.0388889	0.05
	2	0.0333333	0.0111111	0.0166667
	2	0.0277778	0.0277778	0.0333333
	2	0.0888889	0.0333333	0.0555556
	2	0.0333333	0.0222222	0.0166667
	2	0.138889	0.0111111	0.0222222
	2	0.0611111	0.0277778	0.0777778
	2	0.0166667	0.0277778	0.0444444
	0	0.0444444	0.0166667	0.0111111
	0	0.0166667	0.0222222	0
	0	0.0555556	0.0277778	0.0222222
	0	0.0111111	0.00555556	0
	0	0.0388889	0	0.0222222
	0	0.116667	0.0388889	0.1
	0	0.0277778	0.0111111	0.00555556
	0	0.0222222	0.0222222	0.0444444
	0	0.0444444	0.0444444	0.0388889
	0	0.0666667	0.0388889	0.0555556
	0	0.0722222	0.0166667	0
	0	0.0611111	0.0222222	0.133333
	0	0.0277778	0.0388889	0.0388889
	0	0.0944444	0.0277778	0.0166667
	0	0.0444444	0.0222222	0.0333333
	0	0.05	0.0277778	0.0444444
	0	0.00555556	0	0.00555556
	0	0.0333333	0	0.0111111
	0	0.0833333	0.0222222	0.05
	0	0.0222222	0	0.00555556
	0	0.0333333	0.0166667	0.0222222
	0	0.0888889	0.0666667	0.0222222
	0	0.0388889	0.0222222	0.0388889
	0	0.0444444	0.0333333	0.05
	0	0.0777778	0.0277778	0.05
	0	0.0722222	0.0111111	0.0611111
	0	0.0111111	0	0
	0	0.0611111	0.00555556	0.0166667
	0	0.0722222	0.0555556	0.0388889
	0	0.0666667	0.0333333	0.0555556
	0	0.00555556	0	0.0111111
	0	0.0555556	0.0611111	0.05
	0	0.0333333	0.0111111	0.0777778
	0	0.0388889	0.0222222	0.0388889
	0	0.0166667	0.0222222	0.0166667
	0	0.0944444	0.0166667	0.0833333
	0	0.0111111	0.05	0.0833333
	0	0.0388889	0.0444444	0.05
	0	0.0444444	0.0111111	0.0333333
	0	0.0166667	0.0222222	0.0722222
	0	0.0222222	0.0444444	0.105556
	0	0.0388889	0.05	0.0944444
	0	0.0444444	0.0777778	0.0222222
	0	0.0666667	0.0388889	0.00555556
	0	0.0888889	0.1	0.0833333
	0	0.0888889	0.0111111	0.0277778
	0	0.0388889	0.0111111	0.0166667
	0	0.0888889	0.0222222	0.0833333
	0	0.116667	0.0166667	0.0611111
	0	0.0611111	0.0277778	0.0388889
	0	0.0722222	0.0277778	0.0555556
	0	0.0666667	0.0388889	0.0333333
	0	0.0888889	0.0444444	0.0277778
	0	0.0666667	0.0333333	0.0888889
	0	0.138889	0.0388889	0
	0	0.0444444	0.00555556	0.0722222
	0	0.0555556	0.0666667	0.0833333
	0	0.122222	0.0388889	0.0444444
	0	0.172222	0.0111111	0.0222222
	0	0.133333	0.0722222	0.0722222
	0	0.133333	0.0333333	0.0277778
	0	0.05	0.0277778	0.0388889
	0	0.0944444	0.0611111	0.0444444
	0	0.133333	0.1	0.0722222
	0	0.0333333	0.0166667	0.0333333
	0	0.0555556	0.0388889	0.0333333
	0	0.05	0.0166667	0.0333333
	0	0.0611111	0.0555556	0.0555556
	0	0.0555556	0.0333333	0.0222222
	0	0.05	0.0444444	0.0333333
	0	0.0277778	0.05	0.0666667
	0	0.0333333	0.00555556	0.0722222
	0	0.0555556	0.0333333	0.0166667
	0	0.0222222	0.0666667	0.0555556
	0	0.0722222	0.0388889	0.0555556
	0	0.0166667	0.0277778	0.0444444
	0	0.0611111	0.0333333	0.0444444
	0	0.0833333	0.0555556	0.111111
	0	0.0833333	0.0555556	0.0944444
	0	0.0666667	0.0111111	0.0333333
	0	0.0388889	0.0444444	0.0555556
	0	0.0277778	0.0277778	0.0277778
	0	0.0777778	0.05	0.0722222
	0	0.0555556	0.0222222	0.0888889
	0	0.0833333	0.05	0.0722222
	0	0.0611111	0.05	0.0833333
	0	0.0666667	0.0444444	0.111111
	0	0.0611111	0.0444444	0.0444444
	0	0.0944444	0.0555556	0.0722222
	0	0.0333333	0.0333333	0.0222222
	0	0.0444444	0.0166667	0.0388889
	0	0.0277778	0.0277778	0.0388889
	0	0.0888889	0.0166667	0.0277778
	0	0.0444444	0.0555556	0.0444444
	0	0.0555556	0.0333333	0.0611111
	0	0.0444444	0.0388889	0.0777778
	0	0.111111	0.0666667	0.0555556
	0	0.0611111	0.0722222	0.0388889
	0	0.0277778	0.05	0.0833333
	0	0.0833333	0.0333333	0.0277778
	0	0.0666667	0.05	0.0666667
	0	0.0666667	0.00555556	0.0388889
	0	0.0777778	0.0277778	0.0833333
	0	0.0555556	0.0222222	0.0833333
	0	0.0722222	0.0444444	0.0833333
	0	0.0777778	0.05	0.0722222
	0	0.0722222	0.0444444	0.0722222
	0	0.0555556	0	0.0666667
	0	0.05	0.0722222	0.0444444
	0	0.05	0.0555556	0.0833333
	0	0.0944444	0.0722222	0.0333333
	0	0.0722222	0.0611111	0.0111111
	0	0.0444444	0.0555556	0.0666667
	0	0.0833333	0.05	0.0666667
	0	0.0944444	0.0555556	0.0611111
	0	0.0944444	0.0444444	0.0833333
	0	0.0888889	0.0611111	0.0222222
	0	0.122222	0.0611111	0.0722222
	0	0.0777778	0.0388889	0.05
	0	0.0722222	0.0333333	0.0555556
	0	0.0888889	0.0111111	0.0444444
	0	0.0722222	0.0388889	0.0611111
	0	0.0222222	0.0333333	0.0888889
	0	0.0444444	0.0555556	0.0555556
	0	0.1	0.0388889	0.0555556
	0	0.0444444	0.0111111	0.0444444
	0	0.0333333	0.05	0.0666667
	0	0.0444444	0.0444444	0.0277778
	0	0.05	0.0277778	0.0222222
	0	0.0888889	0.0611111	0.0944444
	0	0.0388889	0.0277778	0.0277778
	0	0.0722222	0.0277778	0.0555556
	0	0.0833333	0.0166667	0.0722222
	0	0.0444444	0.0166667	0.0666667
	0	0.0333333	0.00555556	0.0777778
	0	0.0555556	0.0388889	0
	0	0.05	0.0166667	0.0388889
	0	0.0722222	0.0555556	0.0555556
	0	0.0888889	0.0277778	0.0611111
	0	0.0666667	0.0666667	0.0833333
	0	0.0555556	0.0944444	0.0611111
	0	0.0444444	0.0333333	0.0833333
	0	0.0611111	0.0444444	0.0222222
	0	0.05	0.0388889	0.0611111
	0	0.0222222	0.0166667	0.0166667
	0	0.0611111	0.0388889	0.0222222
	0	0.0333333	0.0277778	0.0666667
	0	0.0388889	0.05	0.0833333
	0	0.05	0.0222222	0.0666667
	0	0.0388889	0.0444444	0.0388889
	0	0.0166667	0.0111111	0.0833333
	0	0.0833333	0.0277778	0.0444444
	0	0.05	0.0388889	0.0555556
	0	0.0388889	0.0222222	0.0388889
	0	0.0555556	0.05	0.0388889
	0	0.0611111	0.0166667	0.0333333
	0	0.05	0.0388889	0.0444444
	0	0.0722222	0.0222222	0.0666667
	0	0.0166667	0.0277778	0.0833333
	0	0.05	0.0388889	0.0722222
	0	0.0555556	0	0.00555556
	0	0.0388889	0.0388889	0.0777778
	0	0.1	0.0555556	0.0277778
	0	0.0388889	0.00555556	0.05
	0	0.133333	0.0166667	0.0222222
	0	0.0333333	0.0277778	0.0777778
	0	0.0777778	0.0388889	0.0555556
	0	0.0555556	0.0166667	0.0777778
	0	0.127778	0.0555556	0.0166667
	0	0.0666667	0.0277778	0.0444444
	0	0.0388889	0.0166667	0.0722222
	0	0.1	0.0166667	0.0722222
	0	0.0611111	0.0166667	0.0388889
	0	0.0555556	0	0.0277778
	0	0.1	0.0222222	0.0555556
	0	0.0666667	0.0666667	0.0611111
	0	0.0611111	0.0333333	0.0777778
	0	0.0833333	0.0611111	0.1
	0	0.0777778	0.05	0.0388889
	0	0.0611111	0.0444444	0.0777778
	0	0.05	0.0111111	0.0777778
	0	0.0444444	0.0333333	0.0555556
	0	0	0.00555556	0.00555556
	0	0.0111111	0.00555556	0
	0	0.00555556	0	0.0444444
	0	0.0333333	0.0166667	0.0333333
	0	0.0111111	0.0222222	0.0166667
	0	0.0222222	0.0222222	0.0333333
	0	0.0333333	0.0222222	0.0166667
	0	0.0277778	0.0277778	0.0833333
	0	0.0111111	0.0166667	0.0222222
	0	0.00555556	0	0.111111
	0	0	0.00555556	0.0111111
	0	0	0	0.0166667
	0	0.0111111	0	0.0333333
	0	0.0277778	0.0166667	0.0444444
	0	0.0222222	0.00555556	0.0277778
	0	0.0888889	0.00555556	0.00555556
	0	0	0.05	0.0111111
	0	0.0333333	0.0222222	0.0444444
	0	0.00555556	0.00555556	0.00555556
	0	0.0666667	0.0888889	0.0611111
	0	0.0555556	0.0277778	0.0333333
	0	0.0277778	0.00555556	0.0444444
	0	0.0111111	0.0277778	0.05
	0	0.0277778	0.0222222	0.0166667
	0	0.00555556	0.0166667	0.0277778
	0	0	0.00555556	0.0722222
	0	0.0277778	0.0388889	0.0777778
	0	0.0333333	0.0277778	0.0444444
	0	0.0166667	0.0222222	0.0277778
	0	0.0166667	0.0222222	0.0333333
	0	0.0222222	0.0555556	0.0111111
	0	0.0166667	0.00555556	0.00555556
	0	0.0666667	0.0166667	0.0222222
	0	0.0777778	0.0555556	0.0777778
	0	0.0222222	0.05	0.0944444
	0	0.0111111	0.0166667	0.0333333
	0	0.0166667	0.0166667	0
	0	0.0444444	0.0333333	0.0722222
	0	0.0222222	0.0222222	0.0388889
	0	0.0222222	0.0444444	0.0722222
	0	0.0277778	0.0277778	0.0277778
	0	0.0277778	0.0166667	0.0111111
	0	0.05	0.0277778	0.0777778
	0	0.0111111	0.05	0.0333333
	0	0.0722222	0.05	0.0611111
	0	0.05	0.00555556	0.0277778
	0	0.0277778	0.0222222	0.0333333
	0	0.0222222	0.0388889	0.0277778
	0	0.0444444	0.0388889	0.0166667
	0	0.00555556	0	0.00555556
	0	0.0222222	0.0166667	0.0166667
	0	0.00555556	0.0277778	0.0277778
	0	0.0333333	0.0277778	0.0555556
	0	0.0388889	0.0333333	0.0388889
	0	0.0222222	0.0166667	0.0222222
	0	0.0166667	0.05	0.0888889
	0	0.0333333	0.0333333	0.0611111
	0	0.00555556	0.00555556	0.0277778
	0	0.0222222	0.0222222	0.0333333
	0	0.0611111	0.0222222	0.0555556
	0	0.0222222	0.0333333	0.05
	0	0.0166667	0.0444444	0.0666667
	0	0.0166667	0.0611111	0.0722222
	0	0.0277778	0.0277778	0.0388889
	0	0.0277778	0.0166667	0.0444444
	0	0.05	0.0111111	0.105556
	0	0.0333333	0.0222222	0.0611111
	0	0.00555556	0.0222222	0.0222222
	0	0.0222222	0.00555556	0.0277778
	0	0.0166667	0.05	0.0888889
	0	0.0166667	0.0166667	0.0166667
	0	0.0388889	0.0111111	0.0333333
	0	0.0388889	0.05	0.0611111
	0	0.00555556	0.0333333	0.0444444
	0	0.05	0.0166667	0.0222222
	0	0.0333333	0.05	0.0444444
	0	0.0333333	0.0166667	0.0333333
	0	0.0111111	0.00555556	0.0277778
	0	0.0277778	0.0444444	0.0611111
	0	0.0222222	0.0166667	0.0277778
	0	0.0444444	0.0222222	0.0333333
	0	0.0388889	0.0333333	0.0166667
	0	0.0111111	0.0333333	0.0666667
	0	0.0611111	0.0222222	0.0388889
	0	0.0555556	0.0444444	0.0666667
	0	0.0111111	0.0277778	0.0333333
	0	0.0444444	0.0388889	0.0555556
	0	0.0722222	0.0277778	0.0888889
	0	0.0333333	0.0166667	0.05
	0	0.0222222	0.0166667	0.0388889
	0	0.0611111	0.0666667	0.0333333
	0	0.0166667	0.0277778	0.0388889
	0	0.0277778	0.0722222	0.0722222
	0	0.00555556	0	0.0333333
	0	0.0388889	0.0166667	0.0444444
	0	0.00555556	0.0111111	0.00555556
	0	0.0111111	0.0222222	0.0444444
	0	0.0444444	0.0111111	0.0333333
	0	0.0166667	0.0166667	0.0277778
	0	0.00555556	0.0444444	0.0611111
	0	0.0333333	0.0444444	0.0388889
	0	0.00555556	0.0222222	0.00555556
	0	0	0	0.00555556
	0	0.0333333	0.0222222	0.0333333
	0	0.0222222	0.0166667	0.0666667
	0	0.05	0.0444444	0.105556
	0	0.0277778	0.0166667	0.0388889
	0	0	0	0.0222222
	0	0.05	0.0277778	0.133333
	0	0	0	0.0611111
	0	0.00555556	0.0333333	0.0722222
	0	0.00555556	0	0.0222222
	0	0.0555556	0.0333333	0.0277778
	0	0.0444444	0.0166667	0.0722222
	0	0.0833333	0.0666667	0.0444444
	0	0.0222222	0.0333333	0.0777778
	0	0.0555556	0.0111111	0.0611111
	0	0.0388889	0.0166667	0.0888889
	0	0.00555556	0.0277778	0.0777778
	0	0.0444444	0.0888889	0.0555556
	0	0.0222222	0.0333333	0.0944444
	0	0.0666667	0.0555556	0.0888889
	0	0.0611111	0.0444444	0.0388889
	0	0.05	0.0277778	0.0333333
	0	0.0277778	0.05	0.0444444
	0	0.0277778	0.0111111	0.0666667
	0	0.00555556	0.05	0.0833333
	0	0.0166667	0.0611111	0.0444444
	0	0.00555556	0	0.0777778
	0	0.0166667	0.00555556	0.0444444
	0	0.0333333	0.0888889	0.0777778
	0	0.0111111	0.0222222	0.0222222
	0	0.0333333	0.0222222	0.0444444
	0	0.0111111	0.00555556	0.0111111
	0	0.0722222	0.0388889	0.0444444
	0	0.0944444	0.133333	0.0944444
	0	0.0944444	0.0833333	0.0944444
	0	0.00555556	0	0.111111
	0	0.00555556	0.00555556	0.00555556
	0	0.05	0.0166667	0.0333333
	0	0.00555556	0.0111111	0.0166667
	0	0	0.0111111	0.0722222
	0	0.0666667	0.0111111	0.0777778
	0	0.0222222	0.00555556	0.0555556
	0	0.00555556	0	0.0111111
	0	0.0666667	0.0222222	0.0833333
	0	0.00555556	0	0.0444444
	0	0.0444444	0.00555556	0.0333333
	0	0.0388889	0.05	0.0277778
	0	0.0222222	0.0166667	0.0333333
	0	0.0666667	0.0166667	0.0277778
	0	0.0111111	0	0.0388889
	0	0.0444444	0.0833333	0.1
	0	0.0111111	0	0.05
	0	0.0166667	0.0277778	0.0222222
	0	0.00555556	0.00555556	0.05
	0	0.0944444	0.0277778	0.111111
	0	0.0722222	0.05	0.0388889
	0	0.0166667	0.0277778	0.0777778
	0	0.0277778	0.0555556	0.0666667
	0	0.0833333	0.00555556	0.0666667
	0	0.0388889	0.0611111	0.0777778
	0	0.0388889	0.0222222	0.0777778
	0	0.0555556	0.0611111	0.0166667
	0	0.0166667	0.0111111	0.0222222
	0	0.0111111	0.0277778	0.0611111
	0	0.0611111	0.0222222	0.0777778
	0	0.0333333	0.0166667	0.0388889
	0	0.05	0.05	0.116667
	0	0.0277778	0.0277778	0.0722222
	0	0.0222222	0.0388889	0.0555556
	0	0.05	0.0555556	0.0666667
	0	0.0166667	0.00555556	0.111111
	0	0.0611111	0.0222222	0.0666667
	0	0.0277778	0.0277778	0.0333333
	0	0.0166667	0.00555556	0.0444444
	0	0.0555556	0.0833333	0.0833333
	0	0.00555556	0	0.116667
	0	0.0277778	0.00555556	0.0111111
	0	0.05	0.0777778	0.0555556
	0	0.0166667	0.0555556	0.0666667
	0	0.0388889	0.0666667	0.1
	0	0.0611111	0.0388889	0.0888889
	0	0.0444444	0.0277778	0.0555556
	0	0.05	0.0333333	0.0666667
	0	0.0444444	0.05	0.0722222
	0	0.05	0	0.111111
	0	0.0444444	0.0666667	0.0555556
	0	0.0666667	0.0611111	0.0833333
	0	0.0777778	0.00555556	0.0666667
	0	0.0222222	0	0.1
	0	0.0111111	0	0.0666667
	0	0.0388889	0.0111111	0.0388889
	0	0.0111111	0	0.0388889
	0	0.0611111	0.0333333	0.0833333
	0	0.00555556	0	0.0777778
	0	0.0555556	0.0666667	0.116667
	0	0.0277778	0	0.0277778
	0	0.0722222	0.0444444	0.1
	0	0.0166667	0.0166667	0.0611111
	0	0.0166667	0.0666667	0.0333333
	0	0.05	0	0.0833333
	0	0.0333333	0.00555556	0.111111
	0	0.0555556	0.0277778	0.0777778
	0	0.0277778	0	0.0777778
	0	0.0444444	0.0277778	0.0833333
	0	0.0333333	0.0555556	0.0444444
	0	0.0111111	0.0333333	0.0222222
	0	0	0	0.0444444
	0	0.0333333	0.05	0.0388889
	0	0.0166667	0.0111111	0.0111111
	0	0.0222222	0.0111111	0.0166667
	0	0.0166667	0.0333333	0.0222222
	0	0.0555556	0.0166667	0.0444444
	0	0.0611111	0.0277778	0.0611111
	0	0.0444444	0.0222222	0.0388889
	0	0	0	0
	0	0.0277778	0.0444444	0.0555556
	0	0.0277778	0.0611111	0.0388889
	0	0.0333333	0.0111111	0.0222222
	0	0.0111111	0.00555556	0.00555556
	0	0.0277778	0.0166667	0.0166667
	0	0.05	0.0388889	0.0388889
	0	0.0222222	0.0111111	0.0388889
	0	0.0555556	0.0388889	0.0611111
	0	0.0277778	0.0277778	0.0388889
	0	0.0388889	0.0333333	0.05
	0	0.0166667	0.0277778	0.00555556
	0	0.0611111	0.0444444	0.0777778
	0	0.0388889	0.0166667	0.0555556
	0	0.0555556	0.0166667	0.0277778
	0	0.0166667	0.0222222	0.0388889
	0	0.0944444	0.0388889	0.0666667
	0	0.0166667	0.0166667	0.0277778
	0	0.05	0.0333333	0.0333333
	0	0.0888889	0.0555556	0.0722222
	0	0.0277778	0.0388889	0.0333333
	0	0.0444444	0.0166667	0.0444444
	0	0.0222222	0.0222222	0.0333333
	0	0.0388889	0.0277778	0.05
	0	0.0333333	0.0166667	0.0944444
	0	0.0666667	0.0722222	0.133333
	0	0.0611111	0.05	0.05
	0	0.1	0.0555556	0.0888889
	0	0.0388889	0.0388889	0.0388889
	0	0.0111111	0.0111111	0.0388889
	0	0.0166667	0	0.0222222
	0	0.0111111	0.00555556	0
	0	0.0333333	0.0555556	0.0222222
	0	0.0166667	0.0444444	0.0666667
	0	0.0222222	0.0333333	0.0111111
	0	0.0277778	0.0222222	0.0277778
	0	0.00555556	0.0388889	0.0166667
	0	0.0388889	0.0444444	0.0333333
	0	0.0777778	0.0388889	0.05
	0	0.0222222	0.0333333	0.0111111
	0	0.0333333	0.0277778	0.0222222
	0	0.0111111	0.0111111	0.0111111
	0	0.1	0.0555556	0.0166667
	0	0.0611111	0.0388889	0.0333333
	0	0	0.00555556	0.0111111
	0	0.0611111	0.0444444	0.0388889
	0	0.0111111	0.0222222	0.00555556
	0	0.0333333	0.0333333	0.0722222
	0	0.0555556	0.0388889	0.0611111
	0	0	0	0
	0	0.0222222	0.00555556	0.00555556
	0	0.0166667	0	0
	0	0.00555556	0.0111111	0.0111111
	0	0.0166667	0.0611111	0.0444444
	0	0.0444444	0.0222222	0
	0	0.127778	0.138889	0.00555556
	0	0.0277778	0.00555556	0.0166667
	0	0.05	0.00555556	0.0444444
	0	0.05	0.0388889	0.05
	0	0.0555556	0.05	0.0166667
	0	0.0722222	0.00555556	0.0111111
	0	0.0611111	0.0722222	0.0833333
	0	0.0444444	0.0611111	0.05
	0	0.0777778	0.0277778	0.0388889
	0	0.0111111	0.00555556	0.0444444
	0	0.00555556	0.0166667	0.0833333
	0	0.0555556	0.0222222	0.0166667
	0	0.0555556	0.0333333	0.05
	0	0.0722222	0.0333333	0.00555556
	0	0.0111111	0.00555556	0.0222222
	0	0.0444444	0.0333333	0.0555556
	0	0	0	0.0722222
	0	0.0833333	0.05	0.0166667
	0	0.0333333	0.0111111	0.0555556
	0	0.0166667	0.0277778	0.0111111
	0	0.0388889	0.0333333	0.0333333
	0	0.0222222	0.0166667	0.0444444
	0	0.0666667	0.0111111	0.0111111
	0	0.0444444	0.0388889	0.0388889
	0	0.0333333	0.0111111	0.0111111
	0	0.0166667	0.0777778	0.00555556
	0	0.0111111	0.0333333	0.0388889
	0	0.0666667	0.0111111	0.00555556
	0	0.0166667	0	0.00555556
	0	0.0277778	0.0333333	0.0166667
	0	0.05	0.0111111	0.0222222
	0	0.0388889	0.0111111	0.0111111
	0	0.0444444	0.0222222	0.0333333
	0	0.0277778	0.0444444	0.0333333
	0	0.0333333	0.0444444	0.0333333
	0	0.0611111	0.0722222	0.116667
	0	0.1	0.0444444	0.0388889
	0	0.0388889	0.0166667	0.0277778
	0	0.0388889	0.0166667	0.0388889
	0	0.0277778	0.00555556	0.0222222
	0	0.05	0.0166667	0.0333333
	0	0.0222222	0.0777778	0.0222222
	0	0.0277778	0	0.0555556
	0	0.0666667	0.00555556	0.0222222
	0	0.0833333	0.0166667	0.0611111
	0	0.0388889	0.0388889	0.0333333
	0	0.0444444	0.0333333	0.0333333
	0	0.0222222	0.111111	0.0333333
	0	0.0277778	0.0111111	0.0555556
	0	0.0222222	0.0333333	0.0166667
	0	0.0277778	0.0555556	0.0388889
	0	0.0388889	0.0277778	0.00555556
	0	0.0777778	0.0166667	0.0277778
	0	0.0277778	0.0222222	0.0166667
	0	0.0111111	0.0388889	0.0166667
	0	0	0	0.00555556
	0	0.00555556	0.0555556	0.05
	0	0.0166667	0.0222222	0.0666667
	0	0.0444444	0.0111111	0.0222222
	0	0.0388889	0.0277778	0.116667
	0	0.0888889	0.0722222	0.0833333
	0	0.0277778	0.0555556	0.05
	0	0.0111111	0.00555556	0.05
	0	0	0	0.0722222
	0	0.05	0.0222222	0.0166667
	0	0.0222222	0.0388889	0.0166667
	0	0	0.0444444	0.0166667
	0	0.0277778	0.0222222	0.00555556
	0	0.0222222	0.0277778	0.0555556
	0	0.0222222	0.00555556	0.0666667
	0	0.111111	0.0388889	0.0277778
	0	0.0555556	0.0111111	0.0222222
	0	0.0333333	0.0388889	0.05
	0	0.0111111	0	0
	0	0.00555556	0.0222222	0.00555556
	0	0.0277778	0.0111111	0.0111111
	0	0.0111111	0	0
	0	0.00555556	0.00555556	0
	0	0.0222222	0	0
	0	0.0111111	0	0.00555556
	0	0.0333333	0	0
	0	0.00555556	0.0222222	0
	0	0	0.0166667	0.0111111
	0	0.0166667	0.0111111	0
	0	0	0	0
	0	0.0166667	0.0777778	0.0111111
	0	0.0444444	0.05	0
	0	0.05	0.0444444	0
	0	0.0277778	0	0.00555556
	0	0.0166667	0.00555556	0
	0	0.0166667	0	0
	0	0.0555556	0.0777778	0.0111111
	0	0	0.05	0.0222222
	0	0.0111111	0.0388889	0.0444444
	0	0.0166667	0	0.0166667
	0	0.0388889	0.0111111	0
	0	0.0777778	0.0333333	0.0333333
	0	0.0111111	0	0
	0	0.0222222	0.00555556	0.00555556
	0	0.0166667	0.0222222	0
	0	0.0444444	0.0111111	0
	0	0	0	0.0111111
	0	0.0111111	0.0111111	0.0111111
	0	0.0166667	0.0111111	0.0166667
	0	0.0166667	0.0277778	0.0111111
	0	0.00555556	0.0111111	0.00555556
	0	0.00555556	0.0833333	0.0222222
	0	0.0166667	0	0.0222222
	0	0	0	0.00555556
	0	0.0111111	0.0222222	0
	0	0.0555556	0.0444444	0.0333333
	0	0.0222222	0.00555556	0.0388889
	0	0.0388889	0.0166667	0.0388889
	0	0.0611111	0.0833333	0.0388889
	0	0.0222222	0	0.0166667
	0	0.0222222	0.0111111	0.0611111
	0	0.0277778	0.00555556	0.05
	0	0.0222222	0.0222222	0.00555556
	0	0.0166667	0.0388889	0.00555556
	0	0.05	0.0277778	0.0111111
	0	0	0	0.0111111
	0	0.0222222	0.0666667	0
	0	0	0	0.0166667
	0	0.0222222	0.00555556	0.00555556
	0	0.0166667	0.00555556	0.0111111
	0	0	0	0.0111111
	0	0.0222222	0.00555556	0
	0	0.0333333	0.0555556	0.0277778
	0	0.0111111	0.00555556	0.0222222
	0	0.0277778	0.0111111	0
	0	0.0611111	0.0611111	0.00555556
	0	0.0666667	0.0888889	0
	0	0	0	0.0333333
	0	0	0.0166667	0.05
	0	0.00555556	0.0444444	0.0333333
	0	0.05	0.0166667	0.0611111
	0	0.0166667	0.0666667	0.0388889
	0	0.0277778	0.0611111	0.0277778
	0	0	0.0444444	0.0222222
	0	0.0333333	0.105556	0.0333333
	0	0.0333333	0.0277778	0.0333333
	0	0.0222222	0	0.00555556
	0	0.0555556	0.0555556	0.0277778
	0	0.0722222	0.0555556	0.0666667
	0	0.0444444	0.0333333	0.105556
	0	0.0222222	0.0111111	0.0111111
	0	0.0722222	0.0611111	0.05
	0	0.1	0.0722222	0.0888889
	0	0.0611111	0.105556	0.133333
	0	0.0444444	0.0388889	0.0444444
	0	0.0777778	0.0777778	0.122222
	0	0.0611111	0.0444444	0.0722222
	0	0.122222	0.0833333	0.116667
	0	0.0444444	0.0444444	0.138889
	0	0.0277778	0.05	0.0777778
	0	0.0944444	0.0722222	0.05
	0	0.116667	0.0722222	0.0111111
	0	0.0722222	0.0944444	0.122222
	0	0.0555556	0.0333333	0.0555556
	0	0.0444444	0.0666667	0.0666667
	0	0.127778	0.05	0.05
	0	0.0722222	0.0611111	0.111111
	0	0.0611111	0.0388889	0.0944444

## Sheet: Supplementary 4d
	cell type: 0=A2 non shock-partner 1= shock cell, 2= A2 shock-partner
		Rate of Ca2+ transients
	cell type	A2 no freeze	A2 freeze
	0	0	0
	0	0.0194553	0.0387597
	0	0.0129702	0
	0	0	0
	0	0.00648508	0
	0	0	0
	0	0	0
	0	0	0
	0	0.0259403	0
	0	0.0194553	0
	0	0.0129702	0
	0	0	0
	0	0.077821	0.0775194
	0	0.0583658	0
	0	0.0518807	0
	0	0	0
	0	0.00648508	0
	0	0	0
	0	0.0907912	0
	0	0.0518807	0.0387597
	0	0.0453956	0
	0	0	0
	0	0.0129702	0
	0	0.0389105	0
	0	0	0
	0	0.00648508	0
	0	0.0259403	0
	0	0.0129702	0
	0	0	0
	0	0.0129702	0
	0	0.0129702	0
	0	0.0324254	0
	0	0.0129702	0
	0	0.0972763	0
	0	0	0
	0	0	0
	0	0.0259403	0
	0	0.0453956	0.0387597
	0	0.00648508	0
	0	0.0194553	0
	0	0.0907912	0.0387597
	0	0	0
	0	0.0129702	0
	0	0.00648508	0
	0	0.0259403	0
	0	0.0453956	0
	0	0.0324254	0
	0	0	0
	0	0.077821	0
	0	0	0
	0	0.00648508	0
	0	0.00648508	0
	0	0	0
	0	0.00648508	0
	0	0.0583658	0.0387597
	0	0.00648508	0
	0	0.0129702	0
	0	0.0713359	0
	0	0.0972763	0.0387597
	0	0	0
	0	0.0194553	0
	0	0.0518807	0
	0	0.0194553	0
	0	0.0713359	0.0387597
	0	0.0713359	0
	0	0.0389105	0.0775194
	0	0.116732	0.0387597
	0	0.0324254	0
	0	0	0
	0	0	0.0531915
	0	0.0242718	0.0177305
	0	0.0161812	0.0531915
	0	0.00809062	0
	0	0	0
	0	0.0485437	0.0177305
	0	0.00809062	0.0177305
	0	0.0242718	0.0177305
	0	0.0404531	0.0531915
	0	0.0404531	0.035461
	0	0.0161812	0.0177305
	0	0.0323625	0
	0	0.0404531	0.035461
	0	0.0242718	0.035461
	0	0.00809062	0.0531915
	0	0.00809062	0.070922
	0	0	0
	0	0	0
	0	0.0242718	0.0177305
	0	0	0
	0	0.00809062	0.035461
	0	0.0889968	0.0177305
	0	0.0161812	0.035461
	0	0.0485437	0
	0	0.0242718	0.035461
	0	0.0161812	0
	0	0	0
	0	0.00809062	0
	0	0.0728155	0.0177305
	0	0.0323625	0.035461
	0	0	0
	0	0.0728155	0.035461
	0	0.011534	0
	0	0.0230681	0
	0	0.0230681	0
	0	0.017301	0
	0	0.0519031	0
	0	0.0461361	0
	0	0.011534	0
	0	0.0230681	0
	0	0.0403691	0.151515
	0	0.0519031	0
	0	0.0807382	0
	0	0.0346021	0.151515
	0	0.0980392	0.151515
	0	0.011534	0
	0	0.011534	0
	0	0.0230681	0
	0	0.017301	0
	0	0.0230681	0.151515
	0	0.0288351	0
	0	0.0403691	0
	0	0.0461361	0
	0	0.0346021	0
	0	0.0403691	0
	0	0.00576701	0
	0	0.0692042	0
	0	0.0403691	0
	0	0.011534	0
	0	0.0692042	0.151515
	0	0.0230681	0.30303
	0	0.0288351	0
	0	0.0634371	0
	0	0.0980392	0.151515
	0	0.0298805	0
	0	0.059761	0.0125628
	0	0.0298805	0
	0	0.0796813	0.0251256
	0	0.0498008	0.0125628
	0	0.0697211	0.0125628
	0	0.059761	0.0376884
	0	0	0.0125628
	0	0.0498008	0.0125628
	0	0.0498008	0.0879397
	0	0.00996016	0.0753769
	0	0.0199203	0.0376884
	0	0.0398406	0.0251256
	0	0.059761	0.0502513
	0	0.0498008	0.0628141
	0	0.00996016	0.0125628
	0	0.0398406	0.0502513
	0	0.0398406	0.0125628
	0	0.059761	0.0376884
	0	0.00996016	0.0376884
	0	0.0398406	0.0628141
	0	0.0697211	0.0251256
	0	0.0697211	0.0125628
	0	0.0697211	0.0125628
	0	0.0796813	0.0251256
	0	0.0199203	0.0502513
	0	0.0298805	0
	0	0.0398406	0.0125628
	0	0.0199203	0.0125628
	0	0.0996016	0
	0	0.0398406	0.0251256
	0	0.059761	0.0125628
	0	0.0896414	0.0376884
	0	0.0996016	0.0376884
	0	0.0199203	0.0879397
	0	0.059761	0
	0	0.059761	0.0376884
	0	0.00996016	0
	0	0.0199203	0.0376884
	0	0.0398406	0
	0	0.0796813	0
	0	0.0498008	0.0502513
	0	0.059761	0.0251256
	0	0	0
	0	0.059761	0.0879397
	0	0.0996016	0
	0	0.109562	0.0251256
	0	0.0697211	0.0502513
	0	0.0697211	0.0376884
	0	0.0398406	0.0628141
	0	0.0896414	0.0125628
	0	0.059761	0.0251256
	0	0.0498008	0.0753769
	0	0.0896414	0.0251256
	0	0.0477707	0.0183824
	0	0.0477707	0
	0	0.0159236	0
	0	0.0318471	0.0551471
	0	0.0238853	0.0551471
	0	0.0636943	0.0367647
	0	0.0318471	0.0551471
	0	0.00796178	0.0183824
	0	0.0636943	0.0183824
	0	0.0398089	0.0551471
	0	0.0238853	0.0367647
	0	0.0796178	0.0183824
	0	0.0318471	0.0183824
	0	0.0318471	0.0183824
	0	0.0159236	0.0183824
	0	0.0238853	0
	0	0.00796178	0
	0	0.0318471	0.0551471
	0	0.0159236	0.0183824
	0	0.0636943	0.0367647
	0	0.0398089	0
	0	0.0875796	0.0183824
	0	0.111465	0.0551471
	0	0.0398089	0.0183824
	0	0.0557325	0.0183824
	0	0.0557325	0
	0	0.0238853	0
	0	0.0388802	0.0389105
	0	0.00777605	0.077821
	0	0.0622084	0.0194553
	0	0.0233281	0.0194553
	0	0.0544323	0.0194553
	0	0	0.0389105
	0	0.0388802	0
	0	0.0466563	0.0194553
	0	0.0311042	0
	0	0.0622084	0.0194553
	0	0.0155521	0.0194553
	0	0.0311042	0.0583658
	0	0.0233281	0.0194553
	0	0.0233281	0.0389105
	0	0.0311042	0.0583658
	0	0	0
	0	0.0388802	0.0389105
	0	0.0622084	0.0389105
	0	0	0.0194553
	0	0.0155521	0.0194553
	0	0.0233281	0.0389105
	0	0.0388802	0.0389105
	0	0.0155521	0.0194553
	0	0.0622084	0.0389105
	0	0.0311042	0.0194553
	0	0.0155521	0.0194553
	0	0.0233281	0
	0	0.0155521	0.0194553
	0	0	0
	0	0.0311042	0
	0	0.0544323	0.0972763
	0	0.0311042	0.0389105
	0	0.0699844	0.0389105
	0	0.0544323	0.0389105
	0	0.0388802	0.0583658
	0	0.0155521	0
	0	0.0424929	0
	0	0.00708215	0
	0	0.00708215	0
	0	0	0
	0	0.0212465	0
	0	0.0212465	0.0257732
	0	0.0283286	0
	0	0.0283286	0
	0	0.0354108	0
	0	0.0212465	0
	0	0	0
	0	0.00708215	0
	0	0	0
	0	0	0
	0	0.0141643	0.0257732
	0	0	0.0257732
	0	0.00708215	0
	0	0.0495751	0.0515464
	0	0.0283286	0
	0	0.00708215	0
	0	0.092068	0.0773196
	0	0.0283286	0.0257732
	0	0.00708215	0
	0	0.0354108	0
	0	0.0141643	0.0515464
	0	0.0141643	0.0257732
	0	0.00708215	0
	0	0.0495751	0
	0	0.0354108	0
	0	0.0283286	0
	0	0.0212465	0.0257732
	0	0.0566572	0.0515464
	0	0.00708215	0
	0	0.0212465	0
	0	0.0637394	0.0257732
	0	0.0637394	0
	0	0.00708215	0.0515464
	0	0.0141643	0.0257732
	0	0.0354108	0.0257732
	0	0.0283286	0
	0	0.0495751	0.0257732
	0	0.0283286	0.0257732
	0	0.0212465	0
	0	0.0354108	0
	0	0.0637394	0
	0	0.0637394	0
	0	0.00708215	0
	0	0.0283286	0
	0	0.0495751	0
	0	0.0495751	0
	0	0	0
	0	0.00708215	0.0515464
	0	0.0283286	0.0257732
	0	0.0354108	0
	0	0.0424929	0
	0	0.0212465	0
	0	0.0495751	0.0515464
	0	0.0283286	0.0515464
	0	0.00708215	0
	0	0.00708215	0.0773196
	0	0.0283286	0
	0	0.0424929	0
	0	0.0566572	0
	0	0.0779037	0
	0	0.0212465	0.0515464
	0	0.0141643	0.0257732
	0	0.0141643	0
	0	0.0212465	0.0257732
	0	0.0283286	0
	0	0	0.0257732
	0	0.0637394	0
	0	0.0141643	0.0257732
	0	0.0141643	0
	0	0.0637394	0
	0	0.0424929	0
	0	0.0212465	0
	0	0.0566572	0.0257732
	0	0.0212465	0
	0	0.00708215	0
	0	0.0566572	0
	0	0.0212465	0
	0	0.0283286	0
	0	0.0354108	0.0257732
	0	0.0283286	0.0515464
	0	0.0283286	0
	0	0.0495751	0.0257732
	0	0.0283286	0.0257732
	0	0.0424929	0.0257732
	0	0.0212465	0.0515464
	0	0.0212465	0
	0	0.0212465	0
	0	0.075662	0
	0	0.0315259	0
	0	0.0441362	0.280374
	0	0	0
	0	0.0126103	0.046729
	0	0.0126103	0
	0	0.0126103	0.0934579
	0	0.0126103	0
	0	0.0189155	0
	0	0.0504414	0
	0	0.037831	0.0934579
	0	0.0189155	0.046729
	0	0	0
	0	0.0252207	0
	0	0.0126103	0.046729
	0	0.0504414	0
	0	0.0189155	0
	0	0	0
	0	0.0315259	0
	0	0	0
	0	0.0315259	0.046729
	0	0	0
	0	0.0252207	0.0934579
	0	0.0189155	0
	0	0.075662	0
	0	0.037831	0
	0	0.0126103	0
	0	0.0126103	0.046729
	0	0.0315259	0
	0	0.100883	0
	0	0.037831	0
	0	0.0630517	0
	0	0.0441362	0.046729
	0	0.0315259	0
	0	0.0567465	0
	0	0.0126103	0
	0	0.037831	0.140187
	0	0.0693569	0
	0	0	0
	0	0.00630517	0
	0	0.0945776	0.046729
	0	0.0252207	0
	0	0.0252207	0
	0	0.00630517	0
	0	0.0441362	0
	0	0.132409	0.140187
	0	0.0882724	0.046729
	0	0	0
	0	0.00630517	0
	0	0.0189155	0
	0	0.0126103	0
	0	0.0126103	0
	0	0.0126103	0
	0	0.00630517	0
	0	0	0
	0	0.0252207	0
	0	0	0
	0	0.00630517	0
	0	0.0315259	0.186916
	0	0.0189155	0
	0	0.0189155	0
	0	0	0
	0	0.0945776	0
	0	0	0
	0	0.0315259	0
	0	0.00630517	0
	0	0.0315259	0
	0	0.0441362	0.0934579
	0	0.0315259	0
	0	0.0630517	0
	0	0.00630517	0
	0	0.0567465	0.0934579
	0	0.0189155	0.046729
	0	0.0630517	0.046729
	0	0.0126103	0
	0	0.0252207	0.046729
	0	0.0252207	0
	0	0.0189155	0
	0	0.0504414	0.046729
	0	0.0315259	0
	0	0.0441362	0
	0	0.0630517	0
	0	0.00630517	0
	0	0.0252207	0
	0	0.0315259	0
	0	0.00630517	0
	0	0.0945776	0
	0	0	0
	0	0.00630517	0
	0	0.0882724	0
	0	0.0504414	0.0934579
	0	0.0693569	0.046729
	0	0.0315259	0.0934579
	0	0.0315259	0
	0	0.037831	0
	0	0.0567465	0
	0	0	0
	0	0.0441362	0.233645
	0	0.0630517	0.046729
	0	0.00630517	0
	0	0	0
	0	0	0
	0	0.0126103	0
	0	0	0
	0	0.037831	0
	0	0	0
	0	0.0693569	0.046729
	0	0	0
	0	0.0441362	0.046729
	0	0.0189155	0
	0	0.0630517	0.0934579
	0	0	0
	0	0.00630517	0
	0	0.0315259	0
	0	0	0
	0	0.0315259	0
	0	0.0504414	0.0934579
	0	0.037831	0
	0	0	0
	0	0.0513113	0
	0	0.0114025	0
	0	0.0114025	0
	0	0.0342075	0
	0	0.0171038	0
	0	0.0285063	0
	0	0.022805	0
	0	0	0
	0	0.04561	0
	0	0.0627138	0
	0	0.0114025	0
	0	0.00570125	0
	0	0.0171038	0
	0	0.0399088	0
	0	0.0114025	0
	0	0.0399088	0
	0	0.0285063	0
	0	0.0285063	0.217391
	0	0.022805	0.217391
	0	0.04561	0
	0	0.0171038	0
	0	0.0171038	0
	0	0.022805	0
	0	0.0399088	0
	0	0.0171038	0
	0	0.0342075	0
	0	0.0570125	0
	0	0.0342075	0.217391
	0	0.0171038	0
	0	0.022805	0
	0	0.0285063	0
	0	0.0171038	0
	0	0.0684151	0.217391
	0	0.0513113	0
	0	0.0570125	0
	0	0.0399088	0
	0	0.0114025	0
	0	0	0
	0	0.00570125	0
	0	0.0570125	0
	0	0.04561	0
	0	0.0342075	0
	0	0.022805	0
	0	0.0399088	0
	0	0.04561	0
	0	0.0399088	0
	0	0.0342075	0
	0	0.0285063	0
	0	0.0114025	0
	0	0.0570125	0
	0	0.0399088	0
	0	0.00570125	0
	0	0.04561	0
	0	0.022805	0
	0	0.0342075	0
	0	0.0399088	0
	0	0	0
	0	0.00669344	0
	0	0	0
	0	0.0133869	0
	0	0.0669344	0.0326797
	0	0.0267738	0
	0	0.153949	0.0653595
	0	0	0.0326797
	0	0.00669344	0
	0	0.0468541	0
	0	0.060241	0
	0	0.00669344	0
	0	0.0736278	0.0653595
	0	0.0535475	0.0980392
	0	0.0334672	0
	0	0	0.0326797
	0	0.0200803	0
	0	0.0200803	0.0326797
	0	0.0401606	0
	0	0.0334672	0.0326797
	0	0.00703235	0
	0	0.0421941	0
	0	0	0
	0	0.0632911	0
	0	0.0140647	0
	0	0.021097	0.0529101
	0	0.0421941	0
	0	0.00703235	0.0529101
	0	0.0140647	0
	0	0.0421941	0.026455
	0	0.0140647	0
	0	0.0632911	0.132275
	0	0.0421941	0
	0	0.0140647	0
	0	0	0
	0	0.021097	0.0793651
	0	0.00703235	0.026455
	0	0.0140647	0
	0	0.0140647	0.0529101
	0	0.0421941	0.0529101
	0	0.0492264	0.026455
	0	0.0843882	0.026455
	0	0.0562588	0
	0	0.0140647	0.026455
	0	0.0140647	0.026455
	0	0.00703235	0
	0	0.021097	0
	0	0.0914205	0.026455
	0	0	0
	0	0.00703235	0
	0	0.0140647	0.026455
	0	0.0492264	0
	0	0.0140647	0.10582
	0	0.126582	0.0529101
	0	0.0140647	0
	0	0.0421941	0
	0	0.0492264	0.0793651
	0	0.0281294	0.026455
	0	0.021097	0
	0	0.021097	0.026455
	0	0.0492264	0
	0	0	0
	0	0.0632911	0.026455
	0	0.0281294	0
	0	0	0.0529101
	0	0.0281294	0.026455
	0	0.0773558	0.0529101
	0	0.0703235	0
	0	0.00703235	0
	0	0	0
	0	0.0281294	0
	0	0.0492264	0
	0	0.0562588	0
	0	0.021097	0.026455
	0	0.0281294	0.026455
	0	0.00703235	0
	0	0.0492264	0
	0	0.00703235	0.026455
	0	0.0492264	0
	0	0.0591017	0
	0	0.0591017	0
	0	0.0295508	0.0925926
	0	0.0118203	0
	0	0.0650118	0
	0	0.0768322	0
	0	0.106383	0.0925926
	0	0.0413712	0
	0	0.0768322	0.0925926
	0	0.0413712	0.0925926
	0	0.0827423	0.0925926
	0	0.0472813	0
	0	0.0531915	0
	0	0.0768322	0
	0	0.0768322	0
	0	0.0945626	0.0925926
	0	0.0295508	0.0925926
	0	0.070922	0
	0	0.0531915	0
	0	0.0650118	0
	0	0.035461	0.0925926
	1	0.0324254	0
	1	0.0323625	0
	1	0.0404531	0.0531915
	1	0.0323625	0
	1	0.0970874	0.0177305
	1	0	0
	1	0.0809061	0.035461
	1	0.0809061	0
	1	0.0323625	0.0177305
	1	0.0889968	0.0177305
	1	0.0889968	0.0177305
	1	0.0230681	0
	1	0.0461361	0
	1	0.0403691	0
	1	0	0
	1	0.0346021	0
	1	0.0692042	0
	1	0.0288351	0
	1	0.0519031	0
	1	0.0634371	0
	1	0.0519031	0
	1	0.0403691	0
	1	0.0519031	0
	1	0.00576701	0
	1	0.0403691	0
	1	0.0749712	0
	1	0.0230681	0
	1	0.0576701	0
	1	0.0403691	0
	1	0.0634371	0
	1	0.0230681	0
	1	0.0403691	0
	1	0.0230681	0
	1	0.0576701	0.151515
	1	0.0498008	0.0125628
	1	0.0996016	0.0502513
	1	0.0796813	0.0125628
	1	0.119522	0.0251256
	1	0.0796813	0.0251256
	1	0.0398406	0
	1	0.00996016	0.0251256
	1	0.0796813	0.0251256
	1	0.0298805	0.0251256
	1	0.119522	0.0376884
	1	0.0796813	0.0879397
	1	0.059761	0
	1	0.0199203	0.0251256
	1	0.129482	0.0251256
	1	0.059761	0.0376884
	1	0.0498008	0.0502513
	1	0.0716561	0.0551471
	1	0.0238853	0.0551471
	1	0.0557325	0.0183824
	1	0.0159236	0
	1	0.00796178	0.0367647
	1	0.0777605	0.194553
	1	0	0
	1	0.0212465	0.0257732
	1	0.00708215	0.0257732
	1	0.0637394	0.0257732
	1	0.0354108	0
	1	0.0283286	0.0515464
	1	0.00708215	0
	1	0.00708215	0
	1	0.092068	0
	1	0.0141643	0
	1	0.0424929	0.0257732
	1	0.0424929	0
	1	0.00708215	0
	1	0.0779037	0.0257732
	1	0.037831	0
	1	0.0630517	0.140187
	1	0.0252207	0.046729
	1	0.0189155	0
	1	0.0819672	0
	1	0.00630517	0.046729
	1	0.0189155	0
	1	0.0630517	0
	1	0.0684151	0
	1	0.0342075	0
	1	0.04561	0
	1	0.0285063	0
	1	0.0342075	0
	1	0.0684151	0
	1	0.0798176	0
	1	0.060241	0
	1	0.00669344	0
	1	0.0535475	0
	1	0.0669344	0.0653595
	1	0.0200803	0
	1	0.0421941	0.026455
	1	0.0351617	0.026455
	1	0.0421941	0
	1	0.126582	0
	1	0.00703235	0.026455
	1	0.0140647	0.10582
	1	0.0140647	0
	1	0.0281294	0
	1	0.0281294	0.026455
	1	0.0140647	0
	1	0.0281294	0
	1	0.0421941	0
	1	0.126582	0
	1	0.0140647	0
	1	0.0281294	0.026455
	1	0.0914205	0.10582
	1	0.0140647	0.026455
	1	0.0281294	0.0529101
	1	0.0281294	0
	1	0.0413712	0
	1	0.0650118	0.0925926
	2	0.0161812	0
	2	0.0647249	0.0177305
	2	0.00809062	0
	2	0.0519031	0
	2	0.0403691	0
	2	0.0634371	0
	2	0.017301	0
	2	0.011534	0
	2	0.0461361	0
	2	0.0576701	0.151515
	2	0.0519031	0
	2	0.0807382	0
	2	0.0230681	0
	2	0.0922722	0
	2	0.0461361	0
	2	0.0230681	0
	2	0.0865052	0
	2	0.0692042	0
	2	0.0403691	0
	2	0.0519031	0
	2	0.0298805	0.0376884
	2	0.0498008	0.0376884
	2	0.0298805	0.0376884
	2	0.0298805	0.0502513
	2	0.0398406	0.0376884
	2	0.059761	0.0628141
	2	0.00996016	0.0251256
	2	0.0896414	0.0251256
	2	0.0498008	0
	2	0.109562	0.0628141
	2	0.059761	0.0125628
	2	0.059761	0.0251256
	2	0.00996016	0.0502513
	2	0.0697211	0.0125628
	2	0.0298805	0.0376884
	2	0.119522	0.0753769
	2	0.0697211	0
	2	0.0298805	0.0125628
	2	0.0159236	0
	2	0.0636943	0.0367647
	2	0.0398089	0
	2	0.0477707	0.0183824
	2	0.0318471	0.0183824
	2	0.0716561	0
	2	0.0318471	0.0367647
	2	0.0233281	0.0194553
	2	0.0212465	0.0257732
	2	0.00708215	0
	2	0.00708215	0
	2	0.0354108	0
	2	0.00708215	0
	2	0.00708215	0
	2	0.0141643	0
	2	0.00708215	0
	2	0.00708215	0
	2	0.0141643	0
	2	0.0424929	0.0257732
	2	0	0.0257732
	2	0.0141643	0
	2	0.0283286	0.0257732
	2	0.00708215	0
	2	0.00708215	0
	2	0.0283286	0
	2	0.0354108	0.0515464
	2	0.0212465	0.0515464
	2	0.0637394	0.0257732
	2	0.0708215	0
	2	0.0141643	0
	2	0.00708215	0
	2	0.00708215	0
	2	0.0283286	0
	2	0.0637394	0
	2	0.0354108	0
	2	0.0849858	0.0257732
	2	0.0212465	0.0257732
	2	0.0354108	0
	2	0.0283286	0
	2	0.0141643	0.0257732
	2	0.0283286	0
	2	0.0283286	0
	2	0.00708215	0
	2	0.0126103	0.0934579
	2	0.0441362	0
	2	0.037831	0
	2	0.0126103	0
	2	0.0126103	0
	2	0.0504414	0
	2	0.0819672	0
	2	0.0567465	0.046729
	2	0.0315259	0
	2	0.0693569	0.046729
	2	0.0441362	0
	2	0.0126103	0.046729
	2	0.0441362	0.046729
	2	0.0252207	0.046729
	2	0.0315259	0
	2	0.0693569	0
	2	0.0126103	0
	2	0.0189155	0
	2	0.0126103	0.046729
	2	0.0513113	0
	2	0.0741163	0
	2	0.0570125	0
	2	0.00669344	0
	2	0.060241	0
	2	0.0140647	0
	2	0.0351617	0
	2	0.0140647	0
	2	0.0140647	0.026455
	2	0.0281294	0.026455
	2	0.0140647	0
	2	0.021097	0.0529101
	2	0.0140647	0.026455
	2	0.0492264	0
	2	0.00703235	0.026455
	2	0.021097	0.0529101
	2	0.0351617	0.026455
	2	0.0281294	0
	2	0.0140647	0
	2	0.021097	0.0529101
	2	0.0281294	0.026455

## Sheet: Supplementary 4e
	cell type: 0=A2 non shock-partner 1= shock cell, 2= A2 shock-partner
		rate of Ca2+ events						correlated pair ratio			clustering coefficient			component probability
	cell type	A1	A2	B			cell type	A1	A2	B	A1	A2	B	A1	A2	B
	1	0.111111	0.111111	0.0722222			0	0.057971	0	0	0.166667	0	0	1	0	0
	1	0.0166667	0	0.0166667			0	0.0434783	0	0	0	0	0	1	0	0
	1	0.0333333	0.0222222	0.0333333			0	0.057971	0.0289855	0.057971	0.166667	0	0.5	1	1	1
	1	0.0166667	0.0111111	0.05			0	0.0434783	0	0	0	0	0	1	0	0
	1	0.0611111	0.0555556	0.0444444			0	0.0144928	0	0	0	0	0	1	0	0
	1	0.0222222	0.0277778	0.0222222			0	0	0	0	0	0	0	0	0	0
	1	0.0333333	0.0333333	0.0555556			0	0.0289855	0	0	0	0	0	1	0	0
	1	0.0333333	0.00555556	0.0166667			0	0.0434783	0	0	0	0	0	1	0	0
	1	0.0166667	0.00555556	0.0222222			0	0.0144928	0.0289855	0	0	0	0	0	1	0
	1	0.0666667	0.0722222	0.0833333			0	0	0.0144928	0.0289855	0	0	1	0	1	1
	1	0.0277778	0.0111111	0.0111111			0	0.0724638	0.0289855	0	0.1	0	0	1	1	0
	1	0.0722222	0.0388889	0.0277778			0	0	0	0	0	0	0	0	0	0
	1	0.0777778	0.0333333	0.0444444			0	0.0144928	0	0.0144928	0	0	0	1	0	1
	1	0.0333333	0.00555556	0.0111111			0	0.0144928	0.0144928	0	0	0	0	0	0	0
	1	0.0777778	0.0666667	0.0666667			0	0.0144928	0.0144928	0	0	0	0	0	0	0
	1	0.0333333	0.0333333	0.0722222			0	0.0434783	0	0.0289855	0	0	1	1	0	1
	1	0.0222222	0.0722222	0.0388889			0	0.0724638	0.0144928	0	0.3	0	0	1	0	0
	1	0.127778	0.0277778	0.144444			0	0.0289855	0	0	0	0	0	1	0	0
	1	0.0611111	0.0166667	0.1			0	0.0144928	0.0434783	0.0144928	0	0	0	0	1	1
	1	0.0944444	0.0722222	0.0833333			0	0	0	0.0289855	0	0	0	0	0	1
	1	0.0166667	0.0111111	0			0	0.057971	0.0144928	0.057971	0.166667	0	0.166667	1	0	1
	1	0.0277778	0.0166667	0.105556			0	0	0	0.0144928	0	0	0	0	0	1
	1	0.0444444	0.0555556	0.122222			0	0	0	0	0	0	0	0	0	0
	1	0.0111111	0.0666667	0			0	0	0.0434783	0.0144928	0	0.333333	0	0	1	0
	1	0.0611111	0.0333333	0.05			0	0	0	0	0	0	0	0	0	0
	1	0.0222222	0.0444444	0.0222222			0	0.0144928	0.0289855	0.0144928	0	1	0	1	1	1
	1	0.05	0.0277778	0.0277778			0	0.057971	0.0144928	0	0.5	0	0	1	1	0
	1	0.0611111	0.0333333	0.0388889			0	0.0289855	0	0	0	0	0	1	0	0
	1	0.0555556	0.0666667	0.0388889			0	0	0	0.0434783	0	0	0.333333	0	0	1
	1	0.127778	0.0777778	0.0722222			0	0.0144928	0.0434783	0.0724638	0	0	0	1	1	1
	1	0.0833333	0.05	0.0277778			0	0.0434783	0.0144928	0.0289855	0.333333	0	1	1	1	1
	1	0.0166667	0.00555556	0.00555556			0	0.057971	0.0434783	0.0289855	0.166667	0	1	1	1	1
	1	0.111111	0.0444444	0.0944444			0	0	0.0144928	0.0289855	0	0	0	0	0	1
	1	0.0833333	0.0666667	0.0666667			0	0.0289855	0	0	0	0	0	1	0	0
	1	0.0611111	0.0166667	0.105556			0	0.057971	0	0.0869565	0.5	0	0.266667	1	0	1
	1	0.0444444	0.0388889	0.0111111			0	0	0	0.0434783	0	0	0.666667	0	0	1
	1	0.00555556	0.0333333	0.0666667			0	0.0144928	0	0	0	0	0	1	0	0
	1	0.0166667	0.0333333	0.0833333			0	0.0289855	0.0144928	0.0144928	0	0	0	1	0	0
	1	0.0888889	0.1	0.0388889			0	0	0	0.0289855	0	0	1	0	0	1
	1	0.0222222	0.0111111	0.0111111			0	0.0289855	0	0.0289855	0	0	0	1	0	1
	1	0.0444444	0.0333333	0.05			0	0.0434783	0.0144928	0.0289855	0.333333	0	1	1	0	1
	1	0.0333333	0.0111111	0.0111111			0	0	0	0.0144928	0	0	0	0	0	1
	1	0.0444444	0.0222222	0.0277778			0	0.0144928	0.0289855	0.0289855	0	0	0	1	1	1
	1	0.0722222	0.0277778	0.05			0	0	0.0434783	0.0144928	0	0	0	0	1	1
	1	0.0222222	0.0111111	0.0111111			0	0.0289855	0.0144928	0	0	0	0	1	1	0
	1	0.0333333	0.0222222	0.0222222			0	0.0144928	0	0.0289855	0	0	1	1	0	1
	1	0.0722222	0.0333333	0.0111111			0	0	0.0144928	0.0144928	0	0	0	0	0	0
	1	0.0777778	0.1	0.0277778			0	0	0	0.0144928	0	0	0	0	0	0
	1	0.0611111	0.0111111	0.05			0	0	0	0	0	0	0	0	0	0
	1	0.0611111	0.0277778	0.0333333			0	0	0	0.0434783	0	0	0.333333	0	0	1
	1	0.133333	0.0944444	0.0222222			0	0.0144928	0	0.0289855	0	0	1	1	0	1
	1	0.0388889	0.0166667	0.0277778			0	0.0434783	0.0144928	0.057971	1	0	0.5	1	0	1
	1	0.0666667	0.0333333	0.0277778			0	0	0	0.0144928	0	0	0	0	0	1
	1	0.0555556	0.0222222	0.0444444			0	0	0.0144928	0	0	0	0	0	1	0
	1	0.0444444	0.0222222	0.0222222			0	0.0289855	0.0289855	0	0	0	0	1	1	0
	1	0.0388889	0.0444444	0.0388889			0	0.0289855	0.0289855	0.0434783	1	0	0.333333	1	1	1
	1	0.0555556	0.0222222	0.00555556			0	0.0289855	0.0289855	0	0	0	0	1	1	0
	1	0.127778	0.0722222	0.0611111			0	0	0	0.0434783	0	0	0.666667	0	0	1
	1	0.0277778	0	0.00555556			0	0.0144928	0.0144928	0	0	0	0	1	1	0
	1	0.0666667	0.0666667	0.0722222			0	0	0	0.0144928	0	0	0	0	0	1
	1	0.0722222	0.0555556	0.0611111			0	0	0.0289855	0.0289855	0	0	0	0	1	1
	1	0.0944444	0.0277778	0.0666667			0	0.0434783	0.0434783	0.0144928	0	0.333333	0	1	1	0
	1	0.0944444	0.0666667	0.0444444			0	0.0144928	0.0144928	0.0144928	0	0	0	0	1	1
	1	0.0944444	0.0666667	0.1			0	0.057971	0	0.0289855	0.166667	0	1	1	0	1
	1	0.0222222	0.0222222	0.0611111			0	0.0144928	0	0.057971	0	0	0.666667	0	0	1
	1	0.0222222	0.0444444	0.0111111			0	0	0.0144928	0.0144928	0	0	0	0	0	1
	1	0.0277778	0.0388889	0.0111111			0	0	0	0	0	0	0	0	0	0
	1	0.0333333	0	0			0	0	0.0434783	0.0289855	0	0	1	0	1	1
	1	0.0277778	0.0333333	0.0166667			0	0.0144928	0	0.0289855	0	0	1	1	0	1
	1	0.0666667	0.0666667	0.0333333			0	0.0681818	0	0.0681818	0.333333	0	0.666667	1	0	1
	1	0.0222222	0.0277778	0.0166667			0	0.0681818	0.0454545	0	0.333333	1	0	1	1	0
	1	0.0722222	0.05	0.0333333			0	0.0227273	0.0454545	0	0	1	0	0	1	0
	1	0.0666667	0.0611111	0.0555556			0	0.0681818	0.0909091	0	0.333333	0.166667	0	1	1	0
	1	0.1	0.05	0.0611111			0	0.0454545	0	0.0454545	0	0	1	1	0	1
	1	0.0444444	0.0388889	0.0777778			0	0	0.0454545	0	0	1	0	0	1	0
	1	0.0611111	0.05	0.0388889			0	0	0.0681818	0.0909091	0	0.333333	0.166667	0	1	1
	1	0.0277778	0.00555556	0.0111111			0	0.0227273	0	0	0	0	0	1	0	0
	1	0.111111	0.0388889	0.0388889			0	0.0227273	0.0227273	0.0454545	0	0	1	1	1	1
	1	0.05	0.0722222	0.0833333			0	0	0	0.0454545	0	0	0	0	0	1
	1	0.0555556	0.0222222	0.0722222			0	0.0227273	0	0	0	0	0	1	0	0
	1	0.0777778	0.0555556	0.0277778			0	0.0227273	0	0	0	0	0	0	0	0
	1	0.0277778	0.0388889	0.05			0	0.0227273	0	0.0227273	0	0	0	0	0	1
	1	0.0611111	0.0611111	0.0388889			0	0.0454545	0.0454545	0.0681818	0	1	0.333333	1	1	1
	1	0.15	0.0222222	0.0388889			0	0.0454545	0.0227273	0	0	0	0	1	0	0
	1	0.0611111	0.0388889	0.0555556			0	0	0.0227273	0.0454545	0	0	0	0	0	1
	1	0.188889	0.0222222	0.05			0	0.0454545	0	0.0454545	0	0	1	1	0	1
	1	0.0277778	0.0611111	0.0111111			0	0.0454545	0	0.0454545	0	0	0	1	0	1
	1	0.0333333	0.0333333	0.0277778			0	0	0.0454545	0.0454545	0	1	1	0	1	1
	1	0.0333333	0.0777778	0.0444444			0	0.113636	0	0.0454545	0	0	1	1	0	1
	1	0.0222222	0.05	0.0333333			0	0	0.0227273	0.0227273	0	0	0	0	1	0
	1	0.0833333	0.0777778	0.0388889			0	0	0	0	0	0	0	0	0	0
	1	0.0277778	0.0555556	0.0388889			0	0.0227273	0	0.0227273	0	0	0	1	0	0
	1	0.0555556	0.0222222	0.05			0	0	0.0227273	0.0454545	0	0	1	0	1	1
	1	0.0777778	0.0166667	0.0555556			0	0	0.0454545	0.0227273	0	0	0	0	1	1
	1	0.0722222	0.0555556	0.0833333			0	0.0227273	0.0227273	0.0227273	0	0	0	1	1	1
	1	0.0944444	0.0277778	0.111111			0	0.0227273	0	0	0	0	0	1	0	0
	1	0.111111	0.0833333	0.0944444			0	0	0.0227273	0	0	0	0	0	1	0
	1	0.05	0.0833333	0.05			0	0	0.0454545	0	0	1	0	0	1	0
	1	0.05	0.0333333	0.0666667			0	0	0.0227273	0.0454545	0	0	0	0	0	1
	1	0.0666667	0.0222222	0.0388889			0	0.0454545	0	0.0227273	0	0	0	1	0	1
	1	0.0888889	0.0833333	0.0611111			0	0.0227273	0.0227273	0.0454545	0	0	0	1	0	1
	1	0.0777778	0.05	0.0722222			0	0.0140845	0.0140845	0.0140845	0	0	0	0	1	0
	1	0.0777778	0.05	0.0666667			0	0.0985915	0.0140845	0	0.333333	0	0	1	1	0
	1	0.0388889	0.0666667	0.0611111			0	0.0140845	0.028169	0	0	0	0	1	1	0
	1	0.0722222	0.0333333	0.0555556			0	0	0.0140845	0	0	0	0	0	1	0
	1	0.0611111	0.0444444	0.05			0	0.0140845	0.028169	0	0	0	0	1	1	0
	1	0.0611111	0.0111111	0.05			0	0.028169	0	0.0704225	0	0	0.4	1	0	1
	1	0.0111111	0.0166667	0.0666667			0	0	0.028169	0	0	0	0	0	1	0
	1	0.1	0.0277778	0.0166667			0	0	0	0.0140845	0	0	0	0	0	1
	1	0.0666667	0.0388889	0.0555556			0	0	0	0	0	0	0	0	0	0
	1	0.0333333	0.0666667	0.0277778			0	0.0140845	0	0.0422535	0	0	0.666667	1	0	1
	2	0.0277778	0.0111111	0.0388889			0	0	0.0140845	0.028169	0	0	1	0	1	1
	2	0.0666667	0.05	0.0555556			0	0.0140845	0.0140845	0.0704225	0	0	0.3	1	1	1
	2	0.0444444	0.00555556	0.0277778			0	0.0140845	0.0422535	0.0140845	0	0	0	0	1	0
	2	0.0222222	0.05	0			0	0.112676	0.0140845	0.126761	0.214286	0	0.333333	1	0	1
	2	0	0.0388889	0.05			0	0	0.0140845	0.0140845	0	0	0	0	1	0
	2	0.0222222	0.0611111	0.00555556			0	0.0140845	0.028169	0	0	0	0	1	1	0
	2	0.0444444	0.0166667	0.0555556			0	0.056338	0.0140845	0	0.5	0	0	1	1	0
	2	0.0222222	0.0111111	0.15			0	0.028169	0.028169	0	0	0	0	1	1	0
	2	0.0222222	0.0444444	0.00555556			0	0	0	0	0	0	0	0	0	0
	2	0.05	0.0611111	0.0333333			0	0.084507	0.0140845	0.0140845	0.2	0	0	1	1	0
	2	0.0722222	0.05	0.0611111			0	0.028169	0	0.028169	1	0	1	1	0	1
	2	0.05	0.0777778	0.0777778			0	0	0.028169	0	0	0	0	0	1	0
	2	0.105556	0.0222222	0.0666667			0	0	0	0	0	0	0	0	0	0
	2	0.0388889	0.0888889	0.05			0	0	0	0.028169	0	0	0	0	0	1
	2	0.0388889	0.0444444	0.0388889			0	0.0140845	0	0	0	0	0	0	0	0
	2	0.2	0.0222222	0.0111111			0	0	0	0	0	0	0	0	0	0
	2	0.0444444	0.0833333	0.0333333			0	0	0.0140845	0.0140845	0	0	0	0	0	1
	2	0.0222222	0.0666667	0.0444444			0	0	0	0.0140845	0	0	0	0	0	1
	2	0.05	0.0388889	0.0388889			0	0.0140845	0	0.0140845	0	0	0	1	0	1
	2	0.05	0.05	0.0333333			0	0.0140845	0.028169	0	0	0	0	0	1	0
	2	0.0222222	0.0333333	0.0277778			0	0.028169	0	0	0	0	0	1	0	0
	2	0.0722222	0.0444444	0.0777778			0	0	0	0.0140845	0	0	0	0	0	0
	2	0.0444444	0.0333333	0.0555556			0	0.0114943	0.0114943	0.0344828	0	0	0	1	1	1
	2	0.0333333	0.0388889	0.0388889			0	0	0	0	0	0	0	0	0	0
	2	0.05	0.0388889	0.0555556			0	0.0344828	0.0229885	0.0229885	0.333333	0	1	1	1	1
	2	0.0444444	0.0611111	0.0833333			0	0	0.0114943	0.0344828	0	0	0	0	0	1
	2	0.0166667	0.0166667	0.0277778			0	0.0114943	0.0229885	0	0	0	0	0	1	0
	2	0.0777778	0.0611111	0.0555556			0	0	0.0229885	0.0344828	0	0	0	0	1	1
	2	0.0833333	0.0277778	0.0722222			0	0	0.0229885	0	0	0	0	0	1	0
	2	0.05	0.0888889	0.0944444			0	0	0.0344828	0.0114943	0	0	0	0	1	1
	2	0.0444444	0.0388889	0.0611111			0	0	0.0344828	0	0	0	0	0	1	0
	2	0.105556	0.0444444	0.144444			0	0	0	0.0114943	0	0	0	0	0	1
	2	0.0444444	0.0277778	0.0555556			0	0	0.0114943	0	0	0	0	0	1	0
	2	0.0666667	0.0444444	0.105556			0	0.0114943	0	0	0	0	0	0	0	0
	2	0.0444444	0.0333333	0.0611111			0	0	0.045977	0	0	0	0	0	1	0
	2	0.166667	0.1	0.05			0	0	0.0114943	0	0	0	0	0	1	0
	2	0.0611111	0.0388889	0.0722222			0	0	0	0	0	0	0	0	0	0
	2	0.0222222	0.0222222	0.0777778			0	0	0.0344828	0.0114943	0	0	0	0	1	1
	2	0.0555556	0.0111111	0.0222222			0	0	0.0229885	0	0	0	0	0	1	0
	2	0.05	0.0555556	0.0555556			0	0.0114943	0.0114943	0.0114943	0	0	0	1	1	0
	2	0.0333333	0.0277778	0.0666667			0	0	0.0229885	0	0	0	0	0	1	0
	2	0.0777778	0.0388889	0.0388889			0	0	0	0.0114943	0	0	0	0	0	1
	2	0.0111111	0.0277778	0.0277778			0	0.0229885	0.0114943	0.0229885	1	0	0	1	1	1
	2	0.0277778	0.05	0.05			0	0	0.0114943	0	0	0	0	0	1	0
	2	0.05	0.0333333	0.0555556			0	0.0229885	0.0229885	0.0114943	1	0	0	1	1	1
	2	0.0611111	0.0222222	0.05			0	0	0	0.0114943	0	0	0	0	0	0
	2	0.0333333	0.0222222	0.0444444			0	0	0	0	0	0	0	0	0	0
	2	0.0166667	0.00555556	0.0166667			0	0.0114943	0	0.0114943	0	0	0	0	0	1
	2	0.0222222	0.00555556	0.0222222			0	0.0114943	0.0114943	0.0114943	0	0	0	0	1	0
	2	0.0277778	0.0277778	0.0222222			0	0	0.0114943	0	0	0	0	0	1	0
	2	0	0.00555556	0			0	0	0.0229885	0.0229885	0	0	1	0	1	1
	2	0.0222222	0.00555556	0.0111111			0	0	0.0114943	0.0114943	0	0	0	0	1	1
	2	0	0.0111111	0.0111111			0	0.0229885	0.0114943	0.0114943	0	0	0	1	1	1
	2	0.0222222	0.00555556	0.0166667			0	0.0114943	0	0.0114943	0	0	0	0	0	0
	2	0	0.00555556	0.0222222			0	0.0114943	0	0.0114943	0	0	0	0	0	0
	2	0.0166667	0.0111111	0.0444444			0	0	0	0	0	0	0	0	0	0
	2	0.0388889	0.0388889	0.0444444			0	0	0.0229885	0	0	0	0	0	1	0
	2	0.0277778	0.00555556	0.0666667			0	0	0.0229885	0.0229885	0	0	0	0	1	1
	2	0.0166667	0.0111111	0.0222222			0	0.0229885	0.0114943	0.0114943	1	0	0	1	1	0
	2	0.0333333	0.0277778	0.0555556			0	0.0114943	0	0.0114943	0	0	0	1	0	0
	2	0.0555556	0.00555556	0.0277778			0	0.0114943	0.0114943	0.0114943	0	0	0	0	1	0
	2	0.00555556	0.00555556	0.0333333			0	0.0229885	0	0	1	0	0	1	0	0
	2	0.0777778	0.0222222	0.0666667			0	0	0.0229885	0.0114943	0	0	0	0	1	0
	2	0.0555556	0.0388889	0.0388889			0	0	0	0	0	0	0	0	0	0
	2	0.0111111	0.0277778	0.05			0	0	0	0	0	0	0	0	0	0
	2	0.05	0.0555556	0.0777778			0	0.0114943	0	0.0114943	0	0	0	0	0	1
	2	0.0222222	0.0555556	0.0388889			0	0	0	0.0114943	0	0	0	0	0	1
	2	0.00555556	0.0111111	0.0555556			0	0.0114943	0	0	0	0	0	0	0	0
	2	0.0111111	0.00555556	0.0222222			0	0	0.0114943	0.0229885	0	0	0	0	1	1
	2	0.00555556	0.00555556	0.0555556			0	0.0229885	0	0.0229885	1	0	0	1	0	1
	2	0.0277778	0.0222222	0.05			0	0	0	0	0	0	0	0	0	0
	2	0.05	0.05	0.122222			0	0	0.0229885	0	0	0	0	0	1	0
	2	0.0611111	0.0277778	0.0333333			0	0.0114943	0	0	0	0	0	0	0	0
	2	0.0444444	0.0722222	0.0555556			0	0	0.0114943	0.0114943	0	0	0	0	0	0
	2	0.0444444	0.0222222	0.0388889			0	0.0114943	0.0114943	0.0114943	0	0	0	0	1	1
	2	0.0111111	0.0277778	0.0444444			0	0	0	0.0114943	0	0	0	0	0	0
	2	0.127778	0.0222222	0.0611111			0	0.0263158	0.0263158	0.0263158	0	0	0	0	1	1
	2	0.0166667	0.0166667	0.0722222			0	0	0	0	0	0	0	0	0	0
	2	0.0222222	0.0222222	0.0277778			0	0	0.0526316	0.0789474	0	0	0.333333	0	1	1
	2	0.0444444	0.0222222	0.0444444			0	0	0.131579	0.0526316	0	0.6	0	0	1	1
	2	0.0666667	0.00555556	0.0555556			0	0	0.131579	0.0263158	0	0.7	0	0	1	1
	2	0.0111111	0.0222222	0.0111111			0	0	0	0	0	0	0	0	0	0
	2	0.0333333	0.0388889	0.0166667			0	0.0263158	0.157895	0	0	0.666667	0	1	1	0
	2	0.0388889	0.0333333	0.0388889			0	0.0263158	0.0526316	0.0789474	0	0	0.333333	0	1	1
	2	0.00555556	0.0111111	0.0333333			0	0	0	0	0	0	0	0	0	0
	2	0	0.0111111	0.0888889			0	0.0526316	0.0263158	0.0263158	1	0	0	1	1	0
	2	0.0388889	0.0444444	0.0333333			0	0	0.0526316	0	0	1	0	0	1	0
	2	0.0388889	0.0722222	0.0444444			0	0	0	0	0	0	0	0	0	0
	2	0.0777778	0.0555556	0.0611111			0	0	0.157895	0.0263158	0	0.6	0	0	1	1
	2	0.0166667	0.0277778	0.0777778			0	0.0526316	0.0263158	0	1	0	0	1	1	0
	2	0.0277778	0.0666667	0.0611111			0	0.0263158	0	0	0	0	0	1	0	0
	2	0.0111111	0.0388889	0.0888889			0	0	0.0263158	0.0263158	0	0	0	0	1	0
	2	0.00555556	0.0166667	0.133333			0	0.0263158	0.0526316	0	0	0	0	0	1	0
	2	0.0222222	0.0444444	0.0944444			0	0.0526316	0.131579	0	0	0.9	0	1	1	0
	2	0.0333333	0.0277778	0.0555556			0	0	0.0263158	0.0263158	0	0	0	0	1	0
	2	0.0333333	0.0277778	0.0444444			0	0	0.0263158	0.0263158	0	0	0	0	1	0
	2	0.0666667	0.0611111	0.105556			0	0.0526316	0.131579	0	0	0.9	0	1	1	0
	2	0.0111111	0.0111111	0.0111111			0	0.0526316	0	0.0263158	1	0	0	1	0	0
	2	0.0277778	0.0166667	0.122222			0	0	0	0	0	0	0	0	0	0
	2	0.0166667	0.0166667	0.0944444			0	0.0526316	0	0	0	0	0	1	0	0
	2	0.0611111	0.05	0.0388889			0	0	0.0526316	0.0526316	0	0	1	0	1	1
	2	0.0611111	0.0722222	0.0444444			0	0	0	0	0	0	0	0	0	0
	2	0.05	0.0555556	0.0277778			0	0	0	0.0263158	0	0	0	0	0	0
	2	0.0555556	0.00555556	0			0	0.027027	0	0	0	0	0	0	0	0
	2	0.05	0.05	0.0833333			0	0	0	0	0	0	0	0	0	0
	2	0.0333333	0.0111111	0.0277778			0	0.027027	0	0	0	0	0	0	0	0
	2	0.0166667	0.0277778	0.0388889			0	0.027027	0.027027	0.0540541	0	0	1	0	0	1
	2	0.00555556	0.0111111	0			0	0	0.027027	0	0	0	0	0	0	0
	2	0.0111111	0.0166667	0.0166667			0	0	0	0	0	0	0	0	0	0
	2	0.0333333	0.0277778	0.0166667			0	0	0.027027	0.0540541	0	0	1	0	0	1
	2	0.0666667	0.0111111	0.00555556			0	0	0	0	0	0	0	0	0	0
	2	0.0333333	0.0277778	0.0166667			0	0	0.027027	0	0	0	0	0	0	0
	2	0.0277778	0.0166667	0.0444444			0	0	0	0.027027	0	0	0	0	0	1
	2	0.0388889	0.0388889	0.05			0	0	0.027027	0.0810811	0	0	0.666667	0	0	1
	2	0.0333333	0.0111111	0.0166667			0	0.027027	0	0.0540541	0	0	0	0	0	1
	2	0.0277778	0.0277778	0.0333333			0	0.027027	0	0.0540541	0	0	1	0	0	1
	2	0.0888889	0.0333333	0.0555556			0	0	0.027027	0	0	0	0	0	0	0
	2	0.0333333	0.0222222	0.0166667			0	0	0	0	0	0	0	0	0	0
	2	0.138889	0.0111111	0.0222222			0	0	0	0.135135	0	0	0.2	0	0	1
	2	0.0611111	0.0277778	0.0777778			0	0.027027	0	0.027027	0	0	0	0	0	1
	2	0.0166667	0.0277778	0.0444444			0	0	0.027027	0.0810811	0	0	0.333333	0	0	1
	0	0.0444444	0.0166667	0.0111111			0	0	0	0.027027	0	0	0	0	0	0
	0	0.0166667	0.0222222	0			0	0	0	0	0	0	0	0	0	0
	0	0.0555556	0.0277778	0.0222222			0	0	0.027027	0	0	0	0	0	1	0
	0	0.0111111	0.00555556	0			0	0	0	0	0	0	0	0	0	0
	0	0.0388889	0	0.0222222			0	0	0.027027	0.027027	0	0	0	0	0	0
	0	0.116667	0.0388889	0.1			0	0	0	0	0	0	0	0	0	0
	0	0.0277778	0.0111111	0.00555556			0	0	0	0	0	0	0	0	0	0
	0	0.0222222	0.0222222	0.0444444			0	0	0	0	0	0	0	0	0	0
	0	0.0444444	0.0444444	0.0388889			0	0	0.027027	0	0	0	0	0	0	0
	0	0.0666667	0.0388889	0.0555556			0	0	0.027027	0.027027	0	0	0	0	0	0
	0	0.0722222	0.0166667	0			0	0	0	0	0	0	0	0	0	0
	0	0.0611111	0.0222222	0.133333			0	0	0	0	0	0	0	0	0	0
	0	0.0277778	0.0388889	0.0388889			0	0.027027	0.027027	0.0540541	0	0	1	0	0	1
	0	0.0944444	0.0277778	0.0166667			0	0.027027	0	0	0	0	0	0	0	0
	0	0.0444444	0.0222222	0.0333333			0	0	0.027027	0	0	0	0	0	0	0
	0	0.05	0.0277778	0.0444444			0	0	0.027027	0	0	0	0	0	0	0
	0	0.00555556	0	0.00555556			0	0	0	0.027027	0	0	0	0	0	1
	0	0.0333333	0	0.0111111			0	0	0.027027	0.027027	0	0	0	0	0	0
	0	0.0833333	0.0222222	0.05			0	0.0359712	0.028777	0.0143885	0.1	0.166667	1	1	1	1
	0	0.0222222	0	0.00555556			0	0	0.0215827	0.100719	0	0	0.032967	0	1	1
	0	0.0333333	0.0166667	0.0222222			0	0	0.028777	0	0	0	0	0	1	0
	0	0.0888889	0.0666667	0.0222222			0	0.0359712	0	0.0215827	0.2	0	0.333333	1	0	1
	0	0.0388889	0.0222222	0.0388889			0	0.00719425	0.00719425	0.0359712	0	0	0.2	1	1	1
	0	0.0444444	0.0333333	0.05			0	0.057554	0.00719425	0.00719425	0.357143	0	0	1	1	1
	0	0.0777778	0.0277778	0.05			0	0.0215827	0.00719425	0.0143885	0.333333	0	0	1	1	1
	0	0.0722222	0.0111111	0.0611111			0	0.0143885	0.0215827	0	1	0.666667	0	1	1	0
	0	0.0111111	0	0			0	0.00719425	0.0215827	0.00719425	0	0.333333	0	1	1	0
	0	0.0611111	0.00555556	0.0166667			0	0.0503597	0.0215827	0.028777	0.285714	0.333333	0.333333	1	1	1
	0	0.0722222	0.0555556	0.0388889			0	0.0215827	0	0	0.666667	0	0	1	0	0
	0	0.0666667	0.0333333	0.0555556			0	0	0.00719425	0.00719425	0	0	0	0	0	1
	0	0.00555556	0	0.0111111			0	0	0	0.0215827	0	0	0	0	0	1
	0	0.0555556	0.0611111	0.05			0	0.00719425	0	0.00719425	0	0	0	1	0	0
	0	0.0333333	0.0111111	0.0777778			0	0.0143885	0.0647482	0.0143885	1	0.361111	0	1	1	1
	0	0.0388889	0.0222222	0.0388889			0	0.00719425	0.0215827	0.0143885	0	0	0	1	1	1
	0	0.0166667	0.0222222	0.0166667			0	0.00719425	0.0215827	0.0143885	0	0.333333	0	1	1	1
	0	0.0944444	0.0166667	0.0833333			0	0	0.0359712	0.028777	0	0.3	0.666667	0	1	1
	0	0.0111111	0.05	0.0833333			0	0.00719425	0.00719425	0.0143885	0	0	0	1	1	1
	0	0.0388889	0.0444444	0.05			0	0.00719425	0.00719425	0.0215827	0	0	0	1	0	1
	0	0.0444444	0.0111111	0.0333333			0	0	0	0	0	0	0	0	0	0
	0	0.0166667	0.0222222	0.0722222			0	0.0215827	0.028777	0	0	0.333333	0	1	1	0
	0	0.0222222	0.0444444	0.105556			0	0.0143885	0.057554	0.0215827	0	0.142857	0	1	1	1
	0	0.0388889	0.05	0.0944444			0	0.0143885	0	0.00719425	1	0	0	1	0	1
	0	0.0444444	0.0777778	0.0222222			0	0.0215827	0	0.00719425	0.333333	0	0	1	0	1
	0	0.0666667	0.0388889	0.00555556			0	0.057554	0.028777	0.0431655	0.178571	0.5	0.133333	1	1	1
	0	0.0888889	0.1	0.0833333			0	0	0	0.00719425	0	0	0	0	0	1
	0	0.0888889	0.0111111	0.0277778			0	0.0215827	0.028777	0.0143885	0.333333	0.166667	0	1	1	1
	0	0.0388889	0.0111111	0.0166667			0	0.00719425	0.00719425	0	0	0	0	1	1	0
	0	0.0888889	0.0222222	0.0833333			0	0.0143885	0.0143885	0.028777	0	1	0.166667	1	1	1
	0	0.116667	0.0166667	0.0611111			0	0.028777	0.0143885	0	0.5	1	0	1	1	0
	0	0.0611111	0.0277778	0.0388889			0	0.00719425	0.0431655	0.028777	0	0.2	0.333333	0	1	1
	0	0.0722222	0.0277778	0.0555556			0	0.028777	0.0143885	0.00719425	0.333333	0	0	1	1	1
	0	0.0666667	0.0388889	0.0333333			0	0.0215827	0.0143885	0.028777	0	0	0.166667	1	1	1
	0	0.0888889	0.0444444	0.0277778			0	0	0.0143885	0.00719425	0	1	0	0	1	1
	0	0.0666667	0.0333333	0.0888889			0	0.0431655	0.028777	0	0.533333	0.166667	0	1	1	0
	0	0.138889	0.0388889	0			0	0.028777	0.057554	0.00719425	0.5	0.357143	0	1	1	0
	0	0.0444444	0.00555556	0.0722222			0	0.028777	0.0143885	0	0.166667	0	0	1	1	0
	0	0.0555556	0.0666667	0.0833333			0	0.0215827	0.0431655	0.0143885	0.666667	0.2	0	1	1	1
	0	0.122222	0.0388889	0.0444444			0	0.028777	0.0215827	0.00719425	0	0.666667	0	1	1	1
	0	0.172222	0.0111111	0.0222222			0	0	0.0143885	0.00719425	0	0	0	0	1	1
	0	0.133333	0.0722222	0.0722222			0	0.0143885	0.0143885	0	0	1	0	1	1	0
	0	0.133333	0.0333333	0.0277778			0	0.0215827	0.028777	0.0143885	0.333333	0.333333	0	1	1	1
	0	0.05	0.0277778	0.0388889			0	0.0215827	0.028777	0.00719425	0	0.333333	0	1	1	0
	0	0.0944444	0.0611111	0.0444444			0	0.0359712	0.028777	0.00719425	0.3	0.333333	0	1	1	1
	0	0.133333	0.1	0.0722222			0	0	0.0215827	0	0	0.333333	0	0	1	0
	0	0.0333333	0.0166667	0.0333333			0	0.00719425	0.0431655	0.00719425	0	0.0666667	0	0	1	1
	0	0.0555556	0.0388889	0.0333333			0	0.0143885	0.0143885	0	0	0	0	1	1	0
	0	0.05	0.0166667	0.0333333			0	0	0.0143885	0.0143885	0	0	0	0	1	1
	0	0.0611111	0.0555556	0.0555556			0	0.028777	0.0359712	0	0.166667	0.1	0	1	1	0
	0	0.0555556	0.0333333	0.0222222			0	0	0	0.00719425	0	0	0	0	0	0
	0	0.05	0.0444444	0.0333333			0	0.0143885	0.00719425	0.028777	0	0	0.5	1	1	1
	0	0.0277778	0.05	0.0666667			0	0.0431655	0.00719425	0.0215827	0	0	0.333333	1	1	1
	0	0.0333333	0.00555556	0.0722222			0	0.0143885	0.028777	0.0143885	0	0.5	0	1	1	1
	0	0.0555556	0.0333333	0.0166667			0	0.00719425	0.0215827	0	0	0.333333	0	1	1	0
	0	0.0222222	0.0666667	0.0555556			0	0.00719425	0.028777	0.00719425	0	0.166667	0	1	1	1
	0	0.0722222	0.0388889	0.0555556			0	0.00719425	0.0359712	0	0	0.4	0	1	1	0
	0	0.0166667	0.0277778	0.0444444			0	0.0143885	0.0143885	0.00719425	0	1	0	1	1	1
	0	0.0611111	0.0333333	0.0444444			0	0.028777	0.0719424	0.00719425	0.166667	0.155556	0	1	1	1
	0	0.0833333	0.0555556	0.111111			0	0	0.0359712	0.00719425	0	0.5	0	0	1	0
	0	0.0833333	0.0555556	0.0944444			0	0.00719425	0.0143885	0.00719425	0	1	0	0	1	0
	0	0.0666667	0.0111111	0.0333333			0	0.00719425	0.00719425	0.0431655	0	0	0.133333	1	1	1
	0	0.0388889	0.0444444	0.0555556			0	0.028777	0.028777	0.0143885	0	0.166667	0	1	1	1
	0	0.0277778	0.0277778	0.0277778			0	0.0359712	0	0.00719425	0.5	0	0	1	0	0
	0	0.0777778	0.05	0.0722222			0	0.0143885	0	0.00719425	1	0	0	1	0	1
	0	0.0555556	0.0222222	0.0888889			0	0.028777	0.0215827	0.00719425	0.333333	0.333333	0	1	1	1
	0	0.0833333	0.05	0.0722222			0	0.0143885	0.0359712	0	1	0.3	0	1	1	0
	0	0.0611111	0.05	0.0833333			0	0.0143885	0	0.0143885	0	0	1	1	0	1
	0	0.0666667	0.0444444	0.111111			0	0.0431655	0.028777	0	0.0666667	0.333333	0	1	1	0
	0	0.0611111	0.0444444	0.0444444			0	0.0143885	0.0647482	0.0215827	0	0.194444	0.333333	1	1	1
	0	0.0944444	0.0555556	0.0722222			0	0.0431655	0.00719425	0.00719425	0.466667	0	0	1	1	1
	0	0.0333333	0.0333333	0.0222222			0	0	0.0359712	0.0143885	0	0.4	0	0	1	1
	0	0.0444444	0.0166667	0.0388889			0	0.0215827	0.028777	0.00719425	0	0.166667	0	1	1	1
	0	0.0277778	0.0277778	0.0388889			0	0	0.0215827	0.0143885	0	0.333333	0	0	1	1
	0	0.0888889	0.0166667	0.0277778			0	0.028777	0.0215827	0	0	0.666667	0	1	1	0
	0	0.0444444	0.0555556	0.0444444			0	0.00719425	0.00719425	0.0143885	0	0	1	0	1	1
	0	0.0555556	0.0333333	0.0611111			0	0.00719425	0.028777	0.00719425	0	0	0	1	1	1
	0	0.0444444	0.0388889	0.0777778			0	0.00719425	0.00719425	0.0143885	0	0	0	1	1	1
	0	0.111111	0.0666667	0.0555556			0	0.0143885	0.00719425	0	0	0	0	1	1	0
	0	0.0611111	0.0722222	0.0388889			0	0.028777	0	0	0	0	0	1	0	0
	0	0.0277778	0.05	0.0833333			0	0.00719425	0.0143885	0.00719425	0	1	0	1	1	0
	0	0.0833333	0.0333333	0.0277778			0	0.00719425	0.0359712	0.0215827	0	0.2	0.333333	1	1	1
	0	0.0666667	0.05	0.0666667			0	0.0143885	0.0143885	0.0143885	0	1	0	1	1	1
	0	0.0666667	0.00555556	0.0388889			0	0.0359712	0.00719425	0.00719425	0.1	0	0	1	1	1
	0	0.0777778	0.0277778	0.0833333			0	0	0	0.0143885	0	0	1	0	0	1
	0	0.0555556	0.0222222	0.0833333			0	0.0143885	0.0359712	0	0	0.2	0	1	1	0
	0	0.0722222	0.0444444	0.0833333			0	0.0503597	0	0	0.428571	0	0	1	0	0
	0	0.0777778	0.05	0.0722222			0	0.00719425	0.028777	0	0	0.333333	0	1	1	0
	0	0.0722222	0.0444444	0.0722222			0	0	0.0215827	0.0215827	0	0.333333	0.333333	0	1	1
	0	0.0555556	0	0.0666667			0	0.00719425	0.0215827	0	0	0	0	1	1	0
	0	0.05	0.0722222	0.0444444			0	0.00719425	0.0143885	0	0	0	0	1	1	0
	0	0.05	0.0555556	0.0833333			0	0.00689655	0.00689655	0.0206897	0	0	0	1	1	1
	0	0.0944444	0.0722222	0.0333333			0	0.0137931	0.0206897	0.00689655	0	0.333333	0	1	1	1
	0	0.0722222	0.0611111	0.0111111			0	0.0275862	0.0137931	0.00689655	0.333333	0	0	1	1	1
	0	0.0444444	0.0555556	0.0666667			0	0.0344828	0	0.00689655	0.4	0	0	1	0	1
	0	0.0833333	0.05	0.0666667			0	0.0275862	0.0206897	0	1	0.666667	0	1	1	0
	0	0.0944444	0.0555556	0.0611111			0	0.00689655	0.0275862	0.0344828	0	0.5	0.3	0	1	1
	0	0.0944444	0.0444444	0.0833333			0	0.00689655	0	0.0206897	0	0	0	1	0	1
	0	0.0888889	0.0611111	0.0222222			0	0.0206897	0.0206897	0	1	0.666667	0	1	1	0
	0	0.122222	0.0611111	0.0722222			0	0.0206897	0	0.00689655	0.666667	0	0	1	0	1
	0	0.0777778	0.0388889	0.05			0	0.0137931	0.00689655	0.00689655	0	0	0	1	1	1
	0	0.0722222	0.0333333	0.0555556			0	0.00689655	0	0	0	0	0	1	0	0
	0	0.0888889	0.0111111	0.0444444			0	0.103448	0.00689655	0.00689655	0.0761905	0	0	1	1	1
	0	0.0722222	0.0388889	0.0611111			0	0	0	0.0413793	0	0	0	0	0	1
	0	0.0222222	0.0333333	0.0888889			0	0.0344828	0.00689655	0.0275862	0.9	0	0	1	1	1
	0	0.0444444	0.0555556	0.0555556			0	0.0344828	0.0137931	0.00689655	0.2	1	0	1	1	0
	0	0.1	0.0388889	0.0555556			0	0.0206897	0.0206897	0.0137931	0.333333	1	0	1	1	1
	0	0.0444444	0.0111111	0.0444444			0	0.0344828	0.00689655	0.00689655	0.3	0	0	1	1	0
	0	0.0333333	0.05	0.0666667			0	0	0	0	0	0	0	0	0	0
	0	0.0444444	0.0444444	0.0277778			0	0.00689655	0.00689655	0	0	0	0	1	1	0
	0	0.05	0.0277778	0.0222222			0	0	0	0	0	0	0	0	0	0
	0	0.0888889	0.0611111	0.0944444			0	0.0413793	0.00689655	0.00689655	0.733333	0	0	1	1	1
	0	0.0388889	0.0277778	0.0277778			0	0.0413793	0	0.0137931	0.733333	0	0	1	0	1
	0	0.0722222	0.0277778	0.0555556			0	0.0206897	0.0137931	0	1	0	0	1	1	0
	0	0.0833333	0.0166667	0.0722222			0	0.00689655	0.00689655	0	0	0	0	1	1	0
	0	0.0444444	0.0166667	0.0666667			0	0	0.0206897	0.0137931	0	0	0	0	1	1
	0	0.0333333	0.00555556	0.0777778			0	0.0344828	0	0.0137931	0.4	0	1	1	0	1
	0	0.0555556	0.0388889	0			0	0.00689655	0.062069	0.00689655	0	0.361111	0	1	1	1
	0	0.05	0.0166667	0.0388889			0	0.0137931	0.0275862	0	1	0	0	1	1	0
	0	0.0722222	0.0555556	0.0555556			0	0.00689655	0.0206897	0.00689655	0	0.333333	0	0	1	1
	0	0.0888889	0.0277778	0.0611111			0	0.0275862	0.0137931	0.0137931	0.166667	0	0	1	1	1
	0	0.0666667	0.0666667	0.0833333			0	0.0275862	0.00689655	0	0.166667	0	0	1	1	0
	0	0.0555556	0.0944444	0.0611111			0	0.0137931	0.0206897	0.00689655	0	0	0	1	1	1
	0	0.0444444	0.0333333	0.0833333			0	0	0	0.0137931	0	0	0	0	0	1
	0	0.0611111	0.0444444	0.0222222			0	0.00689655	0.0275862	0.0137931	0	0.166667	0	1	1	1
	0	0.05	0.0388889	0.0611111			0	0.0344828	0.0137931	0.0206897	0.4	1	1	1	1	1
	0	0.0222222	0.0166667	0.0166667			0	0.0137931	0.0344828	0.0275862	0	0.8	0	1	1	1
	0	0.0611111	0.0388889	0.0222222			0	0.0413793	0.0137931	0	0.733333	1	0	1	1	0
	0	0.0333333	0.0277778	0.0666667			0	0.0344828	0.00689655	0.0137931	0.2	0	0	1	0	1
	0	0.0388889	0.05	0.0833333			0	0.0413793	0	0.00689655	0	0	0	1	0	0
	0	0.05	0.0222222	0.0666667			0	0.0275862	0	0.00689655	0.333333	0	0	1	0	1
	0	0.0388889	0.0444444	0.0388889			0	0.00689655	0.0206897	0	0	0.333333	0	1	1	0
	0	0.0166667	0.0111111	0.0833333			0	0.0206897	0.00689655	0.0137931	0.333333	0	0	1	1	1
	0	0.0833333	0.0277778	0.0444444			0	0.0275862	0	0.00689655	0.166667	0	0	1	0	0
	0	0.05	0.0388889	0.0555556			0	0.0206897	0.062069	0.00689655	0.333333	0.361111	0	1	1	0
	0	0.0388889	0.0222222	0.0388889			0	0	0.0206897	0	0	0.333333	0	0	1	0
	0	0.0555556	0.05	0.0388889			0	0.00689655	0.00689655	0	0	0	0	1	1	0
	0	0.0611111	0.0166667	0.0333333			0	0.00689655	0	0	0	0	0	1	0	0
	0	0.05	0.0388889	0.0444444			0	0.0137931	0	0	0	0	0	1	0	0
	0	0.0722222	0.0222222	0.0666667			0	0.062069	0.0137931	0.00689655	0.0833333	0	0	1	1	1
	0	0.0166667	0.0277778	0.0833333			0	0	0.0137931	0.00689655	0	0	0	0	1	1
	0	0.05	0.0388889	0.0722222			0	0.0275862	0.0482759	0	0.5	0.47619	0	1	1	0
	0	0.0555556	0	0.00555556			0	0	0	0	0	0	0	0	0	0
	0	0.0388889	0.0388889	0.0777778			0	0.00689655	0.0275862	0.0206897	0	0.166667	0.333333	0	1	1
	0	0.1	0.0555556	0.0277778			0	0.0275862	0.0206897	0.0137931	0.333333	0.333333	0	1	1	1
	0	0.0388889	0.00555556	0.05			0	0.00689655	0	0.00689655	0	0	0	0	0	1
	0	0.133333	0.0166667	0.0222222			0	0.0206897	0.0137931	0.00689655	0.333333	1	0	1	1	0
	0	0.0333333	0.0277778	0.0777778			0	0.0689655	0	0.00689655	0.0666667	0	0	1	0	1
	0	0.0777778	0.0388889	0.0555556			0	0.00689655	0.0344828	0.00689655	0	0.3	0	0	1	1
	0	0.0555556	0.0166667	0.0777778			0	0	0.0206897	0.0137931	0	0.333333	0	0	1	1
	0	0.127778	0.0555556	0.0166667			0	0.00689655	0.0275862	0.0137931	0	0.166667	0	1	1	1
	0	0.0666667	0.0277778	0.0444444			0	0.00689655	0.00689655	0	0	0	0	0	1	0
	0	0.0388889	0.0166667	0.0722222			0	0.0206897	0	0.00689655	0	0	0	1	0	0
	0	0.1	0.0166667	0.0722222			0	0.00689655	0.0137931	0	0	0	0	1	1	0
	0	0.0611111	0.0166667	0.0388889			0	0.0482759	0	0.00689655	0.285714	0	0	1	0	1
	0	0.0555556	0	0.0277778			0	0.0206897	0.00689655	0.0137931	0.333333	0	0	1	1	1
	0	0.1	0.0222222	0.0555556			0	0.0137931	0.0413793	0.00689655	0	0.133333	0	1	1	0
	0	0.0666667	0.0666667	0.0611111			0	0.00689655	0.0275862	0.00689655	0	0.333333	0	1	1	0
	0	0.0611111	0.0333333	0.0777778			0	0	0.00689655	0.00689655	0	0	0	0	1	1
	0	0.0833333	0.0611111	0.1			0	0.0137931	0.0413793	0.00689655	0	0.533333	0	1	1	1
	0	0.0777778	0.05	0.0388889			0	0.0137931	0.00689655	0.00689655	1	0	0	1	1	0
	0	0.0611111	0.0444444	0.0777778			0	0.00689655	0.0413793	0.00689655	0	0.2	0	1	1	0
	0	0.05	0.0111111	0.0777778			0	0.0206897	0.0137931	0	0.333333	1	0	1	1	0
	0	0.0444444	0.0333333	0.0555556			0	0	0.0275862	0.00689655	0	1	0	0	1	0
	0	0	0.00555556	0.00555556			0	0.0206897	0.0137931	0.00689655	0	0	0	1	1	1
	0	0.0111111	0.00555556	0			0	0.0413793	0.0413793	0	0.533333	0.133333	0	1	1	0
	0	0.00555556	0	0.0444444			0	0.0413793	0.00689655	0.00689655	0.333333	0	0	1	1	0
	0	0.0333333	0.0166667	0.0333333			0	0	0.0137931	0.0137931	0	1	0	0	1	1
	0	0.0111111	0.0222222	0.0166667			0	0.00689655	0.0344828	0.0206897	0	0.2	1	1	1	1
	0	0.0222222	0.0222222	0.0333333			0	0.0206897	0	0.00689655	0.333333	0	0	1	0	0
	0	0.0333333	0.0222222	0.0166667			0	0.0137931	0.00689655	0.0137931	0	0	0	1	1	1
	0	0.0277778	0.0277778	0.0833333			0	0.00689655	0.0344828	0.0275862	0	0.2	0.5	1	1	1
	0	0.0111111	0.0166667	0.0222222			0	0.0206897	0.00689655	0	0	0	0	1	1	0
	0	0.00555556	0	0.111111			0	0.0137931	0.00689655	0.00689655	0	0	0	1	1	0
	0	0	0.00555556	0.0111111			0	0	0.0275862	0	0	0.333333	0	0	1	0
	0	0	0	0.0166667			0	0.0206897	0.0275862	0.0137931	0	0.5	0	1	1	1
	0	0.0111111	0	0.0333333			0	0.00689655	0.0137931	0	0	0	0	0	1	0
	0	0.0277778	0.0166667	0.0444444			0	0.0275862	0	0.00689655	0.5	0	0	1	0	0
	0	0.0222222	0.00555556	0.0277778			0	0.0482759	0	0.00689655	0.0952381	0	0	1	0	0
	0	0.0888889	0.00555556	0.00555556			0	0.00689655	0.0137931	0.0206897	0	1	0	1	1	1
	0	0	0.05	0.0111111			0	0.0206897	0.00689655	0.00689655	0.333333	0	0	1	0	1
	0	0.0333333	0.0222222	0.0444444			0	0.0137931	0.00689655	0	1	0	0	1	1	0
	0	0.00555556	0.00555556	0.00555556			0	0.0137931	0	0	0	0	0	1	0	0
	0	0.0666667	0.0888889	0.0611111			0	0	0.0137931	0	0	0	0	0	1	0
	0	0.0555556	0.0277778	0.0333333			0	0.0413793	0.0344828	0	0.133333	0.1	0	1	1	0
	0	0.0277778	0.00555556	0.0444444			0	0.0275862	0.0344828	0.00689655	0.166667	0.3	0	1	1	1
	0	0.0111111	0.0277778	0.05			0	0.00689655	0.00689655	0	0	0	0	1	1	0
	0	0.0277778	0.0222222	0.0166667			0	0.00689655	0	0.0137931	0	0	0	0	0	1
	0	0.00555556	0.0166667	0.0277778			0	0.00689655	0.00689655	0.00689655	0	0	0	1	1	1
	0	0	0.00555556	0.0722222			0	0.00689655	0.0344828	0.00689655	0	0.1	0	1	1	0
	0	0.0277778	0.0388889	0.0777778			0	0.0206897	0.0275862	0.00689655	0.333333	0	0	1	1	0
	0	0.0333333	0.0277778	0.0444444			0	0.0551724	0	0	0.321429	0	0	1	0	0
	0	0.0166667	0.0222222	0.0277778			0	0	0	0.0137931	0	0	0	0	0	1
	0	0.0166667	0.0222222	0.0333333			0	0.0275862	0.0344828	0	0	0.2	0	1	1	0
	0	0.0222222	0.0555556	0.0111111			0	0.0137931	0	0.00689655	1	0	0	1	0	1
	0	0.0166667	0.00555556	0.00555556			0	0	0	0.00689655	0	0	0	0	0	1
	0	0.0666667	0.0166667	0.0222222			0	0.00689655	0	0.0137931	0	0	0	1	0	1
	0	0.0777778	0.0555556	0.0777778			0	0.00689655	0	0.00689655	0	0	0	1	0	1
	0	0.0222222	0.05	0.0944444			0	0.0137931	0	0.00689655	0	0	0	1	0	1
	0	0.0111111	0.0166667	0.0333333			0	0	0.0137931	0	0	0	0	0	1	0
	0	0.0166667	0.0166667	0			0	0.0137931	0.0137931	0.00689655	1	0	0	1	1	0
	0	0.0444444	0.0333333	0.0722222			0	0	0.0137931	0	0	1	0	0	1	0
	0	0.0222222	0.0222222	0.0388889			0	0.0137931	0	0	0	0	0	1	0	0
	0	0.0222222	0.0444444	0.0722222			0	0.0206897	0.062069	0.0137931	0.666667	0.361111	1	1	1	1
	0	0.0277778	0.0277778	0.0277778			0	0.00689655	0	0	0	0	0	1	0	0
	0	0.0277778	0.0166667	0.0111111			0	0.0344828	0	0.00689655	0.1	0	0	1	0	0
	0	0.05	0.0277778	0.0777778			0	0.00689655	0.0206897	0.00689655	0	1	0	1	1	0
	0	0.0111111	0.05	0.0333333			0	0.0137931	0.0206897	0	0	0.333333	0	1	1	0
	0	0.0722222	0.05	0.0611111			0	0.0137931	0.00689655	0	0	0	0	1	1	0
	0	0.05	0.00555556	0.0277778			0	0	0	0.0137931	0	0	0	0	0	1
	0	0.0277778	0.0222222	0.0333333			0	0.0153846	0	0.0307692	0	0	1	0	0	1
	0	0.0222222	0.0388889	0.0277778			0	0	0.0615385	0.0307692	0	0.5	0	0	1	1
	0	0.0444444	0.0388889	0.0166667			0	0	0.0461538	0.0307692	0	0.666667	0	0	1	1
	0	0.00555556	0	0.00555556			0	0.0153846	0.0615385	0.0307692	0	0.166667	0	0	1	1
	0	0.0222222	0.0166667	0.0166667			0	0.0153846	0.0153846	0	0	0	0	1	1	0
	0	0.00555556	0.0277778	0.0277778			0	0.0153846	0.0307692	0	0	0	0	1	1	0
	0	0.0333333	0.0277778	0.0555556			0	0.0153846	0.0307692	0	0	0	0	1	1	0
	0	0.0388889	0.0333333	0.0388889			0	0	0	0	0	0	0	0	0	0
	0	0.0222222	0.0166667	0.0222222			0	0.0153846	0	0	0	0	0	0	0	0
	0	0.0166667	0.05	0.0888889			0	0.0461538	0	0	0	0	0	1	0	0
	0	0.0333333	0.0333333	0.0611111			0	0.0153846	0.0615385	0.0307692	0	0.166667	1	1	1	1
	0	0.00555556	0.00555556	0.0277778			0	0.0769231	0.0461538	0.0461538	0.3	0	0	1	1	1
	0	0.0222222	0.0222222	0.0333333			0	0.0461538	0.0307692	0.0307692	0.666667	1	0	1	1	1
	0	0.0611111	0.0222222	0.0555556			0	0.0153846	0	0	0	0	0	1	0	0
	0	0.0222222	0.0333333	0.05			0	0.0307692	0	0	1	0	0	1	0	0
	0	0.0166667	0.0444444	0.0666667			0	0	0.0461538	0.0153846	0	0.333333	0	0	1	1
	0	0.0166667	0.0611111	0.0722222			0	0.0153846	0.0461538	0.0153846	0	0.666667	0	1	1	1
	0	0.0277778	0.0277778	0.0388889			0	0.0153846	0.0153846	0	0	0	0	0	1	0
	0	0.0277778	0.0166667	0.0444444			0	0	0.0153846	0	0	0	0	0	1	0
	0	0.05	0.0111111	0.105556			0	0.0307692	0.0153846	0	0	0	0	1	0	0
	0	0.0333333	0.0222222	0.0611111			0	0.0153846	0.0307692	0.0307692	0	0	0	1	1	1
	0	0.00555556	0.0222222	0.0222222			0	0.0307692	0.0153846	0	0	0	0	1	1	0
	0	0.0222222	0.00555556	0.0277778			0	0.0461538	0.0461538	0.0307692	0	0.333333	1	1	1	1
	0	0.0166667	0.05	0.0888889			0	0	0.0153846	0	0	0	0	0	1	0
	0	0.0166667	0.0166667	0.0166667			0	0.0153846	0	0	0	0	0	1	0	0
	0	0.0388889	0.0111111	0.0333333			0	0.0153846	0.0153846	0	0	0	0	1	1	0
	0	0.0388889	0.05	0.0611111			0	0	0.0153846	0	0	0	0	0	1	0
	0	0.00555556	0.0333333	0.0444444			0	0.0153846	0.0153846	0.0307692	0	0	0	0	1	1
	0	0.05	0.0166667	0.0222222			0	0.0307692	0	0.0153846	0	0	0	1	0	1
	0	0.0333333	0.05	0.0444444			0	0.0307692	0.0307692	0	0	0	0	1	1	0
	0	0.0333333	0.0166667	0.0333333			0	0.0307692	0.0153846	0	1	0	0	1	1	0
	0	0.0111111	0.00555556	0.0277778			0	0	0.0307692	0	0	0	0	0	1	0
	0	0.0277778	0.0444444	0.0611111			0	0	0	0	0	0	0	0	0	0
	0	0.0222222	0.0166667	0.0277778			0	0	0.0615385	0.0153846	0	0.166667	0	0	1	1
	0	0.0444444	0.0222222	0.0333333			0	0	0.0153846	0	0	0	0	0	1	0
	0	0.0388889	0.0333333	0.0166667			0	0.0153846	0	0	0	0	0	1	0	0
	0	0.0111111	0.0333333	0.0666667			0	0.0307692	0.0307692	0	0	0	0	1	1	0
	0	0.0611111	0.0222222	0.0388889			0	0	0	0.0153846	0	0	0	0	0	1
	0	0.0555556	0.0444444	0.0666667			0	0.0153846	0.153846	0	0	0.0666667	0	0	1	0
	0	0.0111111	0.0277778	0.0333333			0	0.0153846	0.0153846	0	0	0	0	0	1	0
	0	0.0444444	0.0388889	0.0555556			0	0.0153846	0.0153846	0	0	0	0	0	0	0
	0	0.0722222	0.0277778	0.0888889			0	0	0	0.0153846	0	0	0	0	0	1
	0	0.0333333	0.0166667	0.05			0	0.0153846	0	0.0153846	0	0	0	0	0	0
	0	0.0222222	0.0166667	0.0388889			0	0.0461538	0	0.0153846	0	0	0	1	0	1
	0	0.0611111	0.0666667	0.0333333			0	0	0	0	0	0	0	0	0	0
	0	0.0166667	0.0277778	0.0388889			0	0	0	0.0153846	0	0	0	0	0	0
	0	0.0277778	0.0722222	0.0722222			0	0.0615385	0	0.0153846	0	0	0	1	0	0
	0	0.00555556	0	0.0333333			0	0.0153846	0.0307692	0.0153846	0	0	0	0	1	0
	0	0.0388889	0.0166667	0.0444444			0	0	0.0461538	0	0	0.333333	0	0	1	0
	0	0.00555556	0.0111111	0.00555556			0	0	0.0153846	0.0307692	0	0	0	0	1	1
	0	0.0111111	0.0222222	0.0444444			0	0	0.0153846	0	0	0	0	0	1	0
	0	0.0444444	0.0111111	0.0333333			0	0	0	0	0	0	0	0	0	0
	0	0.0166667	0.0166667	0.0277778			0	0	0	0	0	0	0	0	0	0
	0	0.00555556	0.0444444	0.0611111			0	0.0769231	0.0615385	0	0.2	0.5	0	1	1	0
	0	0.0333333	0.0444444	0.0388889			0	0.0153846	0	0	0	0	0	1	0	0
	0	0.00555556	0.0222222	0.00555556			0	0	0	0	0	0	0	0	0	0
	0	0	0	0.00555556			0	0	0	0	0	0	0	0	0	0
	0	0.0333333	0.0222222	0.0333333			0	0	0	0	0	0	0	0	0	0
	0	0.0222222	0.0166667	0.0666667			0	0.0384615	0	0	0	0	0	0	0	0
	0	0.05	0.0444444	0.105556			0	0.0384615	0.0384615	0.0769231	0	0	1	1	1	1
	0	0.0277778	0.0166667	0.0388889			0	0	0	0	0	0	0	0	0	0
	0	0	0	0.0222222			0	0	0	0	0	0	0	0	0	0
	0	0.05	0.0277778	0.133333			0	0	0	0.0769231	0	0	0	0	0	1
	0	0	0	0.0611111			0	0	0	0	0	0	0	0	0	0
	0	0.00555556	0.0333333	0.0722222			0	0.0384615	0	0	0	0	0	0	0	0
	0	0.00555556	0	0.0222222			0	0.0384615	0.0384615	0.0384615	0	0	0	0	1	1
	0	0.0555556	0.0333333	0.0277778			0	0	0.0769231	0.0769231	0	1	1	0	1	1
	0	0.0444444	0.0166667	0.0722222			0	0	0.0769231	0.0384615	0	0	0	0	1	0
	0	0.0833333	0.0666667	0.0444444			0	0	0	0	0	0	0	0	0	0
	0	0.0222222	0.0333333	0.0777778			0	0	0	0.0384615	0	0	0	0	0	0
	0	0.0555556	0.0111111	0.0611111			0	0	0.0384615	0.0384615	0	0	0	0	1	1
	0	0.0388889	0.0166667	0.0888889			0	0	0	0	0	0	0	0	0	0
	0	0.00555556	0.0277778	0.0777778			0	0.0384615	0.115385	0	0	0.333333	0	0	1	0
	0	0.0444444	0.0888889	0.0555556			0	0	0	0.0769231	0	0	1	0	0	1
	0	0.0222222	0.0333333	0.0944444			0	0	0	0.0384615	0	0	0	0	0	0
	0	0.0666667	0.0555556	0.0888889			0	0	0.0769231	0.0384615	0	1	0	0	1	0
	0	0.0611111	0.0444444	0.0388889			0	0.0215054	0.0107527	0.0215054	0	0	0	1	0	1
	0	0.05	0.0277778	0.0333333			0	0.0215054	0.0322581	0.0107527	0	0.333333	0	1	1	1
	0	0.0277778	0.05	0.0444444			0	0	0	0.0107527	0	0	0	0	0	1
	0	0.0277778	0.0111111	0.0666667			0	0	0	0.0322581	0	0	1	0	0	1
	0	0.00555556	0.05	0.0833333			0	0.0322581	0.0107527	0.0430108	0.333333	0	0.333333	1	0	1
	0	0.0166667	0.0611111	0.0444444			0	0.0430108	0.0215054	0.0107527	0.166667	1	0	1	1	0
	0	0.00555556	0	0.0777778			0	0.0107527	0.0215054	0.0107527	0	0	0	1	1	1
	0	0.0166667	0.00555556	0.0444444			0	0.0107527	0.0215054	0.0322581	0	0	0.333333	1	1	1
	0	0.0333333	0.0888889	0.0777778			0	0	0	0.0537634	0	0	0.2	0	0	1
	0	0.0111111	0.0222222	0.0222222			0	0	0	0	0	0	0	0	0	0
	0	0.0333333	0.0222222	0.0444444			0	0.0215054	0	0.0645161	1	0	0.2	1	0	1
	0	0.0111111	0.00555556	0.0111111			0	0.0322581	0.0107527	0.0430108	0.333333	0	0.5	1	1	1
	0	0.0722222	0.0388889	0.0444444			0	0.0537634	0.0430108	0.0107527	0	0.166667	0	1	1	1
	0	0.0944444	0.133333	0.0944444			0	0.0322581	0.0430108	0.172043	0.333333	0.5	0.116667	1	1	1
	0	0.0944444	0.0833333	0.0944444			0	0.0215054	0	0.0430108	0	0	0.5	1	0	1
	0	0.00555556	0	0.111111			0	0.0107527	0.0107527	0.0215054	0	0	1	0	1	1
	0	0.00555556	0.00555556	0.00555556			0	0	0.0215054	0.0645161	0	0	0.2	0	1	1
	0	0.05	0.0166667	0.0333333			0	0.0215054	0.0322581	0.0215054	1	1	1	1	1	1
	0	0.00555556	0.0111111	0.0166667			0	0.0107527	0.0107527	0.0107527	0	0	0	1	1	1
	0	0	0.0111111	0.0722222			0	0.0430108	0	0.0215054	0.166667	0	1	1	0	1
	0	0.0666667	0.0111111	0.0777778			0	0.0107527	0.0107527	0.0107527	0	0	0	0	1	1
	0	0.0222222	0.00555556	0.0555556			0	0.0107527	0	0	0	0	0	0	0	0
	0	0.00555556	0	0.0111111			0	0.0107527	0.0107527	0.0322581	0	0	0.333333	1	1	1
	0	0.0666667	0.0222222	0.0833333			0	0.0107527	0.0107527	0.0322581	0	0	1	0	0	1
	0	0.00555556	0	0.0444444			0	0	0.0430108	0.0322581	0	0.666667	0	0	1	1
	0	0.0444444	0.00555556	0.0333333			0	0.0215054	0.0215054	0.0322581	1	0	0.666667	1	1	1
	0	0.0388889	0.05	0.0277778			0	0	0.0107527	0.0215054	0	0	0	0	1	1
	0	0.0222222	0.0166667	0.0333333			0	0.0322581	0.0215054	0.0430108	1	0	0	1	1	1
	0	0.0666667	0.0166667	0.0277778			0	0.0430108	0	0.0215054	0.166667	0	0	1	0	1
	0	0.0111111	0	0.0388889			0	0	0.0107527	0.0430108	0	0	0.5	0	1	1
	0	0.0444444	0.0833333	0.1			0	0	0.0107527	0	0	0	0	0	1	0
	0	0.0111111	0	0.05			0	0	0.0107527	0.0107527	0	0	0	0	1	1
	0	0.0166667	0.0277778	0.0222222			0	0.0215054	0.0215054	0.0430108	1	0	0.333333	1	1	1
	0	0.00555556	0.00555556	0.05			0	0.0537634	0.0215054	0.0107527	0.4	0	0	1	1	1
	0	0.0944444	0.0277778	0.111111			0	0.0107527	0.0107527	0.0107527	0	0	0	1	1	1
	0	0.0722222	0.05	0.0388889			0	0.0107527	0.0107527	0.0215054	0	0	1	1	1	1
	0	0.0166667	0.0277778	0.0777778			0	0.0215054	0.0107527	0.0215054	1	0	0	1	0	1
	0	0.0277778	0.0555556	0.0666667			0	0.0107527	0	0.0215054	0	0	0	1	0	1
	0	0.0833333	0.00555556	0.0666667			0	0.0107527	0.0215054	0.0430108	0	0	0.5	1	1	1
	0	0.0388889	0.0611111	0.0777778			0	0.0215054	0.0107527	0.0215054	0	0	1	1	1	1
	0	0.0388889	0.0222222	0.0777778			0	0.0430108	0	0.0107527	0	0	0	1	0	1
	0	0.0555556	0.0611111	0.0166667			0	0	0	0.0322581	0	0	0.666667	0	0	1
	0	0.0166667	0.0111111	0.0222222			0	0.0215054	0.0107527	0.0215054	1	0	0	1	0	1
	0	0.0111111	0.0277778	0.0611111			0	0	0	0	0	0	0	0	0	0
	0	0.0611111	0.0222222	0.0777778			0	0	0	0	0	0	0	0	0	0
	0	0.0333333	0.0166667	0.0388889			0	0.0107527	0.0215054	0	0	1	0	1	1	0
	0	0.05	0.05	0.116667			0	0.0107527	0	0.0215054	0	0	0	1	0	1
	0	0.0277778	0.0277778	0.0722222			0	0.0430108	0.0215054	0.0107527	0.5	0	0	1	1	1
	0	0.0222222	0.0388889	0.0555556			0	0.0752688	0.0107527	0.0107527	0.285714	0	0	1	1	1
	0	0.05	0.0555556	0.0666667			0	0	0	0.0215054	0	0	0	0	0	1
	0	0.0166667	0.00555556	0.111111			0	0	0	0.0107527	0	0	0	0	0	1
	0	0.0611111	0.0222222	0.0666667			0	0	0.0322581	0	0	0	0	0	1	0
	0	0.0277778	0.0277778	0.0333333			0	0	0.0322581	0.0215054	0	0	1	0	1	1
	0	0.0166667	0.00555556	0.0444444			0	0.0215054	0.0107527	0.0322581	1	0	0.666667	1	0	1
	0	0.0555556	0.0833333	0.0833333			0	0.0107527	0.0215054	0.0107527	0	1	0	1	1	0
	0	0.00555556	0	0.116667			0	0.0215054	0.0107527	0	1	0	0	1	1	0
	0	0.0277778	0.00555556	0.0111111			0	0.0215054	0	0.0215054	0	0	1	1	0	1
	0	0.05	0.0777778	0.0555556			0	0.0107527	0	0	0	0	0	1	0	0
	0	0.0166667	0.0555556	0.0666667			0	0.0107527	0	0.0107527	0	0	0	0	0	1
	0	0.0388889	0.0666667	0.1			0	0	0	0.0454545	0	0	0	0	0	0
	0	0.0611111	0.0388889	0.0888889			0	0	0	0	0	0	0	0	0	0
	0	0.0444444	0.0277778	0.0555556			0	0	0.0454545	0	0	0	0	0	0	0
	0	0.05	0.0333333	0.0666667			0	0	0	0.0454545	0	0	0	0	0	0
	0	0.0444444	0.05	0.0722222			0	0	0	0	0	0	0	0	0	0
	0	0.05	0	0.111111			0	0	0	0	0	0	0	0	0	0
	0	0.0444444	0.0666667	0.0555556			0	0	0.0454545	0	0	0	0	0	0	0
	0	0.0666667	0.0611111	0.0833333			0	0	0	0.0454545	0	0	0	0	0	0
	0	0.0777778	0.00555556	0.0666667			0	0	0	0	0	0	0	0	0	0
	0	0.0222222	0	0.1			0	0	0.0454545	0.0454545	0	0	0	0	0	0
	0	0.0111111	0	0.0666667			0	0	0.0454545	0	0	0	0	0	0	0
	0	0.0388889	0.0111111	0.0388889			0	0	0	0	0	0	0	0	0	0
	0	0.0111111	0	0.0388889			0	0	0	0	0	0	0	0	0	0
	0	0.0611111	0.0333333	0.0833333			0	0	0	0	0	0	0	0	0	0
	0	0.00555556	0	0.0777778			0	0	0	0.0454545	0	0	0	0	0	0
	0	0.0555556	0.0666667	0.116667			0	0	0	0	0	0	0	0	0	0
	0	0.0277778	0	0.0277778			0	0	0	0.0454545	0	0	0	0	0	0
	0	0.0722222	0.0444444	0.1			0	0	0	0.0454545	0	0	0	0	0	0
	0	0.0166667	0.0166667	0.0611111			0	0.0454545	0	0.0454545	0	0	0	0	0	0
	0	0.0166667	0.0666667	0.0333333			0	0	0	0	0	0	0	0	0	0
	0	0.05	0	0.0833333			0	0	0	0	0	0	0	0	0	0
	0	0.0333333	0.00555556	0.111111			1	0	0	0.0144928	0	0	0	0	0	0
	0	0.0555556	0.0277778	0.0777778			1	0	0	0.0681818	0	0	0.666667	0	0	1
	0	0.0277778	0	0.0777778			1	0.0227273	0	0	0	0	0	0	0	0
	0	0.0444444	0.0277778	0.0833333			1	0.0227273	0.0681818	0.0454545	0	0.666667	0	1	1	1
	0	0.0333333	0.0555556	0.0444444			1	0.0227273	0	0	0	0	0	0	0	0
	0	0.0111111	0.0333333	0.0222222			1	0.0227273	0	0.0227273	0	0	0	1	0	0
	0	0	0	0.0444444			1	0	0	0	0	0	0	0	0	0
	0	0.0333333	0.05	0.0388889			1	0	0	0.0227273	0	0	0	0	0	0
	0	0.0166667	0.0111111	0.0111111			1	0.0227273	0	0	0	0	0	0	0	0
	0	0.0222222	0.0111111	0.0166667			1	0	0	0	0	0	0	0	0	0
	0	0.0166667	0.0333333	0.0222222			1	0	0	0	0	0	0	0	0	0
	0	0.0555556	0.0166667	0.0444444			1	0.0140845	0.028169	0.0985915	0	0	0.571429	1	1	1
	0	0.0611111	0.0277778	0.0611111			1	0.0422535	0.0704225	0.056338	0	0	0.5	1	1	1
	0	0.0444444	0.0222222	0.0388889			1	0	0.0140845	0.0422535	0	0	0.333333	0	0	1
	0	0	0	0			1	0.0140845	0	0	0	0	0	0	0	0
	0	0.0277778	0.0444444	0.0555556			1	0.084507	0	0.0140845	0.2	0	0	1	0	0
	0	0.0277778	0.0611111	0.0388889			1	0.0140845	0	0.0140845	0	0	0	1	0	0
	0	0.0333333	0.0111111	0.0222222			1	0.0140845	0.0140845	0.0140845	0	0	0	1	1	1
	0	0.0111111	0.00555556	0.00555556			1	0.028169	0.0140845	0.028169	1	0	0	1	1	1
	0	0.0277778	0.0166667	0.0166667			1	0.0422535	0	0	0.333333	0	0	1	0	0
	0	0.05	0.0388889	0.0388889			1	0	0	0	0	0	0	0	0	0
	0	0.0222222	0.0111111	0.0388889			1	0.0140845	0.056338	0.0704225	0	0	0.9	1	1	1
	0	0.0555556	0.0388889	0.0611111			1	0.0140845	0	0	0	0	0	0	0	0
	0	0.0277778	0.0277778	0.0388889			1	0.028169	0.0704225	0.028169	0	0	1	1	1	1
	0	0.0388889	0.0333333	0.05			1	0	0	0.0140845	0	0	0	0	0	1
	0	0.0166667	0.0277778	0.00555556			1	0.0422535	0	0.0140845	0.333333	0	0	1	0	1
	0	0.0611111	0.0444444	0.0777778			1	0.0140845	0.0140845	0	0	0	0	1	1	0
	0	0.0388889	0.0166667	0.0555556			1	0	0.0422535	0.0422535	0	0	0.666667	0	1	1
	0	0.0555556	0.0166667	0.0277778			1	0.0422535	0	0.126761	0	0	0.388889	1	0	1
	0	0.0166667	0.0222222	0.0388889			1	0.0140845	0	0.0140845	0	0	0	1	0	1
	0	0.0944444	0.0388889	0.0666667			1	0	0.0140845	0.056338	0	0	0.333333	0	1	1
	0	0.0166667	0.0166667	0.0277778			1	0.028169	0.028169	0.112676	0	0	0.357143	1	1	1
	0	0.05	0.0333333	0.0333333			1	0	0.0140845	0.028169	0	0	1	0	1	1
	0	0.0888889	0.0555556	0.0722222			1	0.0422535	0	0	0.333333	0	0	1	0	0
	0	0.0277778	0.0388889	0.0333333			1	0.0229885	0.0229885	0.0114943	0	1	0	1	1	1
	0	0.0444444	0.0166667	0.0444444			1	0.0114943	0.0229885	0.0114943	0	1	0	0	1	0
	0	0.0222222	0.0222222	0.0333333			1	0.0114943	0	0.0114943	0	0	0	0	0	1
	0	0.0388889	0.0277778	0.05			1	0	0.0114943	0.0229885	0	0	1	0	1	1
	0	0.0333333	0.0166667	0.0944444			1	0	0	0	0	0	0	0	0	0
	0	0.0666667	0.0722222	0.133333			1	0.0114943	0.0229885	0.0114943	0	1	0	1	1	0
	0	0.0611111	0.05	0.05			1	0.0114943	0.0114943	0	0	0	0	0	1	0
	0	0.1	0.0555556	0.0888889			1	0	0.0689655	0	0	0.133333	0	0	1	0
	0	0.0388889	0.0388889	0.0388889			1	0.0114943	0.045977	0.0114943	0	0.333333	0	0	1	1
	0	0.0111111	0.0111111	0.0388889			1	0.0114943	0.0229885	0	0	1	0	0	1	0
	0	0.0166667	0	0.0222222			1	0.0114943	0.0114943	0	0	0	0	0	0	0
	0	0.0111111	0.00555556	0			1	0	0.0344828	0.0114943	0	0	0	0	1	0
	0	0.0333333	0.0555556	0.0222222			1	0.0229885	0.0229885	0	0	0	0	1	1	0
	0	0.0166667	0.0444444	0.0666667			1	0	0.0114943	0	0	0	0	0	1	0
	0	0.0222222	0.0333333	0.0111111			1	0.0114943	0	0.0229885	0	0	0	1	0	1
	0	0.0277778	0.0222222	0.0277778			1	0	0	0.0114943	0	0	0	0	0	0
	0	0.00555556	0.0388889	0.0166667			1	0	0.0526316	0	0	0	0	0	1	0
	0	0.0388889	0.0444444	0.0333333			1	0	0.0263158	0.0263158	0	0	0	0	0	1
	0	0.0777778	0.0388889	0.05			1	0	0	0	0	0	0	0	0	0
	0	0.0222222	0.0333333	0.0111111			1	0	0.105263	0	0	0.166667	0	0	1	0
	0	0.0333333	0.0277778	0.0222222			1	0	0	0	0	0	0	0	0	0
	0	0.0111111	0.0111111	0.0111111			1	0	0.027027	0	0	0	0	0	1	0
	0	0.1	0.0555556	0.0166667			1	0.0215827	0	0.0143885	0.333333	0	0	1	0	1
	0	0.0611111	0.0388889	0.0333333			1	0	0.0143885	0	0	1	0	0	1	0
	0	0	0.00555556	0.0111111			1	0.0359712	0.0143885	0.0143885	0.5	1	0	1	1	1
	0	0.0611111	0.0444444	0.0388889			1	0.00719425	0.0215827	0.00719425	0	0	0	1	1	1
	0	0.0111111	0.0222222	0.00555556			1	0.0143885	0.0359712	0.00719425	1	0.1	0	1	1	1
	0	0.0333333	0.0333333	0.0722222			1	0.0143885	0.0359712	0.0143885	0	0.2	0	1	1	1
	0	0.0555556	0.0388889	0.0611111			1	0	0.0215827	0.0143885	0	0.333333	0	0	1	1
	0	0	0	0			1	0.0215827	0.0503597	0.028777	0.666667	0.47619	0.333333	1	1	1
	0	0.0222222	0.00555556	0.00555556			1	0	0.00719425	0	0	0	0	0	1	0
	0	0.0166667	0	0			1	0.0215827	0.0503597	0.0215827	0.333333	0.238095	0	1	1	1
	0	0.00555556	0.0111111	0.0111111			1	0.00719425	0.0431655	0.0431655	0	0.0666667	0.0666667	1	1	1
	0	0.0166667	0.0611111	0.0444444			1	0	0.00719425	0.00719425	0	0	0	0	1	1
	0	0.0444444	0.0222222	0			1	0.00719425	0.0503597	0.00719425	0	0.47619	0	1	1	0
	0	0.127778	0.138889	0.00555556			1	0.00719425	0.0143885	0	0	1	0	1	1	0
	0	0.0277778	0.00555556	0.0166667			1	0.00689655	0.0206897	0	0	0.333333	0	1	1	0
	0	0.05	0.00555556	0.0444444			1	0.0137931	0.00689655	0.00689655	0	0	0	1	1	0
	0	0.05	0.0388889	0.05			1	0	0.0206897	0	0	0	0	0	1	0
	0	0.0555556	0.05	0.0166667			1	0	0.00689655	0.0137931	0	0	0	0	0	1
	0	0.0722222	0.00555556	0.0111111			1	0.00689655	0.0206897	0.00689655	0	0	0	0	1	0
	0	0.0611111	0.0722222	0.0833333			1	0	0.0344828	0	0	0.1	0	0	1	0
	0	0.0444444	0.0611111	0.05			1	0.0275862	0.0206897	0	0.166667	0.333333	0	1	1	0
	0	0.0777778	0.0277778	0.0388889			1	0.00689655	0.0206897	0.00689655	0	0.333333	0	1	1	1
	0	0.0111111	0.00555556	0.0444444			1	0.0153846	0.0153846	0	0	0	0	1	1	0
	0	0.00555556	0.0166667	0.0833333			1	0	0	0.0153846	0	0	0	0	0	1
	0	0.0555556	0.0222222	0.0166667			1	0.0307692	0.0153846	0	0	0	0	1	1	0
	0	0.0555556	0.0333333	0.05			1	0	0.0153846	0.0153846	0	0	0	0	1	0
	0	0.0722222	0.0333333	0.00555556			1	0	0	0	0	0	0	0	0	0
	0	0.0111111	0.00555556	0.0222222			1	0.0153846	0	0.0153846	0	0	0	1	0	0
	0	0.0444444	0.0333333	0.0555556			1	0	0	0	0	0	0	0	0	0
	0	0	0	0.0722222			1	0	0.0384615	0	0	0	0	0	1	0
	0	0.0833333	0.05	0.0166667			1	0	0	0.0384615	0	0	0	0	0	0
	0	0.0333333	0.0111111	0.0555556			1	0	0.0384615	0.0384615	0	0	0	0	1	0
	0	0.0166667	0.0277778	0.0111111			1	0	0	0	0	0	0	0	0	0
	0	0.0388889	0.0333333	0.0333333			1	0	0	0	0	0	0	0	0	0
	0	0.0222222	0.0166667	0.0444444			1	0	0	0.0215054	0	0	0	0	0	1
	0	0.0666667	0.0111111	0.0111111			1	0.0430108	0.0107527	0	0.333333	0	0	1	1	0
	0	0.0444444	0.0388889	0.0388889			1	0	0	0	0	0	0	0	0	0
	0	0.0333333	0.0111111	0.0111111			1	0.0107527	0.0107527	0.0215054	0	0	0	0	0	1
	0	0.0166667	0.0777778	0.00555556			1	0.0322581	0.0537634	0.0430108	0	0.4	0.5	1	1	1
	0	0.0111111	0.0333333	0.0388889			1	0	0	0.0107527	0	0	0	0	0	1
	0	0.0666667	0.0111111	0.00555556			1	0.0107527	0.0215054	0.0967742	0	0	0.388889	0	1	1
	0	0.0166667	0	0.00555556			1	0.0322581	0.0107527	0.0107527	0.333333	0	0	1	1	1
	0	0.0277778	0.0333333	0.0166667			1	0	0.0215054	0.0107527	0	1	0	0	1	1
	0	0.05	0.0111111	0.0222222			1	0	0.0645161	0.0967742	0	0.266667	0.388889	0	1	1
	0	0.0388889	0.0111111	0.0111111			1	0	0.0215054	0.0215054	0	0	1	0	1	1
	0	0.0444444	0.0222222	0.0333333			1	0.0107527	0	0.0215054	0	0	0	1	0	1
	0	0.0277778	0.0444444	0.0333333			1	0.0107527	0.0107527	0.0107527	0	0	0	0	0	1
	0	0.0333333	0.0444444	0.0333333			1	0.0215054	0.0107527	0.0430108	0	0	0.666667	1	1	1
	0	0.0611111	0.0722222	0.116667			1	0	0.0430108	0.0107527	0	0.166667	0	0	1	1
	0	0.1	0.0444444	0.0388889			1	0	0.0107527	0.0107527	0	0	0	0	1	0
	0	0.0388889	0.0166667	0.0277778			1	0.0107527	0.0107527	0.0215054	0	0	1	1	1	1
	0	0.0388889	0.0166667	0.0388889			1	0	0.0322581	0.0107527	0	0.333333	0	0	1	1
	0	0.0277778	0.00555556	0.0222222			1	0.0107527	0	0	0	0	0	0	0	0
	0	0.05	0.0166667	0.0333333			1	0.0454545	0	0	0	0	0	0	0	0
	0	0.0222222	0.0777778	0.0222222			1	0	0	0	0	0	0	0	0	0
	0	0.0277778	0	0.0555556			2	0.0227273	0.0909091	0	0	0.5	0	0	1	0
	0	0.0666667	0.00555556	0.0222222			2	0.0227273	0.0454545	0	0	1	0	1	1	0
	0	0.0833333	0.0166667	0.0611111			2	0.0227273	0.113636	0.0227273	0	0.4	0	0	1	1
	0	0.0388889	0.0388889	0.0333333			2	0.0704225	0.028169	0	0.5	0	0	1	1	0
	0	0.0444444	0.0333333	0.0333333			2	0	0.0140845	0.0140845	0	0	0	0	1	1
	0	0.0222222	0.111111	0.0333333			2	0.0140845	0.0140845	0.028169	0	0	0	1	1	1
	0	0.0277778	0.0111111	0.0555556			2	0.0140845	0.0422535	0.0140845	0	0	0	1	1	0
	0	0.0222222	0.0333333	0.0166667			2	0	0.056338	0	0	0	0	0	1	0
	0	0.0277778	0.0555556	0.0388889			2	0.028169	0.0140845	0.0985915	1	0	0.285714	1	0	1
	0	0.0388889	0.0277778	0.00555556			2	0.0422535	0.0140845	0	0.333333	0	0	1	1	0
	0	0.0777778	0.0166667	0.0277778			2	0.028169	0.0422535	0	1	0	0	1	1	0
	0	0.0277778	0.0222222	0.0166667			2	0.028169	0.0422535	0.0704225	0	0	0.8	1	1	1
	0	0.0111111	0.0388889	0.0166667			2	0	0.028169	0.028169	0	0	0	0	1	1
	0	0	0	0.00555556			2	0.0140845	0.0140845	0	0	0	0	1	1	0
	0	0.00555556	0.0555556	0.05			2	0	0.028169	0.028169	0	0	1	0	1	1
	0	0.0166667	0.0222222	0.0666667			2	0	0.0140845	0	0	0	0	0	1	0
	0	0.0444444	0.0111111	0.0222222			2	0.084507	0.028169	0.028169	0.266667	0	1	1	1	1
	0	0.0388889	0.0277778	0.116667			2	0.0140845	0.0140845	0.0140845	0	0	0	1	1	1
	0	0.0888889	0.0722222	0.0833333			2	0.028169	0.0140845	0	0	0	0	1	1	0
	0	0.0277778	0.0555556	0.05			2	0.028169	0.0422535	0.0422535	0	0	0.666667	1	1	1
	0	0.0111111	0.00555556	0.05			2	0	0.0229885	0	0	0	0	0	1	0
	0	0	0	0.0722222			2	0.0114943	0.0344828	0	0	0.333333	0	0	1	0
	0	0.05	0.0222222	0.0166667			2	0	0.045977	0	0	0.333333	0	0	1	0
	0	0.0222222	0.0388889	0.0166667			2	0	0.0114943	0.0114943	0	0	0	0	1	0
	0	0	0.0444444	0.0166667			2	0.0114943	0.0344828	0.0114943	0	0.333333	0	0	1	0
	0	0.0277778	0.0222222	0.00555556			2	0	0.0344828	0	0	0.333333	0	0	1	0
	0	0.0222222	0.0277778	0.0555556			2	0.0114943	0.0229885	0.0114943	0	0	0	1	1	0
	0	0.0222222	0.00555556	0.0666667			2	0	0.0114943	0.0114943	0	0	0	0	0	1
	0	0.111111	0.0388889	0.0277778			2	0	0.0229885	0.0114943	0	1	0	0	1	0
	0	0.0555556	0.0111111	0.0222222			2	0	0.0344828	0	0	0.666667	0	0	1	0
	0	0.0333333	0.0388889	0.05			2	0.0114943	0.0229885	0.0114943	0	1	0	0	1	0
	0	0.0111111	0	0			2	0.0114943	0.0229885	0.0114943	0	0	0	1	1	0
	0	0.00555556	0.0222222	0.00555556			2	0	0.0114943	0	0	0	0	0	1	0
	0	0.0277778	0.0111111	0.0111111			2	0.0114943	0.0229885	0.0114943	0	0	0	0	1	0
	0	0.0111111	0	0			2	0	0.0229885	0	0	0	0	0	1	0
	0	0.00555556	0.00555556	0			2	0	0.0114943	0.0114943	0	0	0	0	1	0
	0	0.0222222	0	0			2	0	0.0114943	0.0114943	0	0	0	0	1	0
	0	0.0111111	0	0.00555556			2	0.0114943	0.0344828	0	0	0.333333	0	0	1	0
	0	0.0333333	0	0			2	0	0.0526316	0.0526316	0	1	0	0	1	1
	0	0.00555556	0.0222222	0			2	0.0263158	0.0263158	0	0	0	0	0	1	0
	0	0	0.0166667	0.0111111			2	0	0.0526316	0	0	1	0	0	1	0
	0	0.0166667	0.0111111	0			2	0	0.0263158	0	0	0	0	0	1	0
	0	0	0	0			2	0	0.0263158	0	0	0	0	0	0	0
	0	0.0166667	0.0777778	0.0111111			2	0	0.0263158	0	0	0	0	0	1	0
	0	0.0444444	0.05	0			2	0	0.0263158	0	0	0	0	0	1	0
	0	0.05	0.0444444	0			2	0	0.0540541	0	0	0	0	0	1	0
	0	0.0277778	0	0.00555556			2	0.0215827	0.0215827	0.0143885	0.666667	0.333333	0	1	1	1
	0	0.0166667	0.00555556	0			2	0	0.0647482	0.0143885	0	0.361111	0	0	1	1
	0	0.0166667	0	0			2	0.0143885	0.0143885	0.0143885	1	0	0	1	1	1
	0	0.0555556	0.0777778	0.0111111			2	0.00719425	0.0647482	0.0143885	0	0.25	0	1	1	1
	0	0	0.05	0.0222222			2	0	0.0719424	0	0	0.177778	0	0	1	0
	0	0.0111111	0.0388889	0.0444444			2	0.0215827	0.0215827	0.0359712	0	0	0.2	1	1	1
	0	0.0166667	0	0.0166667			2	0	0.057554	0.0503597	0	0.178571	0.238095	0	1	1
	0	0.0388889	0.0111111	0			2	0	0.0431655	0.0359712	0	0.0666667	0.4	0	1	1
	0	0.0777778	0.0333333	0.0333333			2	0	0.0647482	0.0143885	0	0.361111	0	0	1	1
	0	0.0111111	0	0			2	0.00719425	0.028777	0.0215827	0	0.333333	0.333333	1	1	1
	0	0.0222222	0.00555556	0.00555556			2	0.00719425	0.0647482	0.00719425	0	0.305556	0	1	1	1
	0	0.0166667	0.0222222	0			2	0.0359712	0.0215827	0	0.2	0	0	1	1	0
	0	0.0444444	0.0111111	0			2	0.0359712	0.0359712	0.0503597	0.3	0.4	0.190476	1	1	1
	0	0	0	0.0111111			2	0.028777	0.0359712	0.00719425	0	0.2	0	1	1	1
	0	0.0111111	0.0111111	0.0111111			2	0.00719425	0.0215827	0.0215827	0	0.333333	0.333333	1	1	1
	0	0.0166667	0.0111111	0.0166667			2	0.0143885	0.0143885	0.0143885	0	0	0	1	1	1
	0	0.0166667	0.0277778	0.0111111			2	0	0.0143885	0.00719425	0	1	0	0	1	1
	0	0.00555556	0.0111111	0.00555556			2	0.028777	0.0215827	0.0143885	0.5	1	1	1	1	1
	0	0.00555556	0.0833333	0.0222222			2	0.0143885	0.0143885	0	0	1	0	1	1	0
	0	0.0166667	0	0.0222222			2	0.0143885	0.0503597	0.0143885	0	0.428571	0	1	1	1
	0	0	0	0.00555556			2	0.00719425	0.028777	0.0359712	0	0.166667	0.4	0	1	1
	0	0.0111111	0.0222222	0			2	0.0215827	0.028777	0.00719425	0.666667	0.333333	0	1	1	1
	0	0.0555556	0.0444444	0.0333333			2	0.028777	0.0503597	0	0.166667	0.285714	0	1	1	0
	0	0.0222222	0.00555556	0.0388889			2	0.0503597	0.0503597	0	0.0952381	0.285714	0	1	1	0
	0	0.0388889	0.0166667	0.0388889			2	0.0143885	0.0143885	0	0	0	0	1	1	0
	0	0.0611111	0.0833333	0.0388889			2	0.00719425	0.0143885	0	0	1	0	1	1	0
	0	0.0222222	0	0.0166667			2	0.00719425	0.0359712	0.0359712	0	0.1	0.3	0	1	1
	0	0.0222222	0.0111111	0.0611111			2	0.00719425	0.00719425	0.00719425	0	0	0	1	1	1
	0	0.0277778	0.00555556	0.05			2	0.0143885	0.0143885	0.00719425	0	0	0	1	1	0
	0	0.0222222	0.0222222	0.00555556			2	0.0431655	0.0359712	0.00719425	0.466667	0.2	0	1	1	1
	0	0.0166667	0.0388889	0.00555556			2	0.00719425	0.0143885	0.00719425	0	1	0	1	1	0
	0	0.05	0.0277778	0.0111111			2	0.0143885	0.0215827	0.0215827	0	0.666667	0.333333	1	1	1
	0	0	0	0.0111111			2	0	0.0503597	0	0	0.285714	0	0	1	0
	0	0.0222222	0.0666667	0			2	0.00719425	0.028777	0	0	0.333333	0	1	1	0
	0	0	0	0.0166667			2	0	0.0503597	0	0	0.0952381	0	0	1	0
	0	0.0222222	0.00555556	0.00555556			2	0.0482759	0.0206897	0.00689655	0.238095	0.333333	0	1	1	0
	0	0.0166667	0.00555556	0.0111111			2	0.0275862	0.0137931	0.00689655	1	0	0	1	1	1
	0	0	0	0.0111111			2	0.00689655	0.0206897	0.00689655	0	0	0	0	1	1
	0	0.0222222	0.00555556	0			2	0.0137931	0.0275862	0.0137931	0	0.333333	0	1	1	1
	0	0.0333333	0.0555556	0.0277778			2	0	0.0137931	0	0	0	0	0	1	0
	0	0.0111111	0.00555556	0.0222222			2	0.00689655	0.0137931	0.0137931	0	0	0	1	1	1
	0	0.0277778	0.0111111	0			2	0.0206897	0.0137931	0.00689655	0	0	0	1	1	0
	0	0.0611111	0.0611111	0.00555556			2	0.0344828	0.0206897	0	0.1	0.666667	0	1	1	0
	0	0.0666667	0.0888889	0			2	0.0275862	0.0344828	0	0.5	0.7	0	1	1	0
	0	0	0	0.0333333			2	0	0.0413793	0	0	0.533333	0	0	1	0
	0	0	0.0166667	0.05			2	0.00689655	0.0206897	0.00689655	0	0.666667	0	1	1	1
	0	0.00555556	0.0444444	0.0333333			2	0.0344828	0.00689655	0	0	0	0	1	0	0
	0	0.05	0.0166667	0.0611111			2	0.0275862	0.0206897	0.0137931	0.333333	0	0	1	1	1
	0	0.0166667	0.0666667	0.0388889			2	0	0.0275862	0.00689655	0	0.166667	0	0	1	0
	0	0.0277778	0.0611111	0.0277778			2	0.0413793	0.062069	0	0.2	0.361111	0	1	1	0
	0	0	0.0444444	0.0222222			2	0	0.0137931	0.00689655	0	0	0	0	1	0
	0	0.0333333	0.105556	0.0333333			2	0.0413793	0.0206897	0.00689655	0.266667	0.666667	0	1	1	0
	0	0.0333333	0.0277778	0.0333333			2	0.0275862	0.0137931	0	0.5	1	0	1	1	0
	0	0.0222222	0	0.00555556			2	0.0206897	0.0206897	0.00689655	0.333333	0.333333	0	1	1	0
	0	0.0555556	0.0555556	0.0277778			2	0	0.0461538	0.0461538	0	0	0	0	1	1
	0	0.0722222	0.0555556	0.0666667			2	0	0.0461538	0	0	0.333333	0	0	1	0
	0	0.0444444	0.0333333	0.105556			2	0.0153846	0.0307692	0	0	0	0	1	1	0
	0	0.0222222	0.0111111	0.0111111			2	0.0384615	0.0769231	0	0	0	0	1	1	0
	0	0.0722222	0.0611111	0.05			2	0.0769231	0.0769231	0	0	0	0	1	1	0
	0	0.1	0.0722222	0.0888889			2	0	0.0752688	0.0430108	0	0.285714	0.166667	0	1	1
	0	0.0611111	0.105556	0.133333			2	0.0322581	0.0537634	0.0107527	0.333333	0.2	0	1	1	1
	0	0.0444444	0.0388889	0.0444444			2	0.0645161	0.0322581	0	0.133333	0.666667	0	1	1	0
	0	0.0777778	0.0777778	0.122222			2	0.0215054	0.0215054	0.0430108	0	0	0.166667	1	1	1
	0	0.0611111	0.0444444	0.0722222			2	0.0322581	0.0967742	0.0215054	0.333333	0.166667	1	1	1	1
	0	0.122222	0.0833333	0.116667			2	0.0107527	0.0537634	0.0645161	0	0.4	0.133333	0	1	1
	0	0.0444444	0.0444444	0.138889			2	0.0107527	0.0537634	0	0	0.1	0	1	1	0
	0	0.0277778	0.05	0.0777778			2	0.0107527	0.0430108	0.0107527	0	0.166667	0	1	1	0
	0	0.0944444	0.0722222	0.05			2	0	0.0215054	0	0	0	0	0	1	0
	0	0.116667	0.0722222	0.0111111			2	0	0.0752688	0.0537634	0	0.142857	0.1	0	1	1
	0	0.0722222	0.0944444	0.122222			2	0.0107527	0.0537634	0.0215054	0	0.1	0	1	1	1
	0	0.0555556	0.0333333	0.0555556			2	0	0.0107527	0.0215054	0	0	0	0	1	1
	0	0.0444444	0.0666667	0.0666667			2	0.0430108	0.0322581	0	0.333333	0.333333	0	1	1	0
	0	0.127778	0.05	0.05			2	0	0.0537634	0	0	0.2	0	0	1	0
	0	0.0722222	0.0611111	0.111111			2	0	0.0215054	0	0	1	0	0	1	0
	0	0.0611111	0.0388889	0.0944444			2	0	0.0430108	0.0107527	0	0.166667	0	0	1	1
