# Supplementary material for: Contextual fear memory retrieval by correlated ensembles of ventral CA1 neurons
Source: Nat Commun. 2020 Jul 13;11:3492. doi: 10.1038/s41467-020-17270-w (PMC7359370; doi:10.1038/s41467-020-17270-w)
Supplement: Supplementary file 4 — Source Data [file 41467_2020_17270_MOESM4_ESM.zip › source_data/Source Data for Supp Figure 5.xlsx]

## Sheet: Supplementary Figure 5b
		A1 pair distances			A2 pair distances
		non-correlated	correlated		non-correlated	correlated
		0	88.5376		0	62.3438
		99.9913	98.9358		99.9913	134.772
		50.3391	106.803		88.5376	62.3438
		92.3034	106.812		50.3391	8.90299
		83.0108	11.7004		92.3034	73.6474
		20.8303	14.6565		83.0108	30.7832
		64.7664	9.34503		20.8303	93.4872
		38.5063	40.5919		64.7664	8.24772
		128.398	88.5376		38.5063	8.24772
		90.2076	11.7004		128.398	78.2746
		66.3113	85.3734		90.2076	8.90299
		73.9363	92.0656		66.3113	87.1017
		79.7358	95.6145		73.9363	78.2746
		74.8903	77.2901		79.7358	29.9759
		21.7329	58.5383		74.8903	3.93894
		56.7395	35.6109		21.7329	85.4622
		115.358	7.74581		56.7395	29.9759
		46.9809	88.1514		115.358	33.6603
		49.5334	77.6779		46.9809	30.7832
		22.3458	10.0652		49.5334	73.6474
		96.3527	37.9901		22.3458	93.4872
		76.84	8.90299		96.3527	12.4333
		73.306	14.6565		76.84	84.1187
		35.9035	112.395		73.306	12.4333
		87.4486	44.0676		35.9035	94.8502
		69.3285	43.8661		87.4486	9.49877
		109.293	7.58224		69.3285	154.478
		140.685	93.6799		109.293	152.441
		104.092	8.24772		140.685	136.434
		68.4468	8.24772		104.092	84.1187
		142.869	115.363		68.4468	94.8502
		55.1092	9.38629		98.9358	64.3412
		46.3545	35.6109		142.869	107.273
		133.693	14.1031		55.1092	104.775
		16.2972	38.5383		46.3545	154.478
		106.825	13.5251		133.693	152.441
		122.55	99.3258		16.2972	44.6717
		31.6128	77.6779		106.825	44.6717
		17.9532	93.6799		122.55	35.5088
		97.4533	8.90299		31.6128	9.49877
		110.469	112.395		17.9532	120.895
		138.903	107.823		97.4533	104.775
		8.18173	87.5446		110.469	58.9163
		30.2117	4.47583		138.903	58.9163
		14.6822	107.823		8.18173	134.772
		56.7642	10.0652		106.803	35.5088
		116.21	14.1031		30.2117	3.93894
		155.755	27.5975		14.6822	33.6603
		140.077	104.217		56.7642	64.3412
		70.1952	61.783		116.21	120.895
		143.902	6.68665		155.755	136.434
		36.0708	85.3734		140.077	87.1017
		65.3427	44.0676		70.1952	85.4622
		127.621	87.5446		143.902	107.273
		111.165	27.5484		36.0708	113.462
		79.7567	98.9358		65.3427	14.9355
		138.087	115.363		106.812	76.0305
		100.709	84.2313		127.621	4.08403
		70.8257	38.5383		111.165	66.6689
		65.4263	61.783		79.7567	62.7676
		57.0097	43.8661		138.087	72.9531
		128.982	13.5251		100.709	67.6353
		138.321	27.5975		70.8257	66.6689
		111.378	97.6223		65.4263	56.7289
		107.625	7.74581		57.0097	113.462
		104.421	6.68665		128.982	114.881
		99.9913	4.47583		138.321	114.111
		0	9.34503		111.378	101.588
		88.0169	7.58224		107.625	84.8933
		11.9982	40.5919		104.421	21.5611
		60.8107	106.803		99.9913	62.7676
		83.1731	88.1514		0	14.9355
		35.3578	84.2313		11.7004	114.881
		72.2971	9.38629		88.0169	76.0305
		41.5796	95.6145		11.9982	101.588
		59.2397	99.3258		60.8107	41.8888
		31.7105	104.217		83.1731	80.0272
		23.6082	97.6223		35.3578	7.75176
		25.4641	60.4873		72.2971	7.75176
		121.338	16.3693		41.5796	84.8933
		43.5778	106.812		14.6565	63.88
		78.5847	92.0656		59.2397	41.8888
		65.1089	77.2901		31.7105	54.8992
		79.2904	71.5806		23.6082	114.111
		121.778	27.5484		25.4641	4.08403
		15.6317	37.9901		121.338	21.5611
		30.9449	60.4873		43.5778	80.0272
		54.0866	71.5806		78.5847	63.88
		95.2664	151.786		65.1089	54.8992
		24.4594	16.3693		79.2904	72.9531
		33.8364	151.786		121.778	145.843
		27.4243	58.5383		15.6317	184.659
		40.8163	23.7936		30.9449	145.843
		86.968	37.7544		54.0866	184.659
		44.2686	12.1413		95.2664	67.6353
		94.6003	23.7936		24.4594	56.7289
		46.9912	39.0473		33.8364	21.5806
		64.3827	70.6023		27.4243	21.5806
		54.0542	4.08403		40.8163	21.738
		49.8892	37.7544		86.968	55.2988
		90.8944	39.0473		44.2686	14.9355
		20.7538	9.61185		94.6003	46.7177
		91.6485	86.8565		46.9912	39.2781
		68.9295	38.6102		64.3827	112.874
		117.625	75.1736		54.0542	99.0057
		87.616	9.61185		49.8892	55.2988
		91.8115	114.636		90.8944	47.8561
		16.9925	75.1736		20.7538	72.9531
		128.662	86.8565		91.6485	67.6353
		110.227	126.778		68.9295	13.5119
		154.721	9.20392		117.625	9.6668
		95.8301	15.0328		9.34503	40.2277
		70.5981	31.0826		87.616	66.6689
		88.5153	12.1413		40.5919	56.7289
		137.531	35.7813		91.8115	89.0599
		43.9379	31.0826		16.9925	114.881
		125.286	9.20392		128.662	114.111
		116.438	68.9094		110.227	25.5994
		93.8077	126.778		154.721	89.3314
		117.649	120.592		95.8301	64.027
		82.2124	45.731		70.5981	92.7857
		66.0369	114.636		88.5153	76.8617
		115.136	102.351		137.531	112.874
		140.837	38.6102		43.9379	75.7931
		57.5984	35.7813		125.286	164.698
		155.617	120.592		116.438	64.924
		100.174	45.731		93.8077	14.9355
		86.7513	185.707		117.649	114.881
		128.684	4.08403		82.2124	28.5086
		26.5062	5.22733		66.0369	101.588
		139.276	15.0328		115.136	41.8888
		130.607	102.351		140.837	80.0272
		0	185.707		57.5984	54.1164
		79.6011	68.9094		155.617	66.6326
		11.5899	5.22733		100.174	25.0571
		57.2716	70.6023		86.7513	25.1751
		72.1962	21.738		128.684	37.4175
		24.2519	37.7544		26.5062	25.0571
		62.3438	12.1413		139.276	28.5086
		50.6517	55.2988		130.607	47.6392
		8.17403	133.276		0	19.3964
		52.6345	94.8779		99.9913	31.3987
		20.9064	64.9168		88.5376	164.698
		12.7908	108.937		50.3391	63.88
		13.7879	42.2787		92.3034	21.738
		109.796	164.788		83.0108	54.1164
		32.5182	39.2781		20.8303	47.6392
		79.5666	142.734		64.7664	26.7538
		55.7373	55.2988		128.398	114.111
		70.7809	41.5581		90.2076	12.8448
		110.443	66.7025		66.3113	64.924
		18.3868	116.389		73.9363	34.7283
		24.3889	51.3227		79.7358	53.9109
		48.6775	86.8565		74.8903	90.966
		85.58	38.6102		21.7329	54.8992
		22.0059	109.544		56.7395	70.0565
		24.648	77.3492		115.358	47.8561
		30.096	40.8867		46.9809	89.0599
		52.4701	112.879		49.5334	25.5994
		37.0804	59.0036		22.3458	34.7283
		91.6877	100.714		96.3527	21.8107
		58.2266	114.636		76.84	89.3314
		53.4805	75.1736		73.306	36.8371
		42.4422	86.8565		35.9035	15.9159
		58.5941	126.778		87.4486	46.7177
		79.9386	104.189		69.3285	64.027
		24.2852	133.276		109.293	53.9109
		92.4849	94.8779		140.685	75.7931
		57.3347	41.5581		104.092	100.492
		106.251	54.991		68.4468	9.6668
		10.8057	70.3521		98.9358	26.5073
		86.9456	85.9634		142.869	25.1751
		51.0064	14.9363		55.1092	66.6326
		80.356	54.991		46.3545	19.3964
		25.0279	13.8917		133.693	21.5806
		117.039	35.7813		16.2972	92.7857
		98.5834	35.2769		106.825	36.8371
		143.64	9.20392		122.55	99.0057
		95.2895	68.9094		31.6128	16.7415
		80.1605	137.526		17.9532	12.8448
		92.5923	122.887		97.4533	15.7203
		128.841	120.592		110.469	172.603
		55.3829	21.9179		138.903	15.7203
		114.721	30.8733		8.18173	15.9159
		108.506	6.9597		106.803	39.2781
		116.671	125.922		30.2117	172.603
		82.1394	64.9168		14.6822	40.2277
		61.7713	125.066		56.7642	37.4175
		115.852	14.2361		116.21	90.966
		134.772	21.738		155.755	76.8617
		51.7789	108.937		140.077	26.7538
		145.284	66.7025		70.1952	100.492
		92.1444	70.3521		143.902	21.8107
		89.1653	137.526		36.0708	16.7415
		128.055	122.887		65.3427	13.5119
		33.8831	125.066		106.812	26.5073
		134.055	132.85		127.621	15.016
		125.705	134.06		111.165	31.3987
		50.3391	42.2787		79.7567	70.0565
		88.0169	112.879		138.087	15.016
		79.6011	161.607		70.8257	62.9825
		0	59.0036		65.4263	128.847
		76.6409	84.036		57.0097	52.7748
		42.4743	15.0328		128.982	14.9355
		33.709	77.3492		138.321	15.7399
		58.4221	61.2823		111.378	8.16327
		23.0252	10.1365		107.625	71.3392
		100.377	15.9159		104.421	112.874
		85.4368	85.9634		50.3391	99.0057
		31.1748	84.4216		88.0169	61.3539
		76.873	102.351		79.6011	41.6903
		77.8978	12.5601		0	72.9531
		69.9377	21.9179		76.6409	67.6353
		66.4957	10.1365		42.4743	24.5044
		51.8653	22.2035		33.709	83.9408
		69.9871	23.986		58.4221	15.1148
		25.0723	12.5601		23.0252	27.1019
		8.83268	19.7838		100.377	26.2377
		59.8704	22.2035		85.4368	61.3539
		77.0982	39.3204		31.1748	29.5125
		57.2588	83.2919		76.873	114.111
		38.711	68.9094		77.8978	88.4841
		16.3784	5.22733		69.9377	37.2778
		66.1311	19.7838		66.4957	64.027
		54.9568	46.3166		51.8653	92.7857
		108.529	109.544		69.9871	76.8617
		123.544	40.8867		25.0723	10.6275
		55.5849	14.9363		8.83268	13.8882
		44.0282	142.734		59.8704	83.9408
		48.9593	13.8917		77.0982	106.601
		119.028	30.8733		57.2588	70.1427
		79.5519	15.9159		38.711	74.9365
		53.6558	23.986		16.3784	57.0898
		103.024	39.3204		66.1311	113.849
		34.3721	164.788		54.9568	48.6923
		103.495	39.2781		108.529	100.6
		74.814	116.389		123.544	27.1019
		49.7039	132.85		55.5849	127.79
		58.0851	161.607		44.0282	94.4914
		90.4009	84.4216		48.9593	64.924
		62.3602	6.9597		119.028	88.4841
		128.132	119.081		79.5519	14.9355
		47.1638	159.791		53.6558	114.881
		86.4088	134.06		103.024	62.9825
		75.8509	51.3227		34.3721	26.2377
		64.7349	14.2361		103.495	47.7927
		81.6372	84.036		74.814	95.1995
		67.1166	35.2769		49.7039	51.4017
		122.779	55.8564		58.0851	66.6326
		49.5451	83.2919		90.4009	52.7748
		128.526	100.714		62.3602	61.4088
		48.5244	159.791		128.132	11.6294
		29.2317	104.189		47.1638	51.4017
		57.3449	46.3166		86.4088	104.611
		64.364	55.8564		75.8509	34.1165
		37.003	125.922		64.7349	47.6392
		88.2621	61.2823		81.6372	19.3964
		60.6941	119.081		67.1166	31.3987
		34.8337	21.738		122.779	113.951
		73.6415	37.7544		95.6145	45.8011
		13.0441	12.1413		49.5451	5.98673
		83.2073	21.5201		128.526	106.601
		88.0041	133.276		48.5244	7.7364
		86.7333	94.8779		29.2317	42.3231
		64.115	64.9168		57.3449	113.951
		92.3034	108.937		77.2901	54.1164
		11.9982	42.2787		64.364	47.6392
		11.5899	164.788		37.003	27.133
		76.6409	127.762		88.2621	29.8758
		0	142.734		60.6941	7.7364
		48.9769	42.0127		34.8337	102.44
		74.3425	69.6487		73.6415	12.8448
		27.898	73.8641		13.0441	64.924
		62.1186	116.389		83.2073	34.7283
		40.6947	51.3227		88.0041	53.9109
		19.3218	86.8565		86.7333	90.966
		47.3778	38.6102		64.115	54.8992
		31.2017	117.953		58.5383	27.133
		23.4895	11.0353		92.3034	12.2097
		21.1938	122.579		11.9982	113.849
		113.926	40.8867		11.5899	29.8758
		68.7086	112.879		76.6409	25.5994
		54.4679	59.0036		0	34.7283
		67.9947	100.714		48.9769	21.8107
		113.591	10.6275		74.3425	89.3314
		6.88977	75.1736		27.898	36.8371
		19.3823	86.8565		62.1186	15.9159
		42.0954	126.778		40.6947	45.8011
		84.6927	104.189		19.3218	41.47
		12.5677	133.276		47.3778	53.9109
		23.7679	94.8779		31.2017	13.3127
		38.2908	41.5581		23.4895	100.492
		49.0198	54.991		21.1938	9.6668
		75.7872	70.3521		113.926	26.5073
		32.6705	85.9634		35.6109	102.44
		82.9856	14.9363		68.7086	29.5125
		51.1157	21.4934		54.4679	19.3964
		62.9594	29.7652		67.9947	61.4088
		47.6712	35.7813		113.591	98.1678
		48.2437	35.2769		6.88977	81.13
		81.9665	9.20392		19.3823	15.7399
		31.7946	68.9094		42.0954	98.1678
		81.7109	137.526		84.6927	23.5767
		62.1763	122.887		12.5677	11.6294
		109.579	120.592		23.7679	67.9907
		18.4489	21.9179		38.2908	127.79
		76.8441	30.8733		49.0198	16.7415
		51.5044	5.98673		75.7872	47.7927
		84.1825	125.922		32.6705	15.7203
		15.4887	64.9168		82.9856	172.603
		121.691	125.066		51.1157	8.16327
		103.488	14.2361		62.9594	81.13
		145.808	42.0127		47.6712	23.5767
		85.1383	108.937		48.2437	41.951
		70.284	66.7025		81.9665	20.5582
		81.0373	70.3521		31.7946	34.0279
		126.186	137.526		81.7109	15.7203
		53.0975	122.887		62.1763	5.98673
		115.568	125.066		109.579	41.47
		104.802	132.85		18.4489	39.2781
		82.5826	134.06		76.8441	172.603
		106.783	92.3401		51.5044	71.3392
		71.7313	42.2787		84.1825	48.6923
		54.1006	112.879		15.4887	51.5936
		105.161	161.607		121.691	18.9936
		128.845	59.0036		103.488	41.951
		45.6294	69.6487		145.808	115.998
		145.532	8.17211		85.1383	15.1148
		88.6013	15.0328		70.284	70.1427
		77.8843	73.8641		81.0373	57.0898
		117.995	8.17211		126.186	42.3231
		23.2601	10.1365		53.0975	139.339
		127.293	15.9159		115.568	10.6275
		118.646	7.14625		104.802	20.0322
		83.0108	84.4216		82.5826	115.998
		60.8107	102.351		106.783	41.6903
		57.2716	127.762		71.7313	34.1165
		42.4743	15.4797		54.1006	51.5936
		48.9769	10.1365		105.161	24.7251
		0	22.2035		128.845	100.492
		62.2825	23.986		45.6294	94.4914
		47.9493	7.52246		145.532	16.7415
		44.5358	19.7838		88.6013	13.3127
		60.0796	22.2035		77.8843	95.1995
		65.1873	39.3204		117.995	12.2097
		17.0246	83.2919		23.2601	15.016
		66.1583	68.9094		127.293	128.847
		62.5751	5.22733		118.646	24.7251
		54.8214	19.7838		83.0108	12.7372
		103.058	46.3166		60.8107	139.339
		47.3278	21.5201		57.2716	12.7372
		33.3158	90.708		42.4743	74.9365
		36.501	109.544		48.9769	20.5582
		37.0079	40.8867		0	34.0279
		98.4649	14.9363		62.2825	18.9936
		46.0036	122.579		47.9493	37.2778
		33.6835	5.98673		44.5358	13.8882
		12.2458	13.8917		60.0796	20.0322
		57.2537	30.8733		65.1873	100.6
		36.4093	15.9159		17.0246	104.611
		38.5995	23.986		66.1583	24.5044
		86.9161	39.3204		62.5751	67.9907
		88.043	12.8407		54.8214	73.3114
		29.8053	39.2781		103.058	7.63024
		25.2657	116.389		47.3278	70.3494
		34.4498	132.85		33.3158	36.8551
		79.9354	161.607		36.501	13.833
		85.7096	84.4216		37.0079	16.0976
		58.4252	6.9597		98.4649	12.9457
		61.5419	119.081		46.0036	63.8256
		67.3757	159.791		33.6835	17.9451
		80.5946	90.708		12.2458	30.8655
		43.2205	21.4934		57.2537	9.75956
		65.277	134.06		36.4093	67.9438
		95.727	10.6275		38.5995	25.9827
		66.9255	14.2361		86.9161	12.9291
		33.5078	10.7298		88.043	48.2923
		96.5399	123.042		29.8053	16.0976
		76.7828	12.8407		25.2657	9.75956
		52.4471	117.953		34.4498	69.0825
		112.313	7.52246		79.9354	20.5496
		97.4482	55.8564		85.7096	11.6953
		123.687	29.7652		58.4252	42.8959
		41.5169	10.7298		61.5419	20.5654
		80.4703	113.215		67.3757	119.907
		57.143	100.714		80.5946	16.4703
		87.5561	159.791		43.2205	46.4082
		93.8198	104.189		65.277	67.9438
		90.6114	92.3401		95.727	69.0825
		64.1527	7.14625		66.9255	73.3114
		35.9455	46.3166		33.5078	74.1063
		61.1399	55.8564		96.5399	9.01282
		31.2276	15.4797		76.7828	12.9457
		6.33977	61.2823		52.4471	25.9827
		64.1694	119.081		112.313	20.5496
		81.7419	93.6854		97.4482	20.5654
		12.8522	123.042		123.687	13.7445
		115.919	113.215		41.5169	22.5057
		50.0778	93.6854		80.4703	36.8551
		46.7867	11.0353		57.143	16.4703
		72.88	34.3522		87.5561	23.3329
		49.5037	34.3522		93.8198	27.3066
		79.0021	12.49		90.6114	13.833
		70.0968	11.6953		64.1527	27.3066
		83.0108	12.49		35.9455	70.3494
		60.8107	11.2489		61.1399	63.8256
		57.2716	11.0763		31.2276	7.63024
		42.4743	12.0484		6.33977	74.1063
		48.9769	11.0763		64.1694	9.01282
		0	5.6704		81.7419	108.935
		62.2825	8.88849		12.8522	17.9451
		47.9493	11.2489		115.919	12.9291
		44.5358	11.6953		50.0778	11.6953
		60.0796	66.2071		46.7867	13.7445
		65.1873	8.88849		72.88	35.5652
		17.0246	30.6419		49.5037	119.907
		66.1583	12.0484		79.0021	81.9272
		62.5751	5.6704		70.0968	30.8655
		54.8214	66.2071		20.8303	48.2923
		103.058	30.6419		83.1731	42.8959
		47.3278	45.7761		72.1962	22.5057
		33.3158	45.7761		33.709	35.5652
		36.501	5.77235		74.3425	108.935
		37.0079	8.5691		62.2825	46.4082
		98.4649	10.5458		0	81.9272
		46.0036	8.5691		47.9455	23.3329
		33.6835	5.77235		17.7475	5.77235
		12.2458	10.5458		108.657	56.7882
		57.2537	8.16737		75.1877	9.34801
		36.4093	63.6885		45.5065	15.2825
		38.5995	13.0766		60.8685	9.34801
		86.9161	12.8878		65.2436	10.4255
		88.043	105.46		59.1306	56.7882
		29.8053	68.2421		41.8809	98.8509
		25.2657	80.3239		39.6792	8.89856
		34.4498	7.79532		94.8819	125.306
		79.9354	68.2421		26.1518	11.3454
		85.7096	20.9098		30.6066	11.3454
		58.4252	61.4364		39.6483	5.77235
		61.5419	16.4116		77.7115	10.4255
		80.5946	77.1666		57.5487	15.2825
		43.2205	108.468		52.4772	98.8509
		65.277	35.6725		23.8799	125.306
		95.727	6.76007		68.1809	8.89856
		66.9255	52.6465		50.7361	112.769
		33.5078	9.25528		96.1931	119.225
		96.5399	10.9298		123.285	11.0924
		76.7828	67.9926		84.5159	95.1845
		112.313	72.0831		48.1472	43.3143
		97.4482	65.6303		80.412	37.5016
		123.687	35.6725		124.003	43.061
		41.5169	28.8673		51.3516	30.1484
		80.4703	39.264		32.6082	32.788
		57.143	114.48		113.611	7.79532
		87.5561	103.347		7.74581	118.691
		93.8198	146.159		92.7873	118.714
		90.6114	160.138		102.553	131.413
		64.1527	131.333		21.0839	182.63
		35.9455	6.49592		35.9483	177.776
		61.1399	133.949		81.9662	45.2894
		31.2276	55.0234		90.6793	62.2287
		6.33977	82.1207		123.182	68.107
		64.1694	34.4613		14.7347	81.7838
		81.7419	166.476		88.1514	82.9392
		12.8522	112.616		50.7923	63.7336
		115.919	90.0763		35.1658	73.8565
		50.0778	101.967		71.5645	69.673
		46.7867	103.66		96.8229	108.491
		72.88	82.7619		135.493	121.167
		49.5037	8.16737		119.403	101.166
		79.0021	9.92415		67.5057	89.7661
		70.0968	24.2429		126.987	85.668
		20.8303	136.474		43.223	43.4567
		83.1731	72.7595		55.8515	6.49592
		72.1962	145.728		87.7406	103.525
		33.709	146.051		109.735	133.949
		74.3425	80.3239		90.9869	73.3186
		62.2825	20.9098		59.2529	25.4163
		0	93.1091		119.125	33.896
		47.9455	94.3665		90.9403	64.4731
		17.7475	113.016		50.0108	101.567
		108.657	78.1253		74.2234	6.82748
		75.1877	94.3665		43.5406	28.2167
		45.5065	122.578		108.508	104.323
		60.8685	109.309		120.836	54.5338
		65.2436	72.9586		91.9977	121.76
		59.1306	8.17617		96.1165	110.017
		41.8809	170.974		91.4682	130.544
		39.6792	8.12971		64.7664	119.441
		26.1518	106.458		35.3578	112.769
		30.6066	114.753		24.2519	133.344
		39.6483	114.48		58.4221	82.1958
		77.7115	133.949		27.898	75.8437
		57.5487	129.883		47.9493	131.954
		52.4772	11.5586		47.9455	144.873
		23.8799	91.4117		0	18.4862
		68.1809	55.0234		38.9706	126.147
		96.1931	155.48		67.0049	117.431
		123.285	37.4065		27.9964	122.127
		84.5159	63.6885		36.8673	113.127
		48.1472	141.749		19.4589	89.1373
		80.412	20.1972		19.4934	135.151
		124.003	119.999		11.8182	11.2562
		51.3516	87.0283		86.2643	133.132
		32.6082	67.5402		8.26645	83.0886
		113.611	127.423		77.6779	143.544
		7.74581	136.142		33.5104	38.6127
		92.7873	146.159		49.6684	63.7804
		102.553	5.90814		86.435	83.9383
		21.0839	98.2702		32.9089	49.0797
		35.9483	63.8096		18.3783	68.107
		81.9662	85.3003		36.3517	80.011
		90.6793	108.468		62.3211	13.6945
		123.182	68.4025		26.6818	60.979
		14.7347	36.3555		10.0652	16.469
		88.1514	8.78806		50.5523	110.111
		50.7923	6.76007		75.926	5.8332
		35.1658	15.0233		77.7531	27.6367
		71.5645	52.2581		22.8023	93.0641
		96.8229	141.749		80.9972	13.4828
		135.493	52.8282		78.9927	71.3148
		119.403	4.62023		40.473	82.7908
		67.5057	35.3353		19.8722	101.166
		126.987	20.1972		73.7039	17.5332
		43.223	121.895		55.6872	111.356
		55.8515	54.3451		46.1184	118.691
		87.7406	23.5723		89.5191	14.0701
		109.735	107.265		34.28	120.937
		90.9869	109.328		82.3055	114.443
		59.2529	109.736		34.2585	10.9918
		119.125	69.1043		81.157	62.2287
		90.9403	74.0571		75.2514	23.8203
		74.2234	72.9586		56.6008	58.0631
		43.5406	129.883		43.0681	44.0265
		108.508	6.90008		93.8779	100.482
		120.836	106.458		75.6165	106.645
		91.9977	119.999		119.424	101.344
		96.1165	121.895		89.3305	125.003
		91.4682	90.3737		96.1488	84.7988
		64.7664	8.3235		96.3432	101.567
		35.3578	35.3353		106.641	99.1498
		24.2519	127.07		79.2881	104.257
		58.4221	13.2074		90.559	96.1608
		27.898	52.6465		87.6538	80.011
		47.9493	82.1207		83.7767	90.1514
		47.9455	73.0135		108.987	86.8156
		0	98.0019		77.8894	10.6224
		38.9706	64.1796		50.3068	85.0082
		67.0049	118.275		111.676	61.2185
		27.9964	34.4613		116.803	99.3739
		36.8673	73.0135		37.9901	175.639
		19.4589	170.363		121.234	6.82748
		19.4934	137.809		71.3814	101.344
		11.8182	113.016		89.6429	99.1498
		86.2643	52.8282		120.762	26.6904
		8.26645	95.0192		49.2969	89.7661
		77.6779	63.5455		117.63	104.257
		49.6684	9.25528		110.021	149.618
		86.435	12.7162		99.9913	113.769
		32.9089	66.9325		0	128.135
		18.3783	13.0766		88.0169	112.966
		36.3517	8.41421		11.9982	8.17617
		62.3211	122.71		60.8107	170.974
		26.6818	43.6392		83.1731	81.7838
		10.0652	166.476		35.3578	28.2167
		50.5523	170.363		72.2971	13.6945
		75.926	6.90008		41.5796	14.0701
		77.7531	9.90625		14.6565	90.1514
		22.8023	101.967		59.2397	125.899
		80.9972	127.07		31.7105	8.12971
		78.9927	11.2622		23.6082	118.977
		40.473	6.49592		25.4641	138.246
		19.8722	9.87363		121.338	133.949
		73.7039	11.1521		43.5778	13.6393
		55.6872	78.1253		78.5847	182.539
		46.1184	142.959		79.2904	177.776
		89.5191	87.0283		121.778	60.979
		34.28	109.328		15.6317	118.574
		82.3055	31.5136		30.9449	79.2912
		34.2585	55.8111		54.0866	104.323
		81.157	10.9298		95.2664	5.90814
		75.2514	28.8673		24.4594	55.2863
		56.6008	15.0233		33.8364	118.379
		43.0681	13.2074		27.4243	23.7229
		93.8779	12.7162		40.8163	75.5252
		75.6165	8.09038		86.968	37.6902
		119.424	90.8712		44.2686	118.922
		89.3305	13.0534		94.6003	86.9783
		96.1488	7.79532		46.9912	8.78806
		96.3432	61.4364		64.3827	113.127
		106.641	8.41421		54.0542	18.656
		79.2881	63.7794		49.8892	52.2581
		90.559	5.90814		90.8944	8.26819
		87.6538	65.0568		20.7538	11.2562
		83.7767	88.676		91.6485	4.62023
		108.987	13.2719		68.9295	23.6778
		77.8894	124.069		117.625	43.4567
		50.3068	122.578		9.34503	49.0531
		111.676	63.7794		87.616	30.3965
		116.803	13.2719		40.5919	133.132
		37.9901	157.505		91.8115	157.251
		121.234	108.225		16.9925	43.3143
		71.3814	84.32		128.662	82.9392
		89.6429	90.8712		110.227	16.469
		120.762	21.3176		154.721	86.8156
		49.2969	8.12971		95.8301	149.618
		117.63	92.6163		70.5981	119.641
		110.021	6.88948		88.5153	119.225
		128.398	103.66		137.531	120.438
		41.5796	11.2622		43.9379	10.6945
		50.6517	63.7408		125.286	36.6707
		100.377	160.138		116.438	148.203
		40.6947	98.2702		93.8077	104.896
		60.0796	52.2581		117.649	30.1484
		108.657	149.216		82.2124	8.63389
		67.0049	12.8878		66.0369	124.462
		93.2424	9.92415		115.136	54.6761
		0	24.2429		140.837	133.344
		56.0654	68.4025		57.5984	145.837
		69.4546	109.736		155.617	33.896
		71.4577	31.5136		100.174	89.1373
		63.4192	61.1997		86.7513	99.873
		61.8795	8.17617		128.684	23.8203
		150.096	157.505		26.5062	101.054
		73.6204	155.48		139.276	58.4168
		57.5969	9.90625		130.607	55.3152
		84.454	89.0685		88.5376	110.111
		93.078	122.71		11.7004	120.937
		148.238	9.87363		0	118.574
		34.4495	63.8096		79.6011	128.662
		51.668	65.0568		11.5899	8.86329
		61.7229	55.1411		57.2716	21.7285
		112.728	56.0523		72.1962	119.295
		41.2105	8.09038		24.2519	46.7523
		59.7694	16.4116		62.3438	11.0924
		63.4189	146.051		50.6517	92.9153
		34.7051	109.309		8.17403	82.1958
		73.6474	115.419		52.6345	84.7988
		60.8127	33.5875		20.9064	75.5252
		84.9299	67.5402		12.7908	99.4338
		20.5478	54.3451		13.7879	50.1428
		103.625	69.1043		109.796	114.76
		86.7468	90.3737		32.5182	113.769
		8.49716	55.8111		79.5666	43.6502
		115.741	112.616		55.7373	8.41421
		57.4523	137.809		70.7809	13.4828
		69.2082	114.753		110.443	18.656
		100.424	127.423		18.3868	124.462
		144.606	8.3235		24.3889	149.619
		50.6072	108.225		48.6775	162.328
		70.9326	103.347		85.58	119.202
		49.8431	11.5586		22.0059	69.1797
		120.579	136.474		24.648	5.69901
		25.633	170.974		30.096	9.58186
		158.495	115.419		52.4701	10.6945
		140.894	30.9636		37.0804	5.69901
		178.049	85.3003		91.6877	11.2622
		77.5986	88.676		58.2266	6.26397
		29.5985	89.813		53.4805	6.49592
		55.9721	164.75		42.4422	83.0886
		147.52	86.0616		58.5941	49.0531
		41.1815	14.0506		79.9386	61.0986
		145.879	55.1411		24.2852	32.788
		124.206	21.3176		92.4849	135.151
		80.0456	89.813		57.3347	58.0631
		98.839	6.88948		106.251	8.63389
		64.2866	67.9926		10.8057	48.161
		66.4047	98.0019		86.9456	54.5338
		90.8885	66.9325		51.0064	56.4117
		139.223	33.5875		80.356	68.7292
		65.5585	57.5939		25.0279	73.3186
		173.686	79.1901		117.039	128.135
		109.671	77.1666		98.5834	43.6502
		59.6467	13.0534		143.64	96.7613
		107.95	84.32		95.2895	111.835
		17.728	82.7619		80.1605	141.622
		134.403	63.7408		92.5923	192.505
		125.027	40.3741		128.841	63.7336
		38.5063	43.6392		55.3829	10.6224
		62.3438	92.6163		114.721	135.795
		23.0252	160.069		108.506	121.76
		62.1186	11.3783		92.0656	119.641
		44.5358	107.265		116.671	88.911
		17.7475	72.7595		82.1394	151.312
		38.9706	30.9636		61.7713	147.979
		0	164.75		115.852	44.0757
		93.2424	160.069		134.772	92.0828
		66.9341	11.1521		51.7789	13.0534
		27.8155	36.3555		145.284	75.8437
		55.8703	134.773		92.1444	58.3668
		58.1787	39.264		89.1653	7.79532
		50.7883	93.1091		128.055	112.966
		59.049	142.959		33.8831	37.6902
		31.339	134.773		134.055	8.41421
		77.207	56.0523		125.705	45.5523
		8.90299	4.62023		50.3391	110.017
		16.3122	72.0831		88.0169	125.899
		64.3725	64.1796		79.6011	5.90814
		43.7002	95.0192		0	56.4117
		34.9774	57.5939		76.6409	120.677
		23.352	114.129		42.4743	50.7644
		54.0511	119.968		33.709	71.3148
		38.5179	149.216		58.4221	96.6648
		89.4568	89.0685		23.0252	125.003
		110.95	11.3783		100.377	26.6904
		67.5573	74.0571		85.4368	73.8565
		64.5163	86.0616		31.1748	5.8332
		109.749	8.78806		76.873	44.0265
		56.5923	131.333		77.8978	85.0082
		97.6263	9.25954		69.9377	8.12971
		23.3314	145.728		66.4957	120.677
		85.0819	23.5723		51.8653	133.769
		85.1861	63.5455		69.9871	131.954
		27.3416	40.3741		25.0723	50.7644
		52.3476	114.129		8.83268	65.8413
		73.5075	105.46		59.8704	104.525
		112.88	9.25954		77.0982	149.619
		32.336	65.6303		57.2588	9.58186
		74.5945	90.0763		38.711	11.2622
		68.1573	91.4117		16.3784	9.05737
		52.9132	37.4065		66.1311	52.2581
		84.9519	118.275		108.529	148.203
		79.9769	79.1901		123.544	101.054
		119.146	119.968		44.0282	162.328
		101.657	14.0506		48.9593	17.7698
		68.072	136.142		119.028	11.2313
		115.211	124.069		79.5519	8.26819
		53.6125	61.1997		53.6558	104.896
		50.9774	86.1999		103.024	58.4168
		71.2344	29.3465		34.3721	119.202
		94.1884	70.6964		103.495	38.8003
		73.5056	84.1674		74.814	55.4929
		41.5944	49.7021		49.7039	85.668
		102.562	97.0436		58.0851	17.5332
		83.6955	64.9964		90.4009	96.1608
		32.3433	84.1674		62.3602	8.17617
		83.4218	71.8065		128.132	130.544
		35.6387	55.7193		47.1638	111.356
		90.8287	24.3005		86.4088	88.911
		105.582	63.7437		75.8509	6.26397
		77.2842	34.5537		64.7349	58.3668
		87.0177	109.55		81.6372	9.05737
		81.0719	30.778		67.1166	63.1715
		66.3113	25.6514		122.779	118.714
		59.2397	31.0619		95.6145	128.662
		52.6345	23.6575		49.5451	122.188
		31.1748	6.7004		128.526	15.0622
		47.3778	103.25		48.5244	100.656
		17.0246	132.564		29.2317	143.544
		45.5065	144.569		57.3449	171.23
		36.8673	90.6532		77.2901	166.346
		27.8155	41.6867		64.364	38.6127
		69.4546	37.6405		37.003	157.251
		59.6843	9.97778		88.2621	55.3152
		0	61.1193		60.6941	99.4338
		56.2381	69.1971		34.8337	61.0986
		54.5199	77.631		73.6415	135.795
		46.2941	73.9371		13.0441	33.0335
		86.7443	11.1887		83.2073	165.482
		33.9319	129.071		88.0041	56.0523
		50.2709	159.314		86.7333	15.719
		19.5229	136.052		64.115	114.443
		23.6256	145.709		58.5383	8.86329
		82.7027	19.3091		66.3113	122.188
		46.798	8.81579		59.2397	112.27
		28.4893	112.085		52.6345	11.2286
		7.85109	37.6405		31.1748	63.7804
		43.5345	88.7973		47.3778	33.0335
		35.8616	64.3336		17.0246	37.5016
		29.4671	50.206		45.5065	131.413
		82.6607	127.102		36.8673	151.312
		92.7038	65.6747		27.8155	165.482
		43.9783	60.7724		69.4546	181.159
		15.6167	24.6895		59.6843	21.7285
		44.9069	159.58		0	123.668
		87.8688	30.1317		56.2381	39.0828
		71.1417	175.253		54.5199	69.673
		43.2324	41.6175		46.2941	27.6367
		72.6088	45.5265		86.7443	61.2185
		50.9795	60.3716		33.9319	158.063
		76.9083	158.528		50.2709	38.375
		59.5577	103.25		19.5229	170.974
		48.6345	159.314		23.6256	111.835
		79.7271	87.2101		82.7027	45.5523
		63.2482	95.3292		46.798	171.23
		48.8798	151.549		28.4893	5.11208
		98.3463	71.8065		7.85109	14.0506
		59.886	16.4551		43.5345	141.622
		55.6167	22.0889		35.8616	57.8106
		95.9142	18.0157		29.4671	45.2894
		80.6397	68.6971		82.6607	10.9918
		109.717	88.7973		92.7038	118.922
		56.3407	26.1548		43.9783	119.295
		93.2192	49.0986		15.6167	50.1428
		74.092	49.7021		44.9069	15.0622
		79.9944	55.7193		87.8688	112.27
		97.8739	16.4551		71.1417	123.668
		76.9836	65.5494		43.2324	147.172
		57.7823	37.1643		72.6088	55.2863
		49.116	166.487		50.9795	92.0828
		73.9665	132.564		76.9083	158.063
		47.5863	136.052		59.5577	167.681
		15.6994	87.2101		48.6345	20.6541
		79.2691	28.6505		79.7271	13.6393
		82.1382	29.3465		63.2482	93.0641
		4.55339	66.8238		48.8798	79.2912
		104.233	144.569		98.3463	46.7523
		41.8958	145.709		59.886	100.656
		63.7896	95.3292		55.6167	9.30922
		85.7585	33.8047		95.9142	103.525
		55.5645	71.3993		80.6397	13.0534
		81.7464	64.3336		109.717	51.4409
		73.7225	63.6153		56.3407	38.051
		128.398	14.879		93.2192	144.873
		41.5796	8.98828		74.092	118.379
		50.6517	34.5537		79.9944	145.837
		100.377	10.1606		97.8739	167.681
		40.6947	29.5361		76.9836	126.402
		60.0796	38.91		57.7823	159.331
		108.657	9.5287		49.116	173.007
		67.0049	54.4156		73.9665	108.491
		93.2424	50.206		47.5863	99.3739
		0	35.8408		15.6994	147.979
		56.0654	11.1887		79.2691	166.346
		69.4546	127.102		82.1382	5.11208
		71.4577	89.5414		4.55339	15.2219
		63.4192	129.902		104.233	9.30922
		61.8795	65.6747		41.8958	69.1797
		150.096	26.1548		63.7896	64.4731
		73.6204	24.0656		85.7585	118.977
		84.454	16.4623		55.5645	36.6707
		93.078	86.1999		81.7464	11.2286
		148.238	109.55		73.7225	147.172
		34.4495	60.7724		73.9363	97.4507
		51.668	84.8194		31.7105	54.6761
		61.7229	113.998		20.9064	14.771
		112.728	106.795		76.873	83.9383
		41.2105	30.778		31.2017	56.0523
		59.7694	24.6895		66.1583	4.62023
		63.4189	10.1606		60.8685	51.4409
		34.7051	35.8408		19.4589	14.771
		73.6474	33.646		55.8703	61.8844
		60.8127	159.58		71.4577	20.8886
		84.9299	66.3667		18.0474	95.1845
		20.5478	111.338		56.2381	18.4862
		103.625	96.6129		0	38.375
		86.7468	76.6523		8.15483	126.402
		8.49716	90.6532		12.0114	149.156
		115.741	19.3091		94.2072	121.167
		57.4523	151.549		25.0077	175.639
		69.2082	96.7632		93.6799	182.539
		100.424	25.6514		51.8015	20.6541
		144.606	74.4683		68.271	97.4507
		50.6072	90.3654		96.2702	149.156
		70.9326	91.0082		38.0045	17.7698
		49.8431	32.2521		33.4204	38.8003
		120.579	49.0986		55.1141	86.9783
		25.633	120.456		78.8184	84.6335
		158.495	40.074		37.2873	30.3965
		140.894	54.8024		27.6163	119.441
		178.049	60.6776		35.5108	138.246
		77.5986	126.035		70.9811	23.7229
		29.5985	72.6173		95.841	68.7292
		55.9721	61.2089		41.6117	133.769
		147.52	9.31303		99.8862	65.8413
		41.1815	120.782		78.7017	8.78806
		145.879	103.023		32.6864	84.6335
		124.206	31.0619		28.3509	126.147
		80.0456	8.41114		79.273	159.331
		98.839	49.2726		68.4254	9.25954
		64.2866	24.3005		32.9406	43.061
		66.4047	65.5494		106.084	117.431
		90.8885	8.98828		42.4092	120.438
		139.223	14.0205		91.8893	44.0757
		65.5585	24.0656		25.6077	9.25954
		173.686	15.5878		98.6915	15.7085
		109.671	9.17506		65.9582	122.127
		59.6467	70.9511		65.9199	49.0797
		107.95	38.5024		45.8293	114.76
		17.728	69.1971		100.628	15.719
		134.403	49.0538		82.1035	181.159
		125.027	51.9724		130.449	173.007
		90.2076	66.3667		106.988	15.7085
		14.6565	73.2986		101.013	11.2313
		8.17403	113.998		109.809	55.4929
		85.4368	16.2027		123.931	14.0506
		19.3218	97.0436		72.8704	15.2219
		65.1873	106.795		104.073	82.7908
		75.1877	111.338		106.017	38.051
		27.9964	72.6173		102.101	61.8844
		66.9341	124.301		127.279	100.482
		56.0654	11.6758		94.8415	48.161
		0	12.9881		69.1094	192.505
		59.6843	122.505		128.85	57.8106
		18.0474	87.4596		136.017	106.645
		10.6215	45.1034		57.0924	92.9153
		111.031	61.0132		135.087	39.0828
		35.9994	54.9592		89.9107	25.4163
		87.7039	52.9912		104.708	23.6778
		60.9978	45.1034		138.989	99.873
		76.606	76.6622		54.3682	96.7613
		112.395	22.2609		137.042	96.6648
		25.8373	11.9973		129.474	104.525
		31.9064	8.09769		92.3034	20.8886
		56.1969	64.9964		11.9982	182.63
		90.2849	96.6129		11.5899	63.1715
		30.1794	124.301		76.6409	86.1999
		30.7832	8.38118		0	81.8674
		23.1719	5.75152		48.9769	49.6051
		52.9357	74.4683		74.3425	49.6856
		93.4872	6.10606		27.898	133.412
		44.0676	20.7211		62.1186	9.70423
		99.6314	112.085		40.6947	8.97214
		61.2274	166.487		19.3218	99.335
		50.329	71.3993		47.3778	6.7004
		43.8661	29.5361		31.2017	96.1087
		64.2805	41.2727		23.4895	60.9511
		82.9151	14.1074		113.926	93.5976
		18.172	67.8228		35.6109	96.1087
		100.637	151.154		68.7086	43.8847
		58.6336	114.661		54.4679	35.3128
		108.1	32.5002		67.9947	9.03351
		7.58224	13.7317		113.591	87.407
		95.1109	8.81579		6.88977	66.553
		48.7318	9.32381		19.3823	64.4571
		82.0659	8.09769		42.0954	11.1887
		30.8518	90.3654		84.6927	13.2591
		117.83	93.0514		12.5677	35.0719
		99.2963	49.5112		23.7679	8.81579
		146.124	8.29062		38.2908	18.8756
		103.457	41.6867		49.0198	103.552
		85.225	54.4156		75.7872	43.791
		100.29	143.942		32.6705	54.5247
		134.286	24.8348		82.9856	87.407
		54.9405	141.826		51.1157	108.809
		118.199	12.072		62.9594	11.1968
		114.547	86.0392		47.6712	59.8438
		100.161	101.884		48.2437	10.1659
		124.813	21.8302		81.9665	48.0148
		90.3132	114.372		31.7946	90.5205
		69.5202	67.3341		81.7109	37.8011
		124.015	92.6491		62.1763	8.97214
		141.739	96.7972		109.579	42.4401
		59.1397	76.6622		18.4489	86.8206
		149.013	41.2727		76.8441	14.0144
		98.1819	102.387		51.5044	49.2058
		97.1677	93.0514		84.1825	38.2197
		136.212	142.506		15.4887	10.1983
		40.1714	15.5878		121.691	133.412
		141.349	70.6964		103.488	79.9521
		133.118	60.67		145.808	81.5505
		66.3113	86.0392		85.1383	10.9825
		59.2397	49.2686		70.284	156.699
		52.6345	6.10606		81.0373	106.024
		31.1748	77.631		126.186	118.521
		47.3778	16.4623		53.0975	97.1929
		17.0246	6.43616		115.568	173.681
		45.5065	9.32381		104.802	101.788
		36.8673	143.942		82.5826	17.2593
		27.8155	148.78		106.783	113.895
		69.4546	9.97778		71.7313	53.8494
		59.6843	30.1317		54.1006	48.9055
		0	63.6153		105.161	35.7329
		56.2381	101.884		128.845	13.0334
		46.2941	94.594		45.6294	62.3937
		86.7443	53.2511		145.532	37.8011
		33.9319	21.8302		88.6013	118.521
		50.2709	94.594		77.8843	100.137
		19.5229	112.485		117.995	8.15579
		23.6256	62.9322		23.2601	10.9825
		82.7027	97.3471		127.293	56.6666
		46.798	110.511		118.646	49.2258
		28.4893	23.6575		83.0108	11.1887
		7.85109	8.41114		60.8107	100.147
		43.5345	114.372		57.2716	54.6009
		35.8616	49.2686		42.4743	86.1999
		29.4671	14.1074		48.9769	72.0668
		82.6607	11.6758		0	20.0971
		92.7038	67.8228		62.2825	73.6115
		43.9783	60.6291		47.9493	14.3588
		15.6167	14.0205		44.5358	81.8674
		44.9069	49.5112		60.0796	38.3389
		87.8688	112.485		65.1873	115.345
		71.1417	22.0889		17.0246	13.5089
		43.2324	12.072		66.1583	4.54719
		72.6088	186.962		54.8214	91.9562
		50.9795	49.0538		103.058	11.7949
		76.9083	101.475		47.3278	72.0668
		59.5577	49.2726		33.3158	4.54719
		48.6345	8.29062		36.501	11.1968
		79.7271	67.3341		37.0079	72.3074
		63.2482	62.9322		98.4649	48.6809
		48.8798	120.456		46.0036	10.092
		98.3463	61.0132		33.6835	60.9085
		59.886	72.2447		12.2458	15.5227
		55.6167	5.75152		57.2537	7.20581
		95.9142	54.9592		36.4093	10.9896
		80.6397	22.2609		38.5995	13.2591
		109.717	24.8348		86.9161	118.825
		56.3407	11.9299		88.043	100.369
		93.2192	20.2491		29.8053	173.681
		74.092	73.9371		25.2657	188.961
		79.9944	89.5414		34.4498	9.32078
		97.8739	84.8194		79.9354	8.41114
		76.9836	103.023		85.7096	13.1474
		57.7823	51.9724		58.4252	8.15783
		49.116	6.43616		61.5419	14.3329
		73.9665	20.2491		67.3757	101.788
		47.5863	175.253		80.5946	91.9562
		15.6994	41.6175		43.2205	119.033
		79.2691	9.17506		65.277	78.494
		82.1382	80.0947		95.727	76.3306
		4.55339	61.2089		66.9255	66.1455
		104.233	12.9881		33.5078	120.401
		41.8958	37.1643		96.5399	135.075
		63.7896	151.154		76.7828	49.6051
		85.7585	45.5265		52.4471	5.92349
		55.5645	73.2986		112.313	43.7891
		81.7464	52.9912		97.4482	100.137
		73.7225	11.9973		123.687	73.7899
		73.9363	148.78		41.5169	61.2138
		31.7105	11.9299		80.4703	101.708
		20.9064	63.7437		57.143	90.2859
		76.873	18.0157		87.5561	43.791
		31.2017	91.0082		93.8198	17.2593
		66.1583	40.074		90.6114	188.961
		60.8685	20.7211		64.1527	119.033
		19.4589	133.038		35.9455	66.3046
		55.8703	122.505		61.1399	52.9912
		71.4577	8.38118		31.2276	30.2925
		18.0474	142.506		6.33977	49.2058
		56.2381	14.7017		64.1694	72.3074
		0	54.8024		81.7419	47.2201
		8.15483	13.7317		12.8522	81.7866
		12.0114	87.4596		115.919	11.9973
		94.2072	128.668		50.0778	156.699
		25.0077	76.6523		46.7867	38.3389
		93.6799	70.9511		72.88	8.09769
		51.8015	80.0947		49.5037	37.0623
		68.271	61.1193		79.0021	139.798
		96.2702	60.3716		70.0968	59.8438
		38.0045	14.879		21.7329	48.6809
		33.4204	129.902		121.338	118.825
		55.1141	16.2027		109.796	47.2201
		78.8184	92.6491		66.4957	54.1977
		37.2873	53.2511		113.926	42.2012
		27.6163	97.3471		103.058	56.6666
		35.5108	66.8238		41.8809	15.0813
		70.9811	186.962		86.2643	27.716
		95.841	72.2447		59.049	6.10606
		41.6117	11.9068		150.096	88.6829
		78.7017	9.31303		111.031	113.895
		32.6864	123.733		86.7443	20.0971
		28.3509	102.762		94.2072	100.927
		79.273	6.7004		100.463	18.2556
		68.4254	38.91		96.0657	98.204
		32.9406	33.646		0	78.494
		106.084	32.2521		78.324	122.174
		42.4092	38.5024		134.598	152.408
		91.8893	66.9352		67.8033	8.81579
		25.6077	158.528		67.7129	97.1929
		98.6915	11.9068		9.98028	9.33012
		65.9582	66.9352		118.061	48.0148
		65.9199	114.661		98.5668	46.4959
		45.8293	102.387		94.0254	9.32381
		82.1035	60.6776		50.3828	13.0232
		130.449	141.826		109.179	99.335
		106.988	9.5287		91.0507	100.369
		101.013	32.5002		129.164	135.313
		109.809	60.6291		162.108	18.9327
		123.931	129.071		121.859	98.7534
		72.8704	28.6505		89.9428	8.09769
		104.073	33.8047		115.363	13.1474
		106.017	96.7632		164.581	5.10068
		102.101	101.475		71.4664	14.7245
		127.279	96.7972		67.3938	139.798
		94.8415	110.511		155.31	9.32078
		69.1094	133.038		35.7652	12.072
		128.85	128.668		127.139	100.147
		136.017	106.025		140.831	66.553
		57.0924	126.035		52.5	18.8756
		135.087	14.7017		8.93959	108.809
		89.9107	102.762		118.394	123.871
		104.708	68.6971		128.499	43.9284
		138.989	106.025		159.759	99.7915
		54.3682	120.782		29.7594	49.6856
		137.042	60.67		128.506	43.8847
		129.474	123.733		9.38629	5.92349
		79.7358	89.0756		13.305	33.4819
		23.6082	81.5794		39.7885	15.0813
		12.7908	89.0756		133.582	10.1659
		77.8978	47.8217		177.3	90.5205
		62.5751	109.838		159.742	10.092
		65.2436	81.5794		71.8032	81.7866
		19.4934	109.838		165.176	54.1977
		58.1787	47.8217		33.0921	70.5676
		63.4192	72.8141		74.0194	106.024
		10.6215	38.1238		123.84	6.10606
		54.5199	6.67835		142.851	46.4959
		8.15483	78.9075		129.839	91.6385
		0	5.02796		99.282	22.5108
		8.24772	28.1001		154.658	55.3515
		100.463	36.8278		107.628	66.1075
		26.8548	97.9175		91.2946	8.15783
		88.3221	44.7368		54.9705	5.10068
		53.0024	36.7378		69.9783	53.8494
		69.1264	10.5916		148.156	76.3306
		101.972	52.8298		152.921	66.3046
		30.3631	33.9658		133.107	46.6023
		28.9958	40.8994		116.109	9.32381
		52.2943	67.1564		114.522	114.69
		81.4714	6.67835		20.8303	60.9511
		30.9536	97.9175		83.1731	35.3128
		31.3342	148.973		72.1962	33.4819
		63.3304	40.8994		33.709	114.69
		91.8785	46.624		74.3425	63.0928
		39.1873	6.85036		62.2825	74.3867
		96.8111	43.9672		0	73.7899
		70.5904	5.02796		47.9455	54.5247
		71.3055	31.4427		17.7475	8.41114
		72.9348	51.503		108.657	51.0997
		27.5438	39.9879		75.1877	58.6691
		100.964	48.9984		45.5065	161.967
		48.1324	72.8141		60.8685	93.5976
		97.654	44.7368		65.2436	9.03351
		18.1518	63.7794		59.1306	43.7891
		94.2542	87.5275		41.8809	10.21
		59.3008	46.624		39.6792	174.172
		71.6145	90.5393		94.8819	63.0928
		37.7868	5.03321		26.1518	88.6829
		107.218	20.402		30.6066	91.6385
		88.6825	11.3081		77.7115	10.21
		135.839	6.85036		57.5487	165.559
		102.6	34.4851		52.4772	118.695
		92.9459	26.9934		23.8799	12.072
		103.299	31.7988		68.1809	115.345
		65.5057	9.48226		50.7361	42.4401
		108.401	5.46425		96.1931	51.0997
		107.127	48.4388		123.285	56.2798
		98.3319	43.9672		84.5159	49.2258
		123.373	90.5393		48.1472	27.716
		90.0241	7.16823		80.412	58.6691
		66.1415	108.861		124.003	213.469
		124.021	6.59304		51.3516	48.9055
		135.774	28.1001		32.6082	100.927
		54.7325	8.76511		113.611	146.773
		139.318	105.264		7.74581	13.7634
		90.8349	78.9075		92.7873	64.4571
		98.8377	13.7261		102.553	135.313
		134.984	84.0993		21.0839	123.871
		46.476	5.03321		35.9483	74.3867
		136.122	13.9255		81.9662	73.6115
		128.228	74.2239		90.6793	122.174
		74.8903	13.7261		123.182	14.3588
		25.4641	36.7378		14.7347	14.3329
		13.7879	63.7794		88.1514	14.7245
		69.9377	46.4661		50.7923	174.172
		21.1938	27.6859		35.1658	165.559
		54.8214	44.6718		71.5645	10.9896
		59.1306	74.2239		96.8229	8.15579
		50.7883	48.4388		135.493	38.2197
		61.8795	38.1238		119.403	35.7329
		16.2342	105.264		67.5057	60.9085
		46.2941	10.5916		126.987	66.1455
		8.24772	20.402		43.223	52.9912
		0	41.2642		55.8515	11.9973
		96.0657	133.152		87.7406	42.2012
		19.767	120.056		109.735	70.5676
		81.6987	5.47612		90.9869	22.6999
		45.1801	4.94961		59.2529	79.9521
		61.1388	106.935		119.125	61.2138
		96.898	31.4427		90.9403	35.0719
		27.5956	34.4851		50.0108	86.8206
		21.5829	77.8469		74.2234	22.5108
		44.2577	8.62567		43.5406	40.667
		74.1381	11.3081		108.508	26.1809
		25.4615	13.9255		120.836	10.1983
		16.8755	48.9984		91.9977	9.33012
		38.7689	133.152		96.1165	120.401
		66.2576	5.47612		91.4682	13.0232
		84.3308	9.00189		115.358	55.3515
		31.0294	112.409		78.5847	40.667
		88.9025	26.9934		79.5666	163.9
		71.3705	55.7013		69.9871	18.2556
		41.8787	8.49617		68.7086	9.70423
		28.6814	10.9841		33.3158	15.5227
		69.3242	51.503		94.8819	118.695
		66.8719	8.76511		77.6779	26.1809
		34.3109	31.7988		77.207	33.0266
		94.1505	127.849		57.5969	8.32103
		43.5796	118.894		87.7039	103.552
		92.6687	6.59304		50.2709	54.6009
		22.8414	46.4661		93.6799	146.773
		86.9687	77.8469		88.3221	129.295
		64.2042	55.7013		81.6987	13.5089
		66.7124	87.5275		134.598	101.708
		36.5821	27.6859		78.8149	37.0623
		103.259	5.46425		0	161.967
		84.7977	67.1564		69.5795	213.469
		130.334	7.16823		66.9954	6.7004
		95.2896	127.849		129.116	14.0144
		91.4577	118.894		63.1132	56.2798
		97.9126	108.861		60.3877	43.9284
		118.402	4.94961		45.0941	129.295
		69.1171	9.00189		86.1597	90.2859
		102.034	104.477		57.7547	33.0266
		99.1503	36.8278		67.6608	7.20581
		90.6964	39.9879		105.996	8.32103
		115.815	120.056		91.7945	13.0334
		82.9829	106.935		19.5251	11.7949
		58.1703	8.62567		56.5007	30.2925
		117.001	112.409		31.9458	152.408
		127.549	104.477		77.5882	46.6023
		46.5944	52.8298		117.311	22.6999
		132.81	148.973		90.8735	163.9
		82.8274	8.49617		54.2887	176.048
		92.6979	13.468		99.3519	18.9327
		127.479	10.9841		99.313	101.842
		44.3446	13.468		13.065	62.3937
		127.875	9.48226		98.5362	98.204
		119.991	33.9658		126.793	13.7634
		21.7329	41.2642		86.8861	135.075
		121.338	84.0993		14.3293	66.1075
		109.796	111.102		104.986	176.048
		66.4957	111.102		109.541	99.7915
		113.926	44.6718		64.3861	81.5505
		103.058	10.5305		143.954	98.7534
		41.8809	10.5305		129.952	101.842
		86.2643	72.8141		151.068	76.7599
		150.096	38.1238		20.0239	25.0587
		111.031	6.67835		65.3127	48.6945
		86.7443	78.9075		25.6572	109.921
		94.2072	5.02796		106.075	76.7599
		100.463	28.1001		98.2317	109.921
		96.0657	36.8278		118.139	73.9155
		0	97.9175		82.9834	20.6064
		78.324	44.7368		24.3265	49.4145
		134.598	36.7378		41.4219	7.33236
		67.8033	10.5916		7.91006	48.6945
		67.7129	52.8298		35.6294	49.4145
		9.98028	33.9658		36.551	7.33236
		118.061	40.8994		87.3327	25.0587
		98.5668	67.1564		46.1674	73.9155
		94.0254	11.6953		139.731	83.6205
		50.3828	12.49		73.1583	20.6064
		109.179	6.67835		13.6273	83.6205
		91.0507	97.9175		51.2894	64.7364
		129.164	148.973		56.9539	51.2806
		162.108	40.8994		80.4623	9.02502
		121.859	46.624		71.1164	80.9709
		89.9428	6.85036		64.7664	74.667
		115.363	43.9672		35.3578	24.5335
		164.581	5.02796		24.2519	92.9799
		71.4664	31.4427		58.4221	14.8584
		67.3938	51.503		27.898	108.468
		155.31	39.9879		47.9493	88.3202
		35.7652	48.9984		47.9455	54.8825
		127.139	72.8141		0	74.667
		140.831	44.7368		67.0049	64.3441
		52.5	63.7794		27.9964	5.02796
		8.93959	87.5275		36.8673	63.0462
		118.394	46.624		19.4589	33.847
		128.499	90.5393		19.4934	24.5335
		159.759	5.03321		11.8182	64.3441
		29.7594	20.402		86.2643	91.1318
		128.506	11.3081		8.26645	4.71767
		9.38629	6.85036		77.6779	56.4412
		13.305	34.4851		33.5104	58.8348
		39.7885	26.9934		49.6684	6.85036
		133.582	31.7988		86.435	9.5369
		177.3	9.48226		32.9089	5.02796
		159.742	5.46425		18.3783	16.0111
		71.8032	48.4388		36.3517	63.4255
		165.176	43.9672		62.3211	56.9994
		33.0921	90.5393		26.6818	14.9635
		74.0194	7.16823		10.0652	51.2806
		123.84	108.861		50.5523	9.50581
		142.851	6.59304		75.926	63.6212
		129.839	28.1001		77.7531	59.6607
		99.282	8.76511		22.8023	54.3085
		154.658	105.264		80.9972	111.06
		107.628	78.9075		78.9927	66.8122
		91.2946	13.7261		40.473	74.7265
		54.9705	84.0993		19.8722	106.671
		69.9783	8.88849		73.7039	11.3081
		148.156	30.6419		55.6872	6.85036
		152.921	12.0484		46.1184	12.2323
		133.107	5.6704		89.5191	31.7988
		116.109	5.03321		34.28	9.48226
		114.522	13.9255		82.3055	5.46425
		49.5334	74.2239		34.2585	9.50581
		79.2904	30.6419		81.157	48.7747
		70.7809	13.7261		75.2514	50.2807
		8.83268	36.7378		56.6008	91.1831
		67.9947	63.7794		43.0681	109.258
		37.0079	46.4661		93.8779	63.6212
		30.6066	27.6859		75.6165	130.204
		49.6684	44.6718		119.424	102.628
		16.3122	74.2239		89.3305	40.8843
		93.078	48.4388		96.1488	9.02502
		76.606	38.1238		96.3432	92.9799
		23.6256	105.264		106.641	12.2323
		68.271	10.5916		79.2881	18.8468
		69.1264	20.402		90.559	48.1145
		61.1388	41.2642		87.6538	56.9994
		67.7129	133.152		83.7767	48.7747
		43.2767	120.056		108.987	74.7406
		66.9954	5.47612		77.8894	12.5105
		16.5337	4.94961		50.3068	39.1694
		0	106.935		111.676	59.6607
		62.1559	31.4427		116.803	50.2807
		68.6616	34.4851		37.9901	74.7406
		48.6239	77.8469		121.234	79.3076
		31.4119	8.62567		71.3814	78.8632
		20.2992	11.3081		89.6429	63.0462
		57.7241	13.9255		120.762	54.3085
		46.1342	48.9984		49.2969	39.9417
		99.7037	133.152		110.021	133.078
		115.256	5.47612		49.5334	111.06
		54.5762	9.00189		79.2904	48.9743
		35.4782	112.409		70.7809	23.3977
		49.8208	26.9934		8.83268	89.8595
		111.33	55.7013		67.9947	70.3067
		72.6318	8.49617		37.0079	102.885
		45.9537	10.9841		30.6066	8.09727
		96.1538	51.503		49.6684	66.8122
		33.2375	8.76511		16.3122	130.204
		94.6625	31.7988		93.078	89.053
		73.2398	127.849		76.606	7.83764
		43.6496	118.894		23.6256	100.947
		59.8016	6.59304		68.271	71.1467
		81.5785	46.4661		69.1264	14.8584
		61.0292	77.8469		61.1388	16.0111
		119.499	55.7013		67.7129	48.9743
		45.0471	87.5275		43.2767	107.203
		78.1424	27.6859		66.9954	52.5471
		77.0914	5.46425		16.5337	4.71767
		64.2023	67.1564		0	39.9417
		86.7751	7.16823		62.1559	58.8348
		66.679	127.849		68.6616	80.9709
		116.455	118.894		48.6239	74.7265
		92.3597	108.861		31.4119	102.628
		58.2406	4.94961		20.2992	89.053
		120.138	9.00189		57.7241	12.2559
		53.7864	104.477		46.1342	128.304
		38.0115	36.8278		99.7037	100.377
		57.3541	39.9879		115.256	23.3977
		79.146	120.056		54.5762	48.1646
		62.1303	106.935		35.4782	58.3762
		32.2606	8.62567		49.8208	39.8143
		88.7023	112.409		111.33	108.468
		68.5068	104.477		72.6318	33.847
		27.6876	52.8298		45.9537	18.8468
		80.6084	148.973		96.1538	7.83764
		21.7131	8.49617		33.2375	107.203
		80.5018	13.468		94.6625	158.123
		90.3124	10.9841		73.2398	129.068
		78.8798	13.468		43.6496	5.47612
		71.1399	9.48226		59.8016	57.7097
		64.9109	33.9658		81.5785	100.947
		56.7395	41.2642		61.0292	12.2559
		43.5778	84.0993		119.499	14.9635
		32.5182	111.102		45.0471	129.068
		51.8653	111.102		78.1424	11.3081
		35.6109	44.6718		77.0914	39.1694
		47.3278	10.5305		64.2023	71.1467
		39.6792	10.5305		86.7751	5.47612
		8.26645	10.5625		66.679	98.1864
		31.339	10.5625		116.455	8.54316
		73.6204			92.3597	3.7982
		33.9319			58.2406	31.7988
		25.0077			120.138	40.8843
		26.8548			53.7864	128.304
		19.767			38.0115	3.7982
		78.324			57.3541	5.46425
		0			79.146	96.6292
		78.8149			62.1303	89.8595
		26.7938			32.2606	20.4738
		43.2767			88.7023	39.8143
		78.2746			68.5068	57.7097
		40.1014			27.6876	121.037
		22.8305			80.6084	48.1145
		35.1812			21.7131	52.5471
		54.6166			80.5018	98.334
		14.1031			90.3124	91.1831
		58.1713			78.8798	79.3076
		84.0369			71.1399	98.1864
		76.8172			64.9109	100.377
		78.8059			38.5063	8.54316
		86.5133			72.2971	121.037
		38.5383			62.3438	64.7364
		13.5251			23.0252	9.5369
		79.9326			62.1186	9.48226
		47.4208			44.5358	12.5105
		54.0159			17.7475	70.3067
		90.0581			38.9706	48.1646
		26.8733			0	96.6292
		42.4504			93.2424	20.4738
		80.8356			66.9341	30.3227
		83.515			27.8155	88.3202
		48.5975			55.8703	91.1318
		50.4503			58.1787	133.078
		86.0969			50.7883	102.885
		67.9653			59.049	30.3227
		111.169			77.207	56.4412
		88.801			8.90299	109.258
		102.386			16.3122	78.8632
		99.0188			55.5937	54.8825
		99.3258			64.3725	63.4255
		87.4883			43.7002	158.123
		82.3428			34.9774	98.334
		81.0214			23.352	106.671
		82.4711			54.0511	8.09727
		107.565			38.5179	58.3762
		78.1931			89.4568	64.7364
		48.6627			110.95	7.63024
		111.497			67.5573	51.2806
		111.275			32.4686	9.02502
		35.9847			64.5163	80.9709
		113.067			109.749	74.667
		64.9032			56.5923	24.5335
		91.3543			30.8392	92.9799
		119.371			97.6263	14.8584
		56.0366			23.3314	108.468
		112.733			85.0819	88.3202
		105.476			85.1861	54.8825
		96.3527			27.3416	74.667
		15.6317			52.3476	64.3441
		18.3868			72.8583	5.02796
		77.0982			73.5075	63.0462
		6.88977			112.88	33.847
		46.0036			32.336	24.5335
		77.7115			74.5945	64.3441
		32.9089			68.1573	91.1318
		64.3725			52.9132	17.9451
		34.4495			84.9519	30.8655
		25.8373			79.9769	9.75956
		46.798			119.146	67.9438
		38.0045			101.657	25.9827
		30.3631			68.072	12.9291
		27.5956			115.211	48.2923
		118.061			53.6125	4.71767
		40.1014			50.9774	56.4412
		63.1132			71.2344	16.0976
		56.2632			94.1884	9.75956
		68.6616			73.5056	69.0825
		117.237			41.5944	20.5496
		0			102.562	11.6953
		20.6836			83.6955	42.8959
		40.6843			32.3433	20.5654
		86.3186			83.4218	119.907
		10.9797			35.6387	58.8348
		27.06			90.8287	6.85036
		43.0137			105.582	9.5369
		46.7791			77.2842	5.02796
		71.4057			87.0177	16.0111
		33.2307			81.0719	63.4255
		79.3179			96.3527	56.9994
		46.522			15.6317	14.9635
		69.4705			18.3868	9.01282
		52.777			77.0982	12.9457
		41.737			6.88977	25.9827
		85.2098			46.0036	20.5496
		36.3619			77.7115	20.5654
		76.1668			32.9089	13.7445
		66.9435			64.3725	22.5057
		113.332			34.4495	51.2806
		23.8201			25.8373	9.50581
		71.9847			46.798	63.6212
		51.6104			38.0045	59.6607
		88.3085			30.3631	54.3085
		10.4589			27.5956	111.06
		126.056			118.061	66.8122
		108.033			40.1014	74.7265
		148.841			63.1132	106.671
		80.1995			56.2632	16.4703
		63.951			68.6616	23.3329
		74.4622			117.237	11.3081
		126.517			0	6.85036
		51.4849			20.6836	12.2323
		117.985			40.6843	31.7988
		104.575			86.3186	9.48226
		78.2572			10.9797	5.46425
		102.02			27.06	9.50581
		66.5968			43.0137	48.7747
		51.5564			46.7791	50.2807
		99.6539			71.4057	91.1831
		127.039			33.2307	109.258
		44.4467			79.3179	63.6212
		147.51			46.522	130.204
		88.583			69.4705	102.628
		71.7603			52.777	40.8843
		113.056			41.737	9.02502
		16.786			85.2098	92.9799
		124.908			36.3619	12.2323
		116.077			76.1668	18.8468
		76.84			66.9435	48.1145
		30.9449			113.332	56.9994
		24.3889			23.8201	48.7747
		57.2588			71.9847	74.7406
		19.3823			51.6104	12.5105
		33.6835			88.3085	17.9451
		57.5487			10.4589	12.9291
		18.3783			126.056	11.6953
		43.7002			108.033	13.7445
		51.668			148.841	35.5652
		31.9064			80.1995	39.1694
		28.4893			63.951	59.6607
		33.4204			74.4622	50.2807
		28.9958			126.517	74.7406
		21.5829			51.4849	79.3076
		98.5668			117.985	78.8632
		22.8305			104.575	63.0462
		60.3877			78.2572	54.3085
		35.5983			102.02	39.9417
		48.6239			66.5968	133.078
		97.188			51.5564	42.8959
		20.6836			99.6539	22.5057
		0			127.039	35.5652
		24.311			44.4467	111.06
		65.7215			147.51	48.9743
		10.6387			88.583	23.3977
		8.79683			71.7603	89.8595
		54.4826			113.056	70.3067
		67.3985			16.786	102.885
		62.8847			124.908	8.09727
		13.328			116.077	66.8122
		68.0714			76.84	130.204
		66.4799			30.9449	89.053
		58.8344			24.3889	7.83764
		36.351			57.2588	100.947
		57.4974			19.3823	71.1467
		64.9147			33.6835	81.9272
		48.5534			57.5487	14.8584
		72.6841			18.3783	16.0111
		49.0882			43.7002	48.9743
		93.3983			51.668	107.203
		34.8335			31.9064	52.5471
		65.3926			28.4893	4.71767
		70.8785			33.4204	39.9417
		68.9546			28.9958	58.8348
		30.9134			21.5829	80.9709
		106.867			98.5668	74.7265
		89.228			22.8305	102.628
		128.33			60.3877	89.053
		73.7197			35.5983	12.2559
		79.8921			48.6239	128.304
		78.0767			97.188	100.377
		106.804			20.6836	23.3977
		71.9153			0	48.1646
		97.3117			24.311	58.3762
		85.5026			65.7215	39.8143
		69.3408			10.6387	108.468
		94.3796			8.79683	33.847
		61.4252			54.4826	18.8468
		37.6738			67.3985	7.83764
		95.4387			62.8847	107.203
		110.536			13.328	158.123
		27.3976			68.0714	129.068
		126.849			66.4799	5.47612
		69.2623			58.8344	57.7097
		71.845			36.351	100.947
		106.002			57.4974	12.2559
		34.5445			64.9147	14.9635
		109.67			48.5534	129.068
		101.32			72.6841	11.3081
		73.306			49.0882	39.1694
		54.0866			93.3983	71.1467
		48.6775			34.8335	5.47612
		38.711			65.3926	98.1864
		42.0954			70.8785	8.54316
		12.2458			68.9546	3.7982
		52.4772			30.9134	31.7988
		36.3517			106.867	40.8843
		34.9774			89.228	128.304
		61.7229			128.33	3.7982
		56.1969			73.7197	5.46425
		7.85109			79.8921	96.6292
		55.1141			78.0767	89.8595
		52.2943			106.804	20.4738
		44.2577			71.9153	39.8143
		94.0254			97.3117	57.7097
		35.1812			85.5026	121.037
		45.0941			69.3408	48.1145
		26.3253			94.3796	52.5471
		31.4119			61.4252	98.334
		90.2493			37.6738	91.1831
		40.6843			95.4387	79.3076
		24.311			110.536	98.1864
		0			27.3976	100.377
		51.3836			126.849	8.54316
		29.9759			69.2623	121.037
		27.5385			71.845	64.7364
		78.7515			106.002	9.5369
		85.8441			34.5445	9.48226
		41.6727			109.67	12.5105
		13.5619			101.32	70.3067
		44.7722			128.398	48.1646
		80.3558			41.5796	96.6292
		73.4857			50.6517	20.4738
		46.1903			100.377	30.3227
		64.7702			40.6947	88.3202
		58.2842			60.0796	91.1318
		72.7257			108.657	133.078
		55.4198			67.0049	102.885
		53.5054			93.2424	30.3227
		87.1838			0	56.4412
		58.971			56.0654	109.258
		45.7008			69.4546	78.8632
		92.2748			71.4577	54.8825
		66.5999			63.4192	63.4255
		48.93			61.8795	158.123
		103.127			150.096	98.334
		87.4614			73.6204	106.671
		117.553			57.5969	8.09727
		53.622			84.454	58.3762
		85.3812			93.078	40.3864
		67.9267			148.238	40.3864
		87.0105			34.4495	25.3587
		91.1777			51.668	25.3587
		84.8343			61.7229	84.8343
		64.3997			112.728	64.3997
		47.4997			59.7694	47.4997
		72.6919			63.4189	72.6919
		43.4404			34.7051	43.4404
		13.9983			73.6474	13.9983
		76.3603			60.8127	76.3603
		86.7502			84.9299	86.7502
		3.93894			20.5478	3.93894
		111.997			103.625	111.997
		48.8531			86.7468	48.8531
		58.351			8.49716	58.351
		84.4826			115.741	84.4826
		48.2401			57.4523	48.2401
		85.4622			69.2082	85.4622
		77.0351			100.424	77.0351
		35.9035			144.606	35.9035
		95.2664			50.6072	95.2664
		85.58			70.9326	85.58
		16.3784			49.8431	16.3784
		84.6927			120.579	84.6927
		57.2537			25.633	57.2537
		23.8799			158.495	23.8799
		62.3211			140.894	62.3211
		23.352			178.049	23.352
		112.728			77.5986	112.728
		90.2849			29.5985	90.2849
		43.5345			55.9721	43.5345
		78.8184			147.52	78.8184
		81.4714			41.1815	81.4714
		74.1381			145.879	74.1381
		50.3828			124.206	50.3828
		54.6166			80.0456	54.6166
		86.1597			98.839	86.1597
		30.2261			64.2866	30.2261
		20.2992			66.4047	20.2992
		43.5086			90.8885	43.5086
		86.3186			139.223	86.3186
		65.7215			173.686	65.7215
		51.3836			109.671	51.3836
		0			59.6467	0
		75.6162			107.95	75.6162
		61.4319			17.728	61.4319
		112.777			125.027	112.777
		133.094			35.9035	133.094
		71.9553			95.2664	71.9553
		53.3151			85.58	53.3151
		64.9919			16.3784	64.9919
		130.448			84.6927	130.448
		74.6182			57.2537	74.6182
		52.2393			23.8799	52.2393
		116.132			62.3211	116.132
		21.3238			23.352	21.3238
		108.434			112.728	108.434
		91.1919			90.2849	91.1919
		43.9394			43.5345	43.9394
		41.8392			78.8184	41.8392
		96.154			81.4714	96.154
		78.7382			74.1381	78.7382
		135.85			50.3828	135.85
		34.4469			54.6166	34.4469
		96.2517			86.1597	96.2517
		59.6941			30.2261	59.6941
		49.7274			20.2992	49.7274
		66.4761			43.5086	66.4761
		83.4095			86.3186	83.4095
		136.659			65.7215	136.659
		111.737			51.3836	111.737
		45.3861			0	45.3861
		137.624			75.6162	137.624
		33.5119			61.4319	33.5119
		31.9821			112.777	31.9821
		73.5736			133.094	73.5736
		92.6712			71.9553	92.6712
		80.6855			53.3151	80.6855
		52.2803			64.9919	52.2803
		104.278			130.448	104.278
		67.2186			74.6182	67.2186
		47.7819			52.2393	47.7819
		61.3297			116.132	61.3297
		21.1425			21.3238	21.1425
		99.465			108.434	99.465
		103.025			91.1919	103.025
		97.8737			43.9394	97.8737
		72.9119			41.8392	72.9119
		68.9639			96.154	68.9639
		115.358			78.7382	115.358
		78.5847			135.85	78.5847
		79.5666			34.4469	79.5666
		69.9871			96.2517	69.9871
		68.7086			59.6941	68.7086
		33.3158			49.7274	33.3158
		94.8819			66.4761	94.8819
		77.6779			83.4095	77.6779
		77.207			136.659	77.207
		57.5969			111.737	57.5969
		87.7039			45.3861	87.7039
		50.2709			137.624	50.2709
		93.6799			33.5119	93.6799
		88.3221			31.9821	88.3221
		81.6987			73.5736	81.6987
		134.598			92.6712	134.598
		78.8149			80.6855	78.8149
		0			52.2803	0
		69.5795			104.278	69.5795
		66.9954			67.2186	66.9954
		63.1132			47.7819	63.1132
		60.3877			61.3297	60.3877
		45.0941			21.1425	45.0941
		86.1597			99.465	86.1597
		57.7547			103.025	57.7547
		67.6608			97.8737	67.6608
		105.996			72.9119	105.996
		91.7945			68.9639	91.7945
		19.5251			90.2076	19.5251
		56.5007			14.6565	56.5007
		31.9458			8.17403	31.9458
		77.5882			85.4368	77.5882
		117.311			19.3218	117.311
		90.8735			65.1873	90.8735
		54.2887			75.1877	54.2887
		99.3519			27.9964	99.3519
		99.313			66.9341	99.313
		13.065			56.0654	13.065
		98.5362			0	98.5362
		126.793			59.6843	126.793
		86.8861			18.0474	86.8861
		14.3293			10.6215	14.3293
		104.986			16.2342	104.986
		109.541			111.031	109.541
		64.3861			35.9994	64.3861
		143.954			87.7039	143.954
		129.952			60.9978	129.952
		151.068			76.606	151.068
		20.0239			112.395	20.0239
		65.3127			25.8373	65.3127
		25.6572			31.9064	25.6572
		106.075			90.2849	106.075
		98.2317			30.1794	98.2317
		118.139			30.7832	118.139
		82.9834			23.1719	82.9834
		24.3265			52.9357	24.3265
		41.4219			93.4872	41.4219
		7.91006			44.0676	7.91006
		35.6294			99.6314	35.6294
		36.551			61.2274	36.551
		87.3327			50.329	87.3327
		46.1674			43.8661	46.1674
		139.731			64.2805	139.731
		73.1583			82.9151	73.1583
		13.6273			18.172	13.6273
		51.2894			100.637	51.2894
		56.9539			58.6336	56.9539
		80.4623			108.1	80.4623
		71.1164			7.58224	71.1164
		46.9809			95.1109	46.9809
		65.1089			48.7318	65.1089
		55.7373			82.0659	55.7373
		25.0723			30.8518	25.0723
		54.4679			117.83	54.4679
		36.501			99.2963	36.501
		26.1518			146.124	26.1518
		8.90299			103.457	8.90299
		84.454			85.225	84.454
		60.9978			100.29	60.9978
		19.5229			134.286	19.5229
		51.8015			54.9405	51.8015
		53.0024			118.199	53.0024
		45.1801			114.547	45.1801
		67.8033			100.161	67.8033
		69.5795			124.813	69.5795
		0			90.3132	0
		16.5337			69.5202	16.5337
		64.4926			124.015	64.4926
		56.2632			141.739	56.2632
		35.5983			149.013	35.5983
		26.3253			98.1819	26.3253
		30.2261			97.1677	30.2261
		45.728			136.212	45.728
		31.3136			40.1714	31.3136
		83.924			141.349	83.924
		102.995			133.118	102.995
		61.3237			66.3113	61.3237
		23.7905			59.2397	23.7905
		59.621			52.6345	59.621
		101.206			31.1748	101.206
		57.663			47.3778	57.663
		88.7519			17.0246	88.7519
		32.1652			45.5065	32.1652
		79.1552			36.8673	79.1552
		78.2203			27.8155	78.2203
		31.0002			69.4546	31.0002
		61.2199			0	61.2199
		66.4404			56.2381	66.4404
		66.9154			54.5199	66.9154
		105.669			46.2941	105.669
		40.3837			86.7443	40.3837
		66.3507			33.9319	66.3507
		76.8491			50.2709	76.8491
		61.1879			19.5229	61.1879
		93.636			23.6256	93.636
		73.8085			82.7027	73.8085
		110.244			46.798	110.244
		93.6123			28.4893	93.6123
		107.439			7.85109	107.439
		61.9325			43.5345	61.9325
		54.2563			35.8616	54.2563
		65.5612			29.4671	65.5612
		89.366			82.6607	89.366
		66.3718			92.7038	66.3718
		34.2138			43.9783	34.2138
		96.6271			15.6167	96.6271
		84.9206			44.9069	84.9206
		23.958			87.8688	23.958
		91.2509			71.1417	91.2509
		38.1094			43.2324	38.1094
		83.1569			72.6088	83.1569
		100.965			50.9795	100.965
		68.678			76.9083	68.678
		87.1017			59.5577	87.1017
		80.4162			48.6345	80.4162
		49.5334			79.7271	49.5334
		79.2904			63.2482	79.2904
		70.7809			48.8798	70.7809
		8.83268			98.3463	8.83268
		67.9947			59.886	67.9947
		37.0079			55.6167	37.0079
		30.6066			95.9142	30.6066
		49.6684			80.6397	49.6684
		16.3122			109.717	16.3122
		93.078			56.3407	93.078
		76.606			93.2192	76.606
		23.6256			74.092	23.6256
		68.271			79.9944	68.271
		69.1264			97.8739	69.1264
		61.1388			76.9836	61.1388
		67.7129			57.7823	67.7129
		43.2767			49.116	43.2767
		66.9954			73.9665	66.9954
		16.5337			47.5863	16.5337
		0			15.6994	0
		62.1559			79.2691	62.1559
		68.6616			82.1382	68.6616
		48.6239			4.55339	48.6239
		31.4119			104.233	31.4119
		20.2992			41.8958	20.2992
		57.7241			63.7896	57.7241
		46.1342			85.7585	46.1342
		99.7037			55.5645	99.7037
		115.256			81.7464	115.256
		54.5762			73.7225	54.5762
		35.4782			109.293	35.4782
		49.8208			27.4243	49.8208
		111.33			30.096	111.33
		45.9537			108.529	45.9537
		96.1538			38.2908	96.1538
		33.2375			86.9161	33.2375
		73.2398			96.1931	73.2398
		43.6496			50.5523	43.6496
		59.8016			89.4568	59.8016
		81.5785			63.4189	81.5785
		61.0292			23.1719	61.0292
		119.499			82.6607	119.499
		45.0471			35.5108	45.0471
		78.1424			31.3342	78.1424
		77.0914			38.7689	77.0914
		64.2023			129.164	64.2023
		86.7751			58.1713	86.7751
		66.679			105.996	66.679
		116.455			83.924	116.455
		92.3597			99.7037	92.3597
		58.2406			131.638	58.2406
		120.138			43.0137	120.138
		53.7864			54.4826	53.7864
		38.0115			78.7515	38.0115
		57.3541			112.777	57.3541
		79.146			50.7062	79.146
		62.1303			53.9527	62.1303
		32.2606			0	32.2606
		88.7023			46.1905	88.7023
		68.5068			114.064	68.5068
		27.6876			67.0627	27.6876
		80.6084			121.159	80.6084
		21.7131			60.7978	21.7131
		80.5018			61.783	80.5018
		90.3124			63.8226	90.3124
		78.8798			71.8833	78.8798
		71.1399			103.813	71.1399
		64.9109			6.68665	64.9109
		140.685			119.061	140.685
		40.8163			77.8699	40.8163
		52.4701			127.232	52.4701
		123.544			19.994	123.544
		49.0198			114.94	49.0198
		88.043			34.8506	88.043
		123.285			101.337	123.285
		75.926			42.8109	75.926
		110.95			135.129	110.95
		34.7051			116.711	34.7051
		52.9357			165.911	52.9357
		92.7038			123.184	92.7038
		70.9811			89.6145	70.9811
		63.3304			114.867	63.3304
		66.2576			157.17	66.2576
		162.108			45.3814	162.108
		84.0369			139.415	84.0369
		91.7945			137.676	91.7945
		102.995			120.868	102.995
		115.256			144.946	115.256
		162.306			109.61	162.306
		46.7791			91.672	46.7791
		67.3985			142.545	67.3985
		85.8441			164.784	85.8441
		133.094			81.8749	133.094
		57.5887			170.397	57.5887
		72.7832			121.316	72.7832
		46.1905			113.881	46.1905
		0			156.048	0
		106.589			51.9276	106.589
		79.9521			164.151	79.9521
		117.117			155.786	117.117
		19.1557			140.685	19.1557
		102.811			40.8163	102.811
		94.8698			52.4701	94.8698
		40.6205			123.544	40.6205
		130.94			49.0198	130.94
		42.9965			88.043	42.9965
		103.742			123.285	103.742
		109.74			75.926	109.74
		158.212			110.95	158.212
		45.3773			34.7051	45.3773
		104.601			52.9357	104.601
		17.5267			92.7038	17.5267
		132.513			70.9811	132.513
		37.1356			63.3304	37.1356
		169.478			66.2576	169.478
		151.042			162.108	151.042
		194.804			84.0369	194.804
		111.667			91.7945	111.667
		49.7938			102.995	49.7938
		90.0699			115.256	90.0699
		172.698			162.306	172.698
		6.47745			46.7791	6.47745
		164.508			67.3985	164.508
		150.243			85.8441	150.243
		113.233			133.094	113.233
		133.193			57.5887	133.193
		98.072			72.7832	98.072
		94.2501			46.1905	94.2501
		125.593			0	125.593
		169.553			106.589	169.553
		89.7612			79.9521	89.7612
		194.242			117.117	194.242
		134.58			19.1557	134.58
		94.3498			102.811	94.3498
		142.542			94.8698	142.542
		38.5664			40.6205	38.5664
		165.831			130.94	165.831
		156.584			42.9965	156.584
		22.3458			103.742	22.3458
		121.778			109.74	121.778
		59.8704			158.212	59.8704
		113.591			45.3773	113.591
		98.4649			104.601	98.4649
		39.6483			17.5267	39.6483
		86.435			132.513	86.435
		55.5937			37.1356	55.5937
		148.238			169.478	148.238
		112.395			151.042	112.395
		82.7027			194.804	82.7027
		96.2702			111.667	96.2702
		101.972			49.7938	101.972
		96.898			90.0699	96.898
		9.98028			172.698	9.98028
		78.2746			6.47745	78.2746
		129.116			164.508	129.116
		64.4926			150.243	64.4926
		62.1559			113.233	62.1559
[truncated: 86,001 more rows]

## Sheet: Supplementary Figure 5c
	cell type: 0=A2 non shock-partner 1= shock cell, 2= A2 shock-partner
		correlated pair distance			correlated pair distance			correlated pair distance
	cell type	A1		cell type	A2		cell type	B
	0	88.5376		0	62.3438		0	55.7373
	0	98.9358		0	134.772		0	42.4422
	0	106.803		0	62.3438		0	128.841
	0	106.812		0	8.90299		0	89.1653
	0	11.7004		0	73.6474		0	60.8127
	0	14.6565		0	30.7832		0	125.027
	0	9.34503		0	93.4872		0	123.931
	0	40.5919		0	8.24772		0	9.98028
	0	88.5376		0	8.24772		0	55.7373
	0	11.7004		0	78.2746		0	88.7023
	0	85.3734		0	8.90299		0	9.98028
	0	92.0656		0	87.1017		0	117.237
	0	95.6145		0	78.2746		0	4.47583
	0	77.2901		0	29.9759		0	17.5475
	0	58.5383		0	3.93894		0	117.237
	0	35.6109		0	85.4622		0	3.93894
	0	7.74581		0	29.9759		0	63.5582
	0	88.1514		0	33.6603		0	117.117
	0	77.6779		0	30.7832		0	19.1557
	0	10.0652		0	73.6474		0	113.233
	0	37.9901		0	93.4872		0	63.5582
	0	8.90299		0	12.4333		0	87.1389
	0	14.6565		0	84.1187		0	6.97129
	0	112.395		0	12.4333		0	122
	0	44.0676		0	94.8502		0	43.153
	0	43.8661		0	9.49877		0	60.8127
	0	7.58224		0	154.478		0	89.2286
	0	93.6799		0	152.441		0	117.117
	0	8.24772		0	136.434		0	9.49877
	0	8.24772		0	84.1187		0	19.1557
	0	115.363		0	94.8502		0	134.83
	0	9.38629		0	64.3412		0	42.4422
	0	35.6109		0	107.273		0	87.1389
	0	14.1031		0	104.775		0	97.6223
	0	38.5383		0	154.478		0	114.316
	0	13.5251		0	152.441		0	106.78
	0	99.3258		0	44.6717		0	103.728
	0	77.6779		0	44.6717		0	117.05
	0	93.6799		0	35.5088		0	22.4606
	0	8.90299		0	9.49877		0	61.4817
	0	112.395		0	120.895		0	111.584
	0	107.823		0	104.775		0	163.196
	0	87.5446		0	58.9163		0	99.9263
	0	4.47583		0	58.9163		0	25.919
	0	107.823		0	134.772		0	4.47583
	0	10.0652		0	35.5088		0	115.4
	0	14.1031		0	3.93894		0	99.9263
	0	27.5975		0	33.6603		0	97.6581
	0	104.217		0	64.3412		0	6.97129
	0	61.783		0	120.895		0	67.3175
	0	6.68665		0	136.434		0	13.051
	0	85.3734		0	87.1017		0	134.83
	0	44.0676		0	85.4622		0	17.5475
	0	87.5446		0	107.273		0	41.3777
	0	27.5484		0	113.462		0	163.196
	0	98.9358		0	14.9355		0	22.4606
	0	115.363		0	76.0305		0	67.3175
	0	84.2313		0	4.08403		0	73.1648
	0	38.5383		0	66.6689		0	25.919
	0	61.783		0	62.7676		0	97.6581
	0	43.8661		0	72.9531		0	128.841
	0	13.5251		0	67.6353		0	123.931
	0	27.5975		0	66.6689		0	97.6223
	0	97.6223		0	56.7289		0	13.051
	0	7.74581		0	113.462		0	57.8753
	0	6.68665		0	114.881		0	113.233
	0	4.47583		0	114.111		0	9.49877
	0	9.34503		0	62.7676		0	115.4
	0	7.58224		0	14.9355		0	61.4817
	0	40.5919		0	114.881		0	73.1648
	0	106.803		0	7.75176		0	66.6002
	0	88.1514		0	7.75176		0	88.7023
	0	84.2313		0	41.8888		0	114.316
	0	9.38629		0	54.8992		0	77.4829
	0	95.6145		0	114.111		0	3.93894
	0	99.3258		0	72.9531		0	122
	0	104.217		0	145.843		0	106.78
	0	97.6223		0	184.659		0	57.8753
	0	60.4873		0	145.843		0	77.4829
	0	16.3693		0	184.659		0	111.584
	0	106.812		0	67.6353		0	66.6002
	0	92.0656		0	56.7289		0	89.1653
	0	77.2901		0	21.5806		0	103.728
	0	71.5806		0	21.5806		0	87.0643
	0	27.5484		0	21.738		0	43.153
	0	37.9901		0	55.2988		0	117.05
	0	60.4873		0	14.9355		0	87.0643
	0	71.5806		0	112.874		0	125.027
	0	151.786		0	99.0057		0	89.2286
	0	16.3693		0	13.5119		0	11.0656
	0	151.786		0	9.6668		0	12.1413
	0	58.5383		0	40.2277		0	35.7212
	0	23.7936		0	66.6689		0	156.29
	0	37.7544		0	56.7289		0	28.0623
	0	12.1413		0	112.874		0	156.29
	0	23.7936		0	75.7931		0	142.298
	0	39.0473		0	54.1164		0	149.859
	0	70.6023		0	66.6326		0	145.853
	0	4.08403		0	21.738		0	28.0623
	0	37.7544		0	54.1164		0	142.298
	0	39.0473		0	47.6392		0	149.859
	0	9.61185		0	26.7538		0	16.2726
	0	86.8565		0	70.0565		0	16.2726
	0	38.6102		0	9.6668		0	12.1413
	0	114.636		0	26.5073		0	4.94968
	0	126.778		0	25.1751		0	80.6909
	0	9.20392		0	66.6326		0	18.8635
	0	15.0328		0	19.3964		0	38.7085
	0	31.0826		0	15.9159		0	142.841
	0	12.1413		0	40.2277		0	44.0309
	0	35.7813		0	37.4175		0	12.1947
	0	9.20392		0	26.7538		0	35.7212
	0	68.9094		0	31.3987		0	45.9987
	0	126.778		0	70.0565		0	25.4051
	0	120.592		0	52.7748		0	106.54
	0	114.636		0	14.9355		0	15.6266
	0	102.351		0	112.874		0	142.841
	0	38.6102		0	99.0057		0	25.4051
	0	35.7813		0	61.3539		0	89.978
	0	120.592		0	41.6903		0	80.6909
	0	45.731		0	72.9531		0	145.853
	0	185.707		0	67.6353		0	18.8635
	0	5.22733		0	24.5044		0	12.1947
	0	102.351		0	27.1019		0	79.7176
	0	185.707		0	26.2377		0	38.7085
	0	68.9094		0	61.3539		0	21.738
	0	5.22733		0	29.5125		0	12.1413
	0	70.6023		0	114.111		0	35.7212
	0	21.738		0	88.4841		0	156.29
	0	37.7544		0	37.2778		0	28.0623
	0	12.1413		0	64.027		0	106.54
	0	55.2988		0	92.7857		0	16.2726
	0	133.276		0	76.8617		0	54.1164
	0	94.8779		0	113.849		0	66.6326
	0	64.9168		0	48.6923		0	38.7085
	0	108.937		0	100.6		0	21.738
	0	42.2787		0	27.1019		0	54.1164
	0	164.788		0	127.79		0	47.6392
	0	142.734		0	94.4914		0	26.7538
	0	86.8565		0	64.924		0	70.0565
	0	38.6102		0	88.4841		0	12.1947
	0	109.544		0	14.9355		0	15.9159
	0	77.3492		0	114.881		0	26.7538
	0	40.8867		0	62.9825		0	52.7748
	0	114.636		0	26.2377		0	61.3539
	0	75.1736		0	47.7927		0	41.6903
	0	86.8565		0	95.1995		0	24.5044
	0	54.991		0	51.4017		0	28.0623
	0	9.20392		0	66.6326		0	61.3539
	0	68.9094		0	52.7748		0	29.5125
	0	137.526		0	61.4088		0	149.859
	0	21.738		0	11.6294		0	145.853
	0	108.937		0	51.4017		0	25.5994
	0	66.7025		0	104.611		0	89.3314
	0	70.3521		0	113.951		0	64.027
	0	137.526		0	54.1164		0	92.7857
	0	122.887		0	47.6392		0	76.8617
	0	125.066		0	27.133		0	113.849
	0	132.85		0	29.8758		0	48.6923
	0	134.06		0	64.924		0	100.6
	0	15.0328		0	34.7283		0	149.859
	0	12.5601		0	53.9109		0	16.2726
	0	21.9179		0	90.966		0	64.924
	0	10.1365		0	54.8992		0	12.1413
	0	22.2035		0	27.133		0	4.94968
	0	23.986		0	12.2097		0	80.6909
	0	12.5601		0	113.849		0	28.5086
	0	19.7838		0	29.8758		0	54.1164
	0	68.9094		0	25.5994		0	66.6326
	0	5.22733		0	34.7283		0	38.7085
	0	142.734		0	21.8107		0	52.7748
	0	13.8917		0	89.3314		0	61.4088
	0	30.8733		0	36.8371		0	11.6294
	0	15.9159		0	15.9159		0	25.0571
	0	23.986		0	9.6668		0	113.951
	0	39.3204		0	26.5073		0	54.1164
	0	6.9597		0	29.5125		0	47.6392
	0	119.081		0	19.3964		0	26.7538
	0	84.036		0	61.4088		0	64.924
	0	83.2919		0	11.6294		0	34.7283
	0	104.189		0	67.9907		0	53.9109
	0	46.3166		0	127.79		0	90.966
	0	55.8564		0	16.7415		0	27.133
	0	21.5201		0	47.7927		0	70.0565
	0	133.276		0	15.7203		0	113.849
	0	94.8779		0	172.603		0	29.8758
	0	64.9168		0	15.7203		0	25.5994
	0	108.937		0	39.2781		0	34.7283
	0	42.2787		0	172.603		0	21.8107
	0	164.788		0	71.3392		0	142.841
	0	142.734		0	48.6923		0	25.4051
	0	42.0127		0	51.5936		0	29.5125
	0	69.6487		0	18.9936		0	145.853
	0	73.8641		0	115.998		0	18.8635
	0	116.389		0	100.492		0	11.6294
	0	51.3227		0	94.4914		0	67.9907
	0	86.8565		0	16.7415		0	127.79
	0	38.6102		0	95.1995		0	16.7415
	0	122.579		0	12.2097		0	47.7927
	0	40.8867		0	15.016		0	15.7203
	0	112.879		0	18.9936		0	172.603
	0	59.0036		0	100.6		0	39.2781
	0	100.714		0	104.611		0	172.603
	0	126.778		0	24.5044		0	51.5936
	0	104.189		0	67.9907		0	18.9936
	0	133.276		0	70.3494		0	115.998
	0	94.8779		0	36.8551		0	100.492
	0	41.5581		0	13.833		0	94.4914
	0	54.991		0	16.0976		0	16.7415
	0	70.3521		0	12.9457		0	95.1995
	0	85.9634		0	63.8256		0	12.2097
	0	14.9363		0	17.9451		0	15.016
	0	29.7652		0	30.8655		0	18.9936
	0	35.7813		0	9.75956		0	24.5044
	0	35.2769		0	67.9438		0	67.9907
	0	9.20392		0	25.9827		0	70.3494
	0	68.9094		0	12.9291		0	36.8551
	0	137.526		0	48.2923		0	13.833
	0	122.887		0	16.0976		0	16.0976
	0	120.592		0	9.75956		0	12.9457
	0	21.9179		0	69.0825		0	63.8256
	0	30.8733		0	20.5496		0	17.9451
	0	42.0127		0	11.6953		0	30.8655
	0	108.937		0	42.8959		0	9.75956
	0	66.7025		0	20.5654		0	67.9438
	0	70.3521		0	119.907		0	25.9827
	0	137.526		0	46.4082		0	12.9291
	0	122.887		0	67.9438		0	48.2923
	0	125.066		0	69.0825		0	20.5654
	0	132.85		0	12.9457		0	119.907
	0	134.06		0	25.9827		0	46.4082
	0	59.0036		0	20.5496		0	12.9457
	0	69.6487		0	20.5654		0	25.9827
	0	8.17211		0	13.7445		0	20.5496
	0	15.0328		0	22.5057		0	20.5654
	0	73.8641		0	36.8551		0	13.7445
	0	8.17211		0	13.833		0	22.5057
	0	10.1365		0	70.3494		0	13.833
	0	15.9159		0	63.8256		0	119.907
	0	127.762		0	17.9451		0	81.9272
	0	7.52246		0	12.9291		0	46.4082
	0	19.7838		0	11.6953		0	81.9272
	0	22.2035		0	13.7445		0	48.2207
	0	39.3204		0	35.5652		0	5.77235
	0	83.2919		0	119.907		0	9.34801
	0	46.3166		0	81.9272		0	4.98636
	0	21.5201		0	30.8655		0	19.4755
	0	90.708		0	48.2923		0	9.34801
	0	122.579		0	42.8959		0	6.6923
	0	12.8407		0	22.5057		0	13.0021
	0	39.2781		0	35.5652		0	66.6286
	0	116.389		0	46.4082		0	8.5691
	0	132.85		0	81.9272		0	48.2207
	0	161.607		0	5.77235		0	48.5341
	0	84.4216		0	56.7882		0	4.98636
	0	6.9597		0	9.34801		0	19.4755
	0	119.081		0	15.2825		0	6.6923
	0	159.791		0	9.34801		0	66.6286
	0	10.7298		0	10.4255		0	19.2356
	0	123.042		0	56.7882		0	8.5691
	0	117.953		0	98.8509		0	13.0021
	0	7.52246		0	8.89856		0	19.2356
	0	55.8564		0	11.3454		0	11.2602
	0	10.7298		0	11.3454		0	13.0253
	0	113.215		0	5.77235		0	8.89856
	0	100.714		0	10.4255		0	13.0253
	0	159.791		0	15.2825		0	5.77235
	0	46.3166		0	8.89856		0	48.5341
	0	55.8564		0	112.769		0	11.2602
	0	15.4797		0	119.225		0	8.89856
	0	61.2823		0	11.0924		0	32.9554
	0	119.081		0	95.1845		0	63.6885
	0	93.6854		0	43.3143		0	32.9554
	0	123.042		0	37.5016		0	33.19
	0	113.215		0	43.061		0	9.23297
	0	34.3522		0	118.691		0	124.15
	0	34.3522		0	118.714		0	32.1543
	0	12.49		0	131.413		0	103.284
	0	11.6953		0	182.63		0	88.7099
	0	12.49		0	177.776		0	137.753
	0	11.0763		0	45.2894		0	88.1353
	0	12.0484		0	62.2287		0	54.6206
	0	11.0763		0	101.166		0	142.695
	0	5.6704		0	89.7661		0	145.262
	0	8.88849		0	85.668		0	76.608
	0	11.2489		0	43.4567		0	78.312
	0	11.6953		0	6.49592		0	11.0895
	0	66.2071		0	103.525		0	22.5533
	0	8.88849		0	133.949		0	76.8585
	0	30.6419		0	73.3186		0	155.805
	0	12.0484		0	25.4163		0	54.4179
	0	5.6704		0	68.107		0	57.7625
	0	66.2071		0	80.011		0	78.4131
	0	30.6419		0	13.6945		0	49.9272
	0	45.7761		0	60.979		0	101.449
	0	45.7761		0	16.469		0	10.1313
	0	5.77235		0	110.111		0	23.5722
	0	8.5691		0	5.8332		0	6.49592
	0	10.5458		0	27.6367		0	97.9591
	0	8.5691		0	93.0641		0	5.49077
	0	5.77235		0	13.4828		0	45.5547
	0	10.5458		0	71.3148		0	84.4715
	0	8.16737		0	82.7908		0	162.766
	0	63.6885		0	101.166		0	113.455
	0	13.0766		0	17.5332		0	10.6339
	0	12.8878		0	111.356		0	142.91
	0	105.46		0	118.691		0	13.4535
	0	68.2421		0	14.0701		0	65.8335
	0	20.9098		0	120.937		0	5.8332
	0	61.4364		0	114.443		0	13.2442
	0	16.4116		0	10.9918		0	86.6142
	0	77.1666		0	84.7988		0	162.766
	0	108.468		0	101.567		0	135.567
	0	35.6725		0	99.1498		0	122.641
	0	6.76007		0	104.257		0	64.3772
	0	52.6465		0	96.1608		0	50.7143
	0	9.25528		0	89.7661		0	10.9918
	0	10.9298		0	104.257		0	135.567
	0	67.9926		0	149.618		0	53.7517
	0	72.0831		0	113.769		0	155.805
	0	65.6303		0	128.135		0	144.367
	0	35.6725		0	112.966		0	55.2247
	0	28.8673		0	8.17617		0	128.247
	0	39.264		0	170.974		0	79.7944
	0	114.48		0	177.776		0	8.17617
	0	103.347		0	60.979		0	119.929
	0	6.49592		0	118.574		0	135.659
	0	133.949		0	79.2912		0	63.6885
	0	55.0234		0	113.127		0	32.1543
	0	82.1207		0	18.656		0	50.7669
	0	34.4613		0	52.2581		0	28.9108
	0	166.476		0	8.26819		0	33.7605
	0	112.616		0	11.2562		0	97.6382
	0	90.0763		0	4.62023		0	142.12
	0	101.967		0	23.6778		0	128.247
	0	103.66		0	133.132		0	18.656
	0	82.7619		0	157.251		0	142.12
	0	146.051		0	43.3143		0	137.983
	0	80.3239		0	82.9392		0	6.7458
	0	20.9098		0	16.469		0	188.658
	0	93.1091		0	86.8156		0	89.6102
	0	94.3665		0	149.618		0	50.7669
	0	113.016		0	119.641		0	49.4414
	0	78.1253		0	119.225		0	166.081
	0	94.3665		0	120.438		0	141.371
	0	122.578		0	10.6945		0	5.49077
	0	109.309		0	36.6707		0	80.8346
	0	8.17617		0	148.203		0	59.3469
	0	170.974		0	104.896		0	36.6707
	0	106.458		0	23.8203		0	26.8379
	0	114.753		0	101.054		0	8.86329
	0	55.0234		0	58.4168		0	13.2442
	0	155.48		0	55.3152		0	18.0902
	0	37.4065		0	110.111		0	106.14
	0	63.6885		0	120.937		0	18.656
	0	141.749		0	118.574		0	55.7207
	0	20.1972		0	128.662		0	6.26397
	0	119.999		0	8.86329		0	6.49592
	0	87.0283		0	21.7285		0	55.2247
	0	67.5402		0	119.295		0	159.708
	0	127.423		0	46.7523		0	78.7155
	0	136.142		0	11.0924		0	99.6677
	0	6.76007		0	92.9153		0	54.4236
	0	15.0233		0	82.1958		0	129.845
	0	52.2581		0	84.7988		0	124.407
	0	141.749		0	75.5252		0	50.7143
	0	52.8282		0	99.4338		0	83.9693
	0	4.62023		0	50.1428		0	23.5722
	0	20.1972		0	114.76		0	135.511
	0	121.895		0	113.769		0	49.4414
	0	54.3451		0	43.6502		0	142.695
	0	23.5723		0	8.41421		0	8.17617
	0	107.265		0	13.4828		0	6.26397
	0	109.328		0	18.656		0	73.3665
	0	109.736		0	5.69901		0	86.6142
	0	69.1043		0	9.58186		0	8.86329
	0	74.0571		0	10.6945		0	54.4236
	0	72.9586		0	5.69901		0	84.4715
	0	129.883		0	11.2622		0	100.689
	0	6.90008		0	6.26397		0	93.4521
	0	52.6465		0	6.49592		0	80.8346
	0	82.1207		0	83.0886		0	18.0902
	0	73.0135		0	49.0531		0	106.597
	0	98.0019		0	61.0986		0	121.289
	0	64.1796		0	73.3186		0	12.4087
	0	118.275		0	128.135		0	10.9282
	0	34.4613		0	43.6502		0	28.9108
	0	73.0135		0	96.7613		0	8.3235
	0	170.363		0	63.7336		0	76.8585
	0	137.809		0	10.6224		0	74.7736
	0	113.016		0	135.795		0	125.576
	0	52.8282		0	121.76		0	10.9918
	0	95.0192		0	119.641		0	78.7155
	0	63.5455		0	88.911		0	137.983
	0	9.25528		0	151.312		0	79.8079
	0	12.7162		0	147.979		0	158.87
	0	66.9325		0	44.0757		0	121.289
	0	13.0766		0	92.0828		0	108.491
	0	8.41421		0	13.0534		0	12.4087
	0	122.71		0	75.8437		0	6.7458
	0	43.6392		0	58.3668		0	186.825
	0	6.90008		0	7.79532		0	36.6707
	0	9.90625		0	112.966		0	10.6339
	0	101.967		0	37.6902		0	59.1116
	0	127.07		0	8.41421		0	134.241
	0	11.2622		0	45.5523		0	76.608
	0	6.49592		0	71.3148		0	97.6382
	0	9.87363		0	96.6648		0	106.884
	0	11.1521		0	85.668		0	142.91
	0	10.9298		0	17.5332		0	158.279
	0	28.8673		0	96.1608		0	106.884
	0	15.0233		0	8.17617		0	188.658
	0	13.2074		0	130.544		0	186.825
	0	12.7162		0	111.356		0	43.6951
	0	8.09038		0	88.911		0	89.1603
	0	90.8712		0	6.26397		0	15.8811
	0	13.0534		0	58.3668		0	86.1999
	0	7.79532		0	9.05737		0	74.9329
	0	61.4364		0	63.1715		0	82.5807
	0	8.41421		0	118.714		0	8.51584
	0	63.7794		0	128.662		0	20.9352
	0	13.2719		0	122.188		0	103.647
	0	124.069		0	15.0622		0	7.7319
	0	122.578		0	100.656		0	20.5174
	0	63.7794		0	171.23		0	154.637
	0	13.2719		0	166.346		0	9.03351
	0	157.505		0	38.6127		0	4.93423
	0	108.225		0	157.251		0	49.368
	0	84.32		0	55.3152		0	101.477
	0	8.17617		0	99.4338		0	14.1641
	0	157.505		0	61.0986		0	174.365
	0	155.48		0	135.795		0	11.1887
	0	9.90625		0	33.0335		0	82.6413
	0	89.0685		0	165.482		0	54.1293
	0	122.71		0	56.0523		0	48.9516
	0	9.87363		0	15.719		0	56.99
	0	63.8096		0	114.443		0	7.78042
	0	65.0568		0	8.86329		0	60.1038
	0	55.1411		0	122.188		0	70.0433
	0	56.0523		0	112.27		0	95.3292
	0	8.09038		0	11.2286		0	12.1799
	0	16.4116		0	63.7804		0	157.961
	0	146.051		0	33.0335		0	67.4388
	0	109.309		0	37.5016		0	11.0349
	0	115.419		0	131.413		0	11.1968
	0	33.5875		0	151.312		0	10.1659
	0	67.5402		0	165.482		0	8.68957
	0	54.3451		0	181.159		0	12.0066
	0	69.1043		0	21.7285		0	95.3292
	0	90.3737		0	123.668		0	12.0066
	0	55.8111		0	39.0828		0	10.9825
	0	112.616		0	69.673		0	15.0654
	0	137.809		0	27.6367		0	19.6843
	0	114.753		0	61.2185		0	9.5287
	0	127.423		0	158.063		0	52.3862
	0	8.3235		0	38.375		0	10.9825
	0	108.225		0	45.5523		0	11.1887
	0	103.347		0	171.23		0	39.0956
	0	11.5586		0	5.11208		0	86.1999
	0	115.419		0	14.0506		0	82.6413
	0	30.9636		0	45.2894		0	56.99
	0	85.3003		0	10.9918		0	12.1799
	0	88.676		0	118.922		0	75.7702
	0	89.813		0	119.295		0	7.7319
	0	164.75		0	50.1428		0	8.41193
	0	86.0616		0	15.0622		0	12.2151
	0	14.0506		0	112.27		0	69.147
	0	21.3176		0	123.668		0	11.1968
	0	89.813		0	147.172		0	101.855
	0	67.9926		0	13.6393		0	7.66724
	0	98.0019		0	93.0641		0	20.5174
	0	66.9325		0	79.2912		0	7.78042
	0	33.5875		0	46.7523		0	4.84233
	0	57.5939		0	100.656		0	60.1038
	0	79.1901		0	9.30922		0	8.51584
	0	77.1666		0	103.525		0	8.41114
	0	13.0534		0	13.0534		0	5.7949
	0	84.32		0	51.4409		0	25.5423
	0	43.6392		0	38.051		0	45.6241
	0	92.6163		0	108.491		0	70.0433
	0	160.069		0	99.3739		0	49.368
	0	11.3783		0	147.979		0	19.6843
	0	107.265		0	166.346		0	10.2887
	0	30.9636		0	5.11208		0	154.637
	0	11.1521		0	15.2219		0	10.9618
	0	36.3555		0	9.30922		0	126.467
	0	134.773		0	64.4731		0	6.10606
	0	39.264		0	118.977		0	123.159
	0	93.1091		0	36.6707		0	13.7317
	0	142.959		0	11.2286		0	15.0654
	0	134.773		0	54.6761		0	126.467
	0	56.0523		0	14.771		0	157.961
	0	4.62023		0	83.9383		0	13.0232
	0	89.0685		0	56.0523		0	8.68957
	0	11.3783		0	4.62023		0	101.477
	0	145.728		0	51.4409		0	9.48847
	0	23.5723		0	14.771		0	158.867
	0	63.5455		0	61.8844		0	41.8372
	0	40.3741		0	20.8886		0	8.98537
	0	114.129		0	17.7698		0	39.0956
	0	105.46		0	38.8003		0	10.1659
	0	9.25954		0	43.061		0	15.5269
	0	65.6303		0	117.431		0	6.10606
	0	90.0763		0	120.438		0	8.55451
	0	91.4117		0	44.0757		0	101.855
	0	37.4065		0	9.25954		0	15.9681
	0	118.275		0	15.7085		0	123.159
	0	79.1901		0	11.2313		0	79.8466
	0	119.968		0	55.4929		0	9.03351
	0	14.0506		0	14.0506		0	8.41193
	0	124.069		0	15.2219		0	10.21
	0	61.1997		0	82.7908		0	8.98537
	0	86.1999		0	38.051		0	7.66724
	0	29.3465		0	61.8844		0	12.9907
	0	70.6964		0	106.645		0	4.93423
	0	84.1674		0	92.9153		0	12.2151
	0	49.7021		0	39.0828		0	45.6241
	0	97.0436		0	182.63		0	10.21
	0	64.9964		0	63.1715		0	4.65157
	0	84.1674		0	86.1999		0	74.9329
	0	71.8065		0	81.8674		0	75.7702
	0	55.7193		0	49.6051		0	15.5269
	0	24.3005		0	49.6856		0	41.8372
	0	63.7437		0	133.412		0	174.365
	0	103.25		0	9.70423		0	119.423
	0	132.564		0	96.1087		0	158.867
	0	144.569		0	60.9511		0	14.1641
	0	90.6532		0	93.5976		0	13.0232
	0	41.6867		0	96.1087		0	13.7317
	0	37.6405		0	43.8847		0	79.8466
	0	9.97778		0	35.3128		0	30.0441
	0	61.1193		0	9.03351		0	11.0349
	0	69.1971		0	87.407		0	16.6378
	0	77.631		0	66.553		0	104.159
	0	73.9371		0	64.4571		0	6.27511
	0	11.1887		0	11.1887		0	6.27511
	0	129.071		0	43.791		0	12.9907
	0	112.085		0	54.5247		0	20.9352
	0	37.6405		0	87.407		0	3.75437
	0	88.7973		0	108.809		0	136.057
	0	64.3336		0	11.1968		0	82.5807
	0	50.206		0	59.8438		0	15.9681
	0	127.102		0	10.1659		0	9.5287
	0	65.6747		0	48.0148		0	10.2887
	0	60.7724		0	90.5205		0	4.65157
	0	24.6895		0	37.8011		0	8.55451
	0	159.58		0	133.412		0	30.0441
	0	30.1317		0	79.9521		0	3.75437
	0	175.253		0	81.5505		0	38.5393
	0	41.6175		0	10.9825		0	31.7762
	0	45.5265		0	156.699		0	6.611
	0	60.3716		0	106.024		0	61.8857
	0	158.528		0	173.681		0	6.611
	0	103.25		0	101.788		0	15.2895
	0	159.314		0	17.2593		0	8.15839
	0	87.2101		0	113.895		0	14.9211
	0	95.3292		0	53.8494		0	38.5393
	0	151.549		0	48.9055		0	9.10909
	0	71.8065		0	35.7329		0	117.125
	0	16.4551		0	13.0334		0	81.4618
	0	22.0889		0	62.3937		0	58.3301
	0	18.0157		0	37.8011		0	61.8857
	0	68.6971		0	118.521		0	7.4742
	0	88.7973		0	100.137		0	104.622
	0	26.1548		0	8.15579		0	93.9367
	0	49.0986		0	10.9825		0	7.4742
	0	49.7021		0	56.6666		0	93.9367
	0	55.7193		0	49.2258		0	31.7762
	0	16.4551		0	11.1887		0	9.10909
	0	65.5494		0	100.147		0	8.15839
	0	37.1643		0	54.6009		0	68.7109
	0	166.487		0	86.1999		0	117.125
	0	132.564		0	72.0668		0	81.4618
	0	136.052		0	20.0971		0	66.5485
	0	87.2101		0	81.8674		0	78.0697
	0	28.6505		0	38.3389		0	146.778
	0	144.569		0	115.345		0	15.2895
	0	145.709		0	13.5089		0	81.2063
	0	95.3292		0	91.9562		0	35.4558
	0	33.8047		0	11.7949		0	35.4558
	0	64.3336		0	11.1968		0	104.622
	0	63.6153		0	72.3074		0	78.0697
	0	14.879		0	48.6809		0	53.6438
	0	8.98828		0	10.092		0	18.4022
	0	34.5537		0	60.9085		0	96.4212
	0	10.1606		0	15.5227		0	157.334
	0	29.5361		0	7.20581		0	96.4212
	0	38.91		0	10.9896		0	53.6438
	0	9.5287		0	173.681		0	71.2892
	0	54.4156		0	188.961		0	13.6179
	0	50.206		0	9.32078		0	11.8871
	0	35.8408		0	8.41114		0	157.334
	0	11.1887		0	101.788		0	18.4022
	0	127.102		0	91.9562		0	71.2892
	0	89.5414		0	119.033		0	57.5414
	0	129.902		0	78.494		0	11.8871
	0	65.6747		0	76.3306		0	64.7364
	0	26.1548		0	66.1455		0	7.63024
	0	24.0656		0	120.401		0	51.2806
	0	16.4623		0	135.075		0	9.02502
	0	86.1999		0	49.6051		0	80.9709
	0	109.55		0	5.92349		0	20.5654
	0	84.8194		0	43.7891		0	119.907
	0	30.778		0	100.137		0	58.8348
	0	24.6895		0	73.7899		0	6.85036
	0	10.1606		0	61.2138		0	9.5369
	0	35.8408		0	101.708		0	16.0111
	0	33.646		0	90.2859		0	63.4255
	0	96.6129		0	43.791		0	56.9994
	0	76.6523		0	17.2593		0	14.9635
	0	90.6532		0	188.961		0	12.9457
	0	19.3091		0	119.033		0	25.9827
	0	151.549		0	66.3046		0	20.5496
	0	96.7632		0	52.9912		0	20.5654
	0	25.6514		0	30.2925		0	13.7445
	0	74.4683		0	156.699		0	22.5057
	0	90.3654		0	38.3389		0	11.3081
	0	91.0082		0	8.09769		0	6.85036
	0	32.2521		0	37.0623		0	12.2323
	0	49.0986		0	56.6666		0	31.7988
	0	120.456		0	15.0813		0	9.48226
	0	40.074		0	27.716		0	63.6212
	0	54.8024		0	6.10606		0	130.204
	0	60.6776		0	88.6829		0	102.628
	0	126.035		0	113.895		0	40.8843
	0	72.6173		0	20.0971		0	39.1694
	0	61.2089		0	100.927		0	63.0462
	0	9.31303		0	18.2556		0	54.3085
	0	120.782		0	98.204		0	66.8122
	0	103.023		0	78.494		0	130.204
	0	31.0619		0	122.174		0	89.053
	0	8.41114		0	152.408		0	71.1467
	0	49.2726		0	48.0148		0	81.9272
	0	24.3005		0	46.4959		0	4.71767
	0	65.5494		0	9.32381		0	39.9417
	0	8.98828		0	13.0232		0	58.8348
	0	14.0205		0	8.09769		0	80.9709
	0	69.1971		0	9.32078		0	74.7265
	0	49.0538		0	12.072		0	102.628
	0	51.9724		0	100.147		0	89.053
	0	66.3667		0	66.553		0	128.304
	0	73.2986		0	18.8756		0	100.377
	0	113.998		0	108.809		0	39.8143
	0	16.2027		0	123.871		0	129.068
	0	97.0436		0	43.9284		0	5.47612
	0	106.795		0	99.7915		0	57.7097
	0	111.338		0	49.6856		0	129.068
	0	72.6173		0	43.8847		0	11.3081
	0	124.301		0	5.92349		0	39.1694
	0	11.6758		0	33.4819		0	71.1467
	0	12.9881		0	15.0813		0	5.47612
	0	122.505		0	10.1659		0	98.1864
	0	87.4596		0	90.5205		0	8.54316
	0	45.1034		0	10.092		0	3.7982
	0	61.0132		0	81.7866		0	31.7988
	0	54.9592		0	54.1977		0	40.8843
	0	52.9912		0	70.5676		0	128.304
	0	8.09769		0	106.024		0	3.7982
	0	64.9964		0	6.10606		0	39.8143
	0	96.6129		0	46.4959		0	57.7097
	0	124.301		0	91.6385		0	121.037
	0	8.38118		0	22.5108		0	100.377
	0	5.75152		0	55.3515		0	8.54316
	0	74.4683		0	66.1075		0	121.037
	0	6.10606		0	8.15783		0	64.7364
	0	20.7211		0	5.10068		0	9.5369
	0	112.085		0	53.8494		0	9.48226
	0	166.487		0	76.3306		0	25.3587
	0	71.3993		0	66.3046		1	11.0656
	0	29.5361		0	46.6023		1	4.94968
	0	41.2727		0	9.32381		1	45.9987
	0	14.1074		0	114.69		1	89.978
	0	67.8228		0	60.9511		1	79.7176
	0	151.154		0	35.3128		1	106.54
	0	114.661		0	33.4819		1	15.6266
	0	32.5002		0	114.69		1	46.7177
	0	13.7317		0	63.0928		1	39.2781
	0	9.32381		0	74.3867		1	45.9987
	0	8.09769		0	73.7899		1	25.5994
	0	90.3654		0	58.6691		1	89.3314
	0	93.0514		0	161.967		1	64.027
	0	49.5112		0	93.5976		1	92.7857
	0	12.072		0	9.03351		1	76.8617
	0	86.0392		0	43.7891		1	164.698
	0	101.884		0	10.21		1	142.298
	0	21.8302		0	174.172		1	149.859
	0	114.372		0	63.0928		1	16.2726
	0	67.3341		0	88.6829		1	12.1413
	0	92.6491		0	91.6385		1	4.94968
	0	96.7972		0	10.21		1	80.6909
	0	76.6622		0	165.559		1	28.5086
	0	41.2727		0	118.695		1	25.0571
	0	102.387		0	12.072		1	44.0309
	0	93.0514		0	115.345		1	12.1947
	0	142.506		0	49.2258		1	106.54
	0	15.5878		0	27.716		1	64.924
	0	70.6964		0	58.6691		1	34.7283
	0	60.67		0	213.469		1	53.9109
	0	86.0392		0	48.9055		1	90.966
	0	49.2686		0	100.927		1	15.6266
	0	6.10606		0	146.773		1	47.8561
	0	77.631		0	13.7634		1	89.0599
	0	16.4623		0	73.6115		1	25.5994
	0	6.43616		0	122.174		1	34.7283
	0	9.32381		0	174.172		1	21.8107
	0	143.942		0	165.559		1	145.853
	0	148.78		0	10.9896		1	18.8635
	0	9.97778		0	8.15579		1	12.8448
	0	30.1317		0	79.9521		1	15.7203
	0	63.6153		0	61.2138		1	172.603
	0	101.884		0	35.0719		1	100.492
	0	94.594		0	86.8206		1	21.8107
	0	53.2511		0	22.5108		1	16.7415
	0	21.8302		0	40.667		1	15.016
	0	94.594		0	26.1809		1	83.9408
	0	112.485		0	120.401		1	15.1148
	0	62.9322		0	13.0232		1	10.6275
	0	97.3471		0	55.3515		1	13.8882
	0	110.511		0	40.667		1	16.2726
	0	14.1074		0	163.9		1	34.1165
	0	11.6758		0	18.2556		1	45.8011
	0	67.8228		0	9.70423		1	41.47
	0	60.6291		0	15.5227		1	53.9109
	0	14.0205		0	118.695		1	15.1148
	0	49.5112		0	26.1809		1	70.1427
	0	112.485		0	33.0266		1	57.0898
	0	22.0889		0	8.32103		1	42.3231
	0	12.072		0	103.552		1	128.847
	0	186.962		0	54.6009		1	24.7251
	0	49.0538		0	146.773		1	12.7372
	0	101.475		0	129.295		1	15.016
	0	120.456		0	13.5089		1	27.3066
	0	61.0132		0	101.708		1	101.449
	0	72.2447		0	37.0623		1	135.659
	0	5.75152		0	161.967		1	88.7099
	0	54.9592		0	213.469		1	8.3235
	0	22.2609		0	43.9284		1	22.5533
	0	24.8348		0	129.295		1	144.431
	0	11.9299		0	90.2859		1	88.1353
	0	73.9371		0	33.0266		1	108.143
	0	89.5414		0	7.20581		1	65.8335
	0	84.8194		0	8.32103		1	158.87
	0	103.023		0	13.0334		1	79.7944
	0	51.9724		0	11.7949		1	5.90814
	0	6.43616		0	30.2925		1	50.7644
	0	20.2491		0	152.408		1	106.597
	0	175.253		0	46.6023		1	33.7605
	0	41.6175		0	22.6999		1	59.3469
	0	9.17506		0	163.9		1	159.708
	0	80.0947		0	176.048		1	78.4131
	0	61.2089		0	62.3937		1	166.472
	0	12.9881		0	98.204		1	49.1763
	0	37.1643		0	13.7634		1	166.081
	0	151.154		0	135.075		1	106.14
	0	63.7437		0	66.1075		1	99.6677
	0	18.0157		0	176.048		1	78.312
	0	91.0082		0	99.7915		1	134.241
	0	40.074		0	6.611		1	4.54719
	0	20.7211		0	61.8857		1	103.647
	0	133.038		0	124.49		1	10.9618
	0	122.505		0	63.9099		1	5.7949
	0	8.38118		0	6.611		1	67.4388
	0	142.506		0	68.3808		1	68.7109
	0	14.7017		0	130.302		1	146.778
	0	54.8024		0	37.1379		1	81.2063
	0	13.7317		0	106.896		1	57.5414
	0	87.4596		0	132.278		1	13.6179
	0	128.668		0	96.4809		1	9.75956
	0	76.6523		0	44.6852		1	67.9438
	0	70.9511		0	6.32852		1	25.9827
	0	80.0947		0	94.6557		1	12.9291
	0	61.1193		0	37.1379		1	48.2923
	0	60.3716		0	28.7074		1	46.4082
	0	14.879		0	9.10909		1	5.46425
	0	129.902		0	23.3182		1	59.6607
	0	16.2027		0	25.7272		1	50.2807
	0	92.6491		0	117.934		1	74.7406
	0	53.2511		0	116.243		1	79.3076
	0	97.3471		0	74.571		1	78.8632
	0	66.8238		0	139.6		1	7.83764
	0	186.962		0	61.8857		1	100.947
	0	72.2447		0	68.3808		1	12.2559
	0	11.9068		0	116.448		1	23.3977
	0	9.31303		0	56.6389		1	48.1646
	0	123.733		0	96.3896		1	108.468
	0	102.762		0	124.49		1	33.847
	0	158.528		0	130.302		1	18.8468
	0	11.9068		0	142.353		1	7.83764
	0	66.9352		0	87.6774		1	107.203
	0	114.661		0	146.784		1	158.123
	0	102.387		0	76.83		1	100.947
	0	60.6776		0	44.6852		1	12.2559
	0	141.826		0	88.4785		1	5.46425
	0	9.5287		0	6.32852		1	96.6292
	0	32.5002		0	9.10909		1	88.3202
	0	60.6291		0	124.909		1	91.1318
	0	101.475		0	112.083		1	133.078
	0	96.7972		0	54.6742		1	102.885
	0	110.511		0	106.896		1	30.3227
	0	133.038		0	59.6163		1	56.4412
	0	128.668		0	138.675		1	106.671
	0	106.025		0	23.3182		1	8.09727
	0	126.035		0	54.6742		1	58.3762
	0	14.7017		0	25.7272		2	44.0309
	0	102.762		0	88.4785		2	89.0599
	0	68.6971		0	78.5731		2	142.298
	0	106.025		0	78.5731		2	149.859
	0	10.5874		0	20.0115		2	145.853
	0	67.242		0	77.708		2	64.924
	0	77.7088		0	77.59		2	25.0571
	0	6.32852		0	100.921		2	25.1751
	0	26.9969		0	94.6557		2	37.4175
	0	68.9933		0	113.171		2	15.6266
	0	12.6622		0	132.278		2	164.698
	0	54.5595		0	116.448		2	142.841
	0	124.898		0	87.6774		2	25.4051
	0	9.10909		0	124.909		2	46.7177
	0	51.1644		0	59.6163		2	64.027
	0	20.7908		0	138.675		2	53.9109
	0	51.7322		0	77.708		2	75.7931
	0	95.1625		0	100.921		2	100.492
	0	131.912		0	12.1258		2	79.7176
	0	51.1644		0	57.536		2	38.7085
	0	7.75943		0	116.243		2	99.0057
	0	116.536		0	76.83		2	16.7415
	0	45.1951		0	74.571		2	39.2781
	0	20.7908		0	56.6389		2	172.603
	0	119.026		0	117.934		2	90.966
	0	70.1085		0	146.784		2	13.5119
	0	68.9933		0	112.083		2	26.5073
	0	26.9969		0	12.1258		2	15.016
	0	96.2941		0	139.6		2	21.738
	0	64.835		0	96.4809		2	12.1413
	0	6.32852		0	96.3896		2	35.7212
	0	12.6622		0	77.59		2	46.7177
	0	9.10909		0	57.536		2	39.2781
	0	100.626		0	25.0587		2	45.9987
	0	126.787		0	109.921		2	57.0898
	0	96.2941		0	73.9155		2	113.951
	0	118.253		0	20.6064		2	45.8011
	0	10.5874		0	49.4145		2	5.98673
	0	100.626		0	7.33236		2	44.0309
	0	120.923		0	7.33236		2	12.1947
	0	120.923		0	25.0587		2	7.7364
	0	57.2702		0	73.9155		2	102.44
	0	51.7322		0	83.6205		2	13.3127
	0	7.75943		0	20.6064		2	100.492
	0	54.5595		0	83.6205		2	98.1678
	0	96.272		0	64.7364		2	81.13
	0	40.9561		0	7.63024		2	79.7176
	0	11.2357		0	51.2806		2	38.7085
	0	88.8133		0	9.02502		2	5.98673
	0	67.242		0	80.9709		2	41.47
	0	11.2357		0	16.0976		2	41.951
	0	64.835		0	9.75956		2	115.998
	0	118.253		0	69.0825		2	41.6903
	0	57.2702		0	20.5496		2	34.1165
	0	77.7088		0	11.6953		2	26.7538
	0	95.1625		0	42.8959		2	20.5582
	0	45.1951		0	20.5654		2	34.0279
	0	11.8455		0	119.907		2	73.3114
	0	88.8133		0	58.8348		2	7.63024
	0	131.912		0	6.85036		2	113.455
	0	116.536		0	9.5369		2	144.431
	0	119.026		0	16.0111		2	129.845
	0	70.1085		0	63.4255		2	108.491
	0	117.109		0	56.9994		2	33.19
	0	124.898		0	14.9635		2	92.3867
	0	89.0756		0	9.01282		2	9.23297
	0	81.5794		0	12.9457		2	55.7207
	0	89.0756		0	25.9827		2	89.6102
	0	47.8217		0	20.5496		2	26.8379
	0	47.8217		0	20.5654		2	135.511
	0	72.8141		0	13.7445		2	166.472
	0	38.1238		0	22.5057		2	158.279
	0	6.67835		0	16.4703		2	122.641
	0	78.9075		0	23.3329		2	61.5508
	0	11.6953		0	11.3081		2	124.407
	0	12.49		0	6.85036		2	125.576
	0	6.67835		0	12.2323		2	49.1763
	0	97.9175		0	31.7988		2	33.4715
	0	148.973		0	9.48226		2	43.6951
	0	40.8994		0	63.6212		2	61.5508
	0	46.624		0	130.204		2	64.3772
	0	6.85036		0	102.628		2	83.9693
	0	43.9672		0	40.8843		2	79.8079
	0	48.9984		0	17.9451		2	89.1603
	0	72.8141		0	12.9291		2	124.15
	0	46.624		0	11.6953		2	73.3665
	0	90.5393		0	13.7445		2	11.0895
	0	5.03321		0	35.5652		2	10.1313
	0	20.402		0	39.1694		2	74.7736
	0	11.3081		0	63.0462		2	8.12971
	0	6.85036		0	54.3085		2	103.284
	0	34.4851		0	66.8122		2	119.929
	0	26.9934		0	130.204		2	5.90814
	0	31.7988		0	89.053		2	51.7584
	0	9.48226		0	71.1467		2	100.689
	0	43.9672		0	81.9272		2	55.2863
	0	90.5393		0	4.71767		2	15.8811
	0	7.16823		0	39.9417		2	93.4521
	0	28.1001		0	58.8348		2	97.9591
	0	8.76511		0	80.9709		2	56.7392
	0	105.264		0	74.7265		2	59.1116
	0	5.03321		0	102.628		2	137.753
	0	13.9255		0	89.053		2	144.367
	0	13.7261		0	128.304		2	92.3867
	0	63.7794		0	100.377		2	45.5547
	0	46.4661		0	39.8143		2	56.7392
	0	27.6859		0	129.068		2	5.8332
	0	44.6718		0	5.47612		2	8.12971
	0	74.2239		0	57.7097		2	54.4179
	0	48.4388		0	14.9635		2	51.7584
	0	38.1238		0	129.068		2	50.7644
	0	105.264		0	11.3081		2	6.88948
	0	133.152		0	39.1694		2	5.81995
	0	120.056		0	71.1467		2	54.6206
	0	5.47612		0	5.47612		2	145.262
	0	4.94961		0	98.1864		2	57.7625
	0	106.935		0	8.54316		2	55.2863
	0	31.4427		0	3.7982		2	141.371
	0	34.4851		0	31.7988		2	6.88948
	0	77.8469		0	40.8843		2	53.7517
	0	8.62567		0	128.304		2	13.4535
	0	11.3081		0	3.7982		2	108.143
	0	13.9255		0	89.8595		2	10.9282
	0	48.9984		0	20.4738		2	49.9272
	0	133.152		0	39.8143		2	33.4715
	0	5.47612		0	57.7097		2	5.81995
	0	9.00189		0	121.037		2	6.7004
	0	112.409		0	48.1145		2	69.147
	0	26.9934		0	52.5471		2	54.1293
	0	55.7013		0	98.334		2	52.3862
	0	8.49617		0	100.377		2	136.057
	0	10.9841		0	8.54316		2	48.9516
	0	51.503		0	121.037		2	104.159
	0	31.7988		0	64.7364		2	4.54719
	0	127.849		0	9.5369		2	119.423
	0	118.894		0	9.48226		2	8.41114
	0	6.59304		0	12.5105		2	9.48847
	0	46.4661		0	40.3864		2	16.6378
	0	77.8469		0	40.3864		2	25.5423
	0	55.7013		0	25.3587		2	6.7004
	0	87.5275		0	25.3587		2	4.84233
	0	27.6859		1	101.588		2	14.9211
	0	127.849		1	84.8933		2	58.3301
	0	118.894		1	21.5611		2	66.5485
	0	108.861		1	46.7177		2	74.667
	0	4.94961		1	39.2781		2	24.5335
	0	9.00189		1	25.5994		2	92.9799
	0	104.477		1	89.3314		2	14.8584
	0	36.8278		1	64.027		2	108.468
	0	39.9879		1	92.7857		2	88.3202
	0	120.056		1	76.8617		2	54.8825
	0	106.935		1	164.698		2	74.667
	0	8.62567		1	14.9355		2	64.3441
	0	112.409		1	114.881		2	5.02796
	0	104.477		1	28.5086		2	63.0462
	0	10.9841		1	101.588		2	33.847
	0	13.468		1	41.8888		2	16.0976
	0	9.48226		1	80.0272		2	12.9457
	0	33.9658		1	25.0571		2	63.8256
	0	41.2642		1	114.111		2	17.9451
	0	84.0993		1	64.924		2	30.8655
	0	111.102		1	34.7283		2	4.71767
	0	44.6718		1	53.9109		2	56.4412
	0	10.5305		1	90.966		2	51.2806
	0	10.5625		1	54.8992		2	9.50581
	1	75.1736		1	47.8561		2	63.6212
	1	9.61185		1	89.0599		2	59.6607
	1	75.1736		1	25.5994		2	54.3085
	1	86.8565		1	34.7283		2	111.06
	1	15.0328		1	21.8107		2	66.8122
	1	39.2781		1	21.5806		2	74.7265
	1	112.879		1	36.8371		2	106.671
	1	59.0036		1	12.8448		2	9.50581
	1	100.714		1	15.7203		2	48.7747
	1	126.778		1	172.603		2	50.2807
	1	104.189		1	100.492		2	91.1831
	1	94.8779		1	21.8107		2	109.258
	1	41.5581		1	16.7415		2	56.9994
	1	54.991		1	15.016		2	48.7747
	1	70.3521		1	83.9408		2	74.7406
	1	85.9634		1	15.1148		2	12.5105
	1	14.9363		1	10.6275		2	111.06
	1	13.8917		1	13.8882		2	48.9743
	1	35.7813		1	34.1165		2	23.3977
	1	35.2769		1	47.6392		2	89.8595
	1	21.9179		1	19.3964		2	70.3067
	1	30.8733		1	31.3987		2	102.885
	1	64.9168		1	12.8448		2	8.09727
	1	125.066		1	45.8011		2	14.8584
	1	14.2361		1	41.47		2	16.0111
	1	59.0036		1	53.9109		2	48.9743
	1	84.036		1	102.44		2	107.203
	1	77.3492		1	8.16327		2	52.5471
	1	61.2823		1	81.13		2	58.3762
	1	22.2035		1	23.5767		2	54.8825
	1	39.3204		1	41.951		2	63.4255
	1	83.2919		1	20.5582		2	158.123
	1	46.3166		1	34.0279		2	98.334
	1	109.544		1	15.1148
	1	40.8867		1	70.1427
	1	14.9363		1	57.0898
	1	134.06		1	42.3231
	1	35.2769		1	10.6275
	1	55.8564		1	20.0322
	1	125.922		1	13.3127
	1	61.2823		1	128.847
	1	119.081		1	24.7251
	1	117.953		1	12.7372
	1	11.0353		1	139.339
	1	10.6275		1	12.7372
	1	21.4934		1	74.9365
	1	42.2787		1	16.4703
	1	112.879		1	23.3329
	1	161.607		1	27.3066
	1	7.14625		1	7.63024
	1	84.4216		1	74.1063
	1	15.4797		1	9.01282
	1	10.1365		1	108.935
	1	22.2035		1	101.344
	1	23.986		1	125.003
	1	109.544		1	30.1484
	1	40.8867		1	8.63389
	1	14.9363		1	33.896
	1	21.4934		1	89.1373
	1	10.6275		1	99.873
	1	14.2361		1	124.462
	1	29.7652		1	149.619
	1	104.189		1	162.328
	1	92.3401		1	119.202
	1	7.14625		1	69.1797
	1	11.0353		1	32.788
	1	146.159		1	135.151
	1	160.138		1	58.0631
	1	131.333		1	8.63389
	1	106.458		1	48.161
	1	119.999		1	111.835
	1	121.895		1	141.622
	1	90.3737		1	192.505
	1	8.3235		1	110.017
	1	13.2074		1	125.899
	1	166.476		1	5.90814
	1	170.363		1	56.4117
	1	78.1253		1	120.677
	1	142.959		1	50.7644
	1	5.90814		1	143.544
	1	65.0568		1	144.873
	1	88.676		1	118.379
	1	82.7619		1	145.837
	1	63.7408		1	167.681
	1	40.3741		1	126.402
	1	149.216		1	159.331
	1	86.0616		1	173.007
	1	8.78806		1	121.167
	1	71.3993		1	175.639
	1	113.998		1	182.539
	1	106.795		1	20.6541
	1	8.81579		1	97.4507
	1	49.2726		1	149.156
	1	8.29062		1	30.3965
	1	67.3341		1	119.441
	1	62.9322		1	138.246
	1	20.2491		1	23.7229
	1	96.272		1	68.7292
	1	40.9561		1	133.769
	1	117.109		1	65.8413
	1	126.787		1	8.78806
	1	5.02796		1	84.6335
	1	31.4427		1	49.2058
	1	51.503		1	38.2197
	1	39.9879		1	10.1983
	1	5.46425		1	4.54719
	1	78.9075		1	13.2591
	1	13.7261		1	118.825
	1	84.0993		1	100.369
	1	12.0484		1	139.798
	1	5.6704		1	8.81579
	1	74.2239		1	97.1929
	1	30.6419		1	9.33012
	1	10.5916		1	99.335
	1	20.402		1	100.369
	1	41.2642		1	135.313
	1	8.76511		1	18.9327
	1	5.46425		1	98.7534
	1	67.1564		1	42.4401
	1	7.16823		1	51.0997
	1	111.102		1	56.2798
	1	10.5305		1	14.3588
	1	10.5625		1	14.3329
	2	31.0826		1	14.7245
	2	45.731		1	84.7245
	2	4.08403		1	88.2573
	2	55.2988		1	98.8062
	2	41.5581		1	76.7599
	2	66.7025		1	48.6945
	2	116.389		1	9.75956
	2	51.3227		1	67.9438
	2	133.276		1	25.9827
	2	122.887		1	12.9291
	2	120.592		1	48.2923
	2	6.9597		1	5.02796
	2	125.922		1	5.46425
	2	42.2787		1	59.6607
	2	112.879		1	50.2807
	2	161.607		1	74.7406
	2	10.1365		1	79.3076
	2	15.9159		1	78.8632
	2	85.9634		1	7.83764
	2	84.4216		1	100.947
	2	102.351		1	12.2559
	2	19.7838		1	23.3977
	2	164.788		1	48.1646
	2	39.2781		1	108.468
	2	116.389		1	33.847
	2	132.85		1	18.8468
	2	161.607		1	7.83764
	2	84.4216		1	107.203
	2	159.791		1	158.123
	2	51.3227		1	100.947
	2	14.2361		1	12.2559
	2	100.714		1	5.46425
	2	159.791		1	96.6292
	2	21.738		1	88.3202
	2	37.7544		1	91.1318
	2	12.1413		1	133.078
	2	127.762		1	102.885
	2	75.1736		1	30.3227
	2	86.8565		1	56.4412
	2	5.98673		1	106.671
	2	125.922		1	8.09727
	2	64.9168		1	58.3762
	2	125.066		2	76.0305
	2	14.2361		2	101.588
	2	92.3401		2	41.8888
	2	102.351		2	80.0272
	2	68.9094		2	84.8933
	2	5.22733		2	63.88
	2	19.7838		2	4.08403
	2	5.98673		2	21.5611
	2	13.8917		2	80.0272
	2	30.8733		2	63.88
	2	15.9159		2	54.8992
	2	23.986		2	55.2988
	2	39.3204		2	47.8561
	2	90.708		2	72.9531
	2	134.06		2	67.6353
	2	12.8407		2	89.0599
	2	93.6854		2	114.881
	2	11.2489		2	114.111
	2	68.2421		2	64.924
	2	80.3239		2	25.0571
	2	7.79532		2	25.1751
	2	8.16737		2	37.4175
	2	9.92415		2	28.5086
	2	24.2429		2	47.6392
	2	136.474		2	19.3964
	2	72.7595		2	31.3987
	2	145.728		2	164.698
	2	72.9586		2	63.88
	2	8.12971		2	12.8448
	2	114.48		2	89.3314
	2	133.949		2	36.8371
	2	129.883		2	15.9159
	2	11.5586		2	46.7177
	2	91.4117		2	64.027
	2	146.159		2	53.9109
	2	5.90814		2	75.7931
	2	98.2702		2	100.492
	2	63.8096		2	92.7857
	2	85.3003		2	99.0057
	2	108.468		2	16.7415
	2	68.4025		2	15.7203
	2	36.3555		2	39.2781
	2	8.78806		2	172.603
	2	35.3353		2	90.966
	2	35.3353		2	76.8617
	2	127.07		2	13.5119
	2	87.0283		2	26.5073
	2	109.328		2	15.016
	2	31.5136		2	62.9825
	2	55.8111		2	128.847
	2	90.8712		2	15.7399
	2	21.3176		2	8.16327
	2	8.12971		2	71.3392
	2	92.6163		2	83.9408
	2	6.88948		2	106.601
	2	103.66		2	70.1427
	2	11.2622		2	74.9365
	2	63.7408		2	57.0898
	2	160.138		2	113.951
	2	98.2702		2	45.8011
	2	52.2581		2	5.98673
	2	149.216		2	106.601
	2	12.8878		2	7.7364
	2	9.92415		2	42.3231
	2	24.2429		2	7.7364
	2	68.4025		2	102.44
	2	109.736		2	13.3127
	2	31.5136		2	100.492
	2	61.1997		2	98.1678
	2	136.474		2	81.13
	2	170.974		2	15.7399
	2	55.1411		2	98.1678
	2	6.88948		2	23.5767
	2	72.7595		2	5.98673
	2	164.75		2	41.47
	2	160.069		2	41.951
	2	72.0831		2	115.998
	2	64.1796		2	139.339
	2	95.0192		2	41.6903
	2	57.5939		2	34.1165
	2	114.129		2	51.5936
	2	119.968		2	24.7251
	2	74.0571		2	20.5582
	2	131.333		2	34.0279
	2	9.25954		2	37.2778
	2	136.142		2	13.8882
	2	34.5537		2	20.0322
	2	109.55		2	73.3114
	2	30.778		2	7.63024
	2	25.6514		2	16.4703
	2	31.0619		2	73.3114
	2	23.6575		2	74.1063
	2	6.7004		2	9.01282
	2	159.314		2	27.3066
	2	136.052		2	108.935
	2	145.709		2	23.3329
	2	19.3091		2	30.1484
	2	8.81579		2	32.788
	2	29.3465		2	7.79532
	2	66.8238		2	68.107
	2	60.7724		2	81.7838
	2	159.58		2	82.9392
	2	66.3667		2	63.7336
	2	111.338		2	73.8565
	2	24.0656		2	69.673
	2	15.5878		2	108.491
	2	9.17506		2	121.167
	2	70.9511		2	33.896
	2	38.5024		2	64.4731
	2	45.1034		2	101.567
	2	76.6622		2	6.82748
	2	22.2609		2	28.2167
	2	11.9973		2	104.323
	2	8.29062		2	54.5338
	2	41.6867		2	121.76
	2	54.4156		2	110.017
	2	143.942		2	130.544
	2	24.8348		2	119.441
	2	141.826		2	112.769
	2	23.6575		2	133.344
	2	8.41114		2	82.1958
	2	114.372		2	75.8437
	2	49.2686		2	131.954
	2	45.5265		2	144.873
	2	73.2986		2	18.4862
	2	52.9912		2	126.147
	2	11.9973		2	117.431
	2	148.78		2	122.127
	2	11.9299		2	113.127
	2	6.7004		2	89.1373
	2	38.91		2	135.151
	2	33.646		2	11.2562
	2	32.2521		2	133.132
	2	38.5024		2	83.0886
	2	66.9352		2	143.544
	2	129.071		2	38.6127
	2	28.6505		2	63.7804
	2	33.8047		2	83.9383
	2	96.7632		2	49.0797
	2	120.782		2	62.2287
	2	60.67		2	23.8203
	2	123.733		2	58.0631
	2	11.8455		2	44.0265
	2	109.838		2	100.482
	2	81.5794		2	106.645
	2	109.838		2	80.011
	2	5.02796		2	90.1514
	2	28.1001		2	86.8156
	2	36.8278		2	10.6224
	2	97.9175		2	85.0082
	2	44.7368		2	61.2185
	2	36.7378		2	99.3739
	2	10.5916		2	175.639
	2	52.8298		2	6.82748
	2	33.9658		2	101.344
	2	40.8994		2	99.1498
	2	67.1564		2	26.6904
	2	44.7368		2	81.7838
	2	63.7794		2	28.2167
	2	87.5275		2	13.6945
	2	48.4388		2	14.0701
	2	108.861		2	90.1514
	2	6.59304		2	125.899
	2	8.88849		2	8.12971
	2	30.6419		2	118.977
	2	36.7378		2	138.246
	2	52.8298		2	133.949
	2	148.973		2	13.6393
	2	8.49617		2	182.539
	2	13.468		2	104.323
				2	5.90814
				2	55.2863
				2	118.379
				2	23.7229
				2	75.5252
				2	37.6902
				2	118.922
				2	86.9783
				2	8.78806
				2	43.4567
				2	49.0531
				2	30.3965
				2	124.462
				2	54.6761
				2	133.344
				2	145.837
				2	54.5338
				2	56.4117
				2	68.7292
				2	125.003
				2	26.6904
				2	73.8565
				2	5.8332
				2	44.0265
				2	85.0082
				2	8.12971
				2	120.677
				2	133.769
				2	131.954
				2	50.7644
				2	65.8413
				2	104.525
				2	149.619
				2	9.58186
				2	11.2622
				2	9.05737
				2	52.2581
				2	148.203
				2	101.054
				2	162.328
				2	17.7698
				2	11.2313
				2	8.26819
				2	104.896
				2	58.4168
				2	119.202
				2	38.8003
				2	55.4929
				2	170.974
				2	111.835
				2	141.622
				2	57.8106
				2	55.2863
				2	92.0828
				2	158.063
				2	167.681
				2	20.6541
				2	69.1797
				2	147.172
				2	97.4507
				2	95.1845
				2	18.4862
				2	38.375
				2	126.402
				2	149.156
				2	86.9783
				2	84.6335
				2	126.147
				2	159.331
				2	9.25954
				2	122.127
				2	49.0797
				2	114.76
				2	15.719
				2	181.159
				2	173.007
				2	15.7085
				2	100.482
				2	48.161
				2	192.505
				2	57.8106
				2	25.4163
				2	23.6778
				2	99.873
				2	96.7613
				2	96.6648
				2	104.525
				2	20.8886
				2	8.97214
				2	99.335
				2	6.7004
				2	13.2591
				2	35.0719
				2	8.81579
				2	18.8756
				2	103.552
				2	8.97214
				2	42.4401
				2	86.8206
				2	14.0144
				2	118.521
				2	97.1929
				2	73.6115
				2	14.3588
				2	72.0668
				2	4.54719
				2	13.1474
				2	8.15783
				2	14.3329
				2	49.2058
				2	72.3074
				2	47.2201
				2	81.7866
				2	11.9973
				2	59.8438
				2	48.6809
				2	118.825
				2	47.2201
				2	54.1977
				2	42.2012
				2	13.1474
				2	5.10068
				2	14.7245
				2	139.798
				2	54.5247
				2	8.41114
				2	51.0997
				2	64.4571
				2	135.313
				2	123.871
				2	74.3867
				2	38.2197
				2	35.7329
				2	60.9085
				2	66.1455
				2	52.9912
				2	11.9973
				2	42.2012
				2	70.5676
				2	22.6999
				2	10.1983
				2	9.33012
				2	6.7004
				2	14.0144
				2	56.2798
				2	18.9327
				2	101.842
				2	81.5505
				2	98.7534
				2	101.842
				2	28.7074
				2	88.2573
				2	113.171
				2	63.9099
				2	142.353
				2	98.8062
				2	84.7245
				2	20.0115
				2	76.7599
				2	109.921
				2	48.6945
				2	49.4145
				2	74.667
				2	24.5335
				2	92.9799
				2	14.8584
				2	108.468
				2	88.3202
				2	54.8825
				2	74.667
				2	64.3441
				2	5.02796
				2	63.0462
				2	33.847
				2	24.5335
				2	64.3441
				2	91.1318
				2	17.9451
				2	30.8655
				2	4.71767
				2	56.4412
				2	51.2806
				2	9.50581
				2	63.6212
				2	59.6607
				2	54.3085
				2	111.06
				2	66.8122
				2	74.7265
				2	106.671
				2	9.50581
				2	48.7747
				2	50.2807
				2	91.1831
				2	109.258
				2	9.02502
				2	92.9799
				2	12.2323
				2	18.8468
				2	48.1145
				2	56.9994
				2	48.7747
				2	74.7406
				2	12.5105
				2	39.9417
				2	133.078
				2	42.8959
				2	22.5057
				2	35.5652
				2	111.06
				2	48.9743
				2	23.3977
				2	89.8595
				2	70.3067
				2	102.885
				2	8.09727
				2	14.8584
				2	16.0111
				2	48.9743
				2	107.203
				2	52.5471
				2	58.3762
				2	91.1831
				2	79.3076
				2	98.1864
				2	70.3067
				2	48.1646
				2	96.6292
				2	20.4738
				2	30.3227
				2	109.258
				2	78.8632
				2	54.8825
				2	63.4255
				2	158.123
				2	98.334

## Sheet: Supplementary Figure 5d
		cell type: 0=A2 non shock-partner 1= shock cell, 2= A2 shock-partner
			fraction of A1 pairs present ('.' indicates zero pairs present on A1)							# of new pairs present from day prior
		cell type	A2	B					cell type	A2	B	B tones
		0	0	0					0	0	0	0
		0	0	0					0	0	0	3
		0	0	0					0	2	4	1
		0	0	0					0	0	0	0
		0	0	0					0	0	0	0
		0	.	.					0	0	0	0
		0	0	0					0	0	0	0
		0	0	0					0	0	0	0
		0	1	0					0	1	0	1
		0	.	.					0	1	2	0
		0	0	0					0	2	0	4
		0	.	.					0	0	0	0
		0	0	0					0	0	1	0
		0	1	0					0	0	0	0
		0	1	0					0	0	0	0
		0	0	0					0	0	1	0
		0	0	0					0	1	0	0
		0	0	0					0	0	0	0
		0	1	0					0	2	1	2
		0	.	.					0	0	2	1
		0	0	0.25					0	1	4	5
		0	.	.					0	0	1	1
		0	.	.					0	0	0	0
		0	.	.					0	3	0	1
		0	.	.					0	0	0	0
		0	0	0					0	2	1	0
		0	0	0					0	1	0	0
		0	0	0					0	0	0	0
		0	.	.					0	0	3	0
		0	0	0					0	3	5	2
		0	0	0					0	1	2	5
		0	0	0					0	3	1	3
		0	.	.					0	1	2	0
		0	0	0					0	0	0	3
		0	0	0.25					0	0	6	5
		0	.	.					0	0	3	4
		0	0	0					0	0	0	0
		0	0	0					0	1	1	0
		0	.	.					0	0	2	1
		1	.	.					1	0	1	0
		0	0	0.5					0	0	2	3
		0	0	0					0	1	2	1
		0	.	.					0	0	1	2
		0	0	0					0	2	2	1
		0	.	.					0	3	1	4
		0	0	0					0	1	0	0
		0	0	0					0	0	1	0
		0	.	.					0	1	1	0
		0	.	.					0	0	1	0
		0	.	.					0	0	0	3
		0	.	.					0	0	3	0
		0	0	0					0	0	2	0
		0	0	0.33					0	1	4	4
		0	.	.					0	0	1	0
		0	.	.					0	1	0	1
		0	0	0					0	2	0	2
		0	0	0					0	2	2	3
		0	0	0					0	2	0	0
		0	.	.					0	0	3	6
		0	0	0					0	1	0	3
		0	.	.					0	0	1	2
		0	.	.					0	2	2	6
		0	0	0					0	3	0	4
		0	0	0					0	1	1	5
		0	0	0					0	0	2	2
		0	0	0					0	0	4	2
		0	.	.					0	1	1	0
		0	.	.					0	0	0	2
		0	.	.					0	3	2	0
		0	0	0					0	0	2	0
		0	0	0.33					0	0	3	0
		0	0	0					0	2	0	2
		1	.	.					1	0	3	0
		0	1	0					0	1	0	2
		0	0	0					0	4	0	3
		0	0	0					0	0	2	0
		1	0	0					1	0	0	0
		0	.	.					0	2	0	1
		0	.	.					0	3	4	0
		1	0	0					1	3	2	4
		0	0	0					0	0	0	0
		1	0	0					1	0	0	1
		1	0	0					1	0	1	0
		0	0	0					0	1	2	2
		0	.	.					0	0	2	1
		0	0	0					0	0	0	0
		0	0	0					0	0	0	0
		0	0	0					0	0	1	0
		0	0	0.5					0	2	3	2
		2	0	0					2	4	0	0
		0	0	0					0	1	0	1
		0	.	.					0	1	2	1
		0	0	0					0	0	1	0
		1	.	.					1	0	0	0
		1	.	.					1	0	1	2
		2	0	0					2	2	0	0
		0	0	0					0	0	2	0
		0	.	.					0	2	2	0
		0	0	0					0	0	1	0
		0	.	.					0	1	1	4
		0	.	.					0	0	0	0
		2	1	0					2	4	1	1
		0	0	0					0	0	1	3
		1	0	0					1	0	0	0
		1	.	.					1	0	0	1
		0	.	.					0	1	2	0
		1	.	.					1	0	0	1
		0	.	.					0	2	1	1
		0	0	0					0	1	1	0
		0	0	0					0	0	0	1
		0	.	.					0	1	0	2
		0	.	.					0	2	0	0
		0	.	.					0	1	2	0
		0	0	0					0	0	1	2
		0	0	0					0	1	2	0
		0	1	1					0	0	0	0
		0	0.14	0					0	0	0	1
		1	1	1					1	1	5	2
		0	0	0					0	2	0	0
		2	0.2	0					2	1	0	3
		0	.	.					0	1	0	0
		0	0	0					0	2	0	0
		0	0	0.5					0	0	5	1
		2	.	.					2	1	1	4
		1	0	0					1	5	4	8
		0	.	.					0	2	0	1
		0	.	.					0	0	1	1
		0	.	.					0	0	0	1
		1	.	.					1	1	3	0
		1	0	0					1	0	0	4
		2	0	0					2	1	2	6
		1	0	0					1	0	1	1
		0	0	0					0	0	3	0
		1	0	1					1	0	1	13
		1	0	1					1	1	1	3
		0	.	.					0	1	2	2
		0	0	1					0	1	5	4
		2	0	0					2	3	1	0
		1	0	0					1	1	2	1
		2	.	.					2	4	0	0
		2	0	0.5					2	1	7	8
		1	0	0					1	0	0	3
		0	1	1					0	2	0	0
		0	0	0.13					0	1	9	2
		1	.	.					1	0	0	2
		2	0	0					2	1	0	5
		1	0	0					1	4	4	2
		1	0	0					1	0	0	2
		0	.	.					0	1	1	0
		1	0	0					1	5	2	8
		2	0.5	0					2	2	0	0
		1	.	.					1	0	1	0
		2	0	0					2	3	3	6
		2	.	.					2	2	2	1
		0	0	0					0	2	0	0
		0	0	0					0	1	0	4
		0	0	0					0	2	0	0
		1	0	0					1	0	1	1
		0	.	.					0	0	0	9
		2	0	0					2	1	0	3
		1	0	0					1	1	0	2
		2	.	.					2	2	1	1
		1	.	.					1	3	3	7
		1	0	0.33					1	0	9	3
		2	.	.					2	1	0	2
		0	0.17	0.17					0	0	1	1
		2	0.17	0.17					2	1	1	0
		0	0	0.5					0	0	2	1
		0	.	.					0	2	0	2
		2	0	0					2	1	1	2
		0	.	.					0	0	0	2
		0	.	.					0	0	2	7
		1	0	0					1	0	1	0
		2	0	0					2	1	0	1
		0	0	0					0	0	0	1
		0	.	.					0	0	0	0
		0	.	.					0	1	1	0
		1	.	.					1	1	4	7
		1	0	0.5					1	2	7	1
		0	.	.					0	0	1	2
		0	0	0					0	0	1	0
		2	0	0					2	3	2	0
		0	0	0					0	2	0	0
		1	.	.					1	1	1	0
		0	0	0					0	0	0	1
		0	.	.					0	0	1	1
		1	0	0					1	0	0	4
		2	.	.					2	2	0	5
		0	0	1					0	1	3	1
		2	0	0					2	3	0	2
		0	.	.					0	0	0	1
		0	0	0					0	2	2	6
		0	.	.					0	1	3	3
		1	0	0					1	2	1	2
		0	0	0					0	2	0	0
		0	.	.					0	2	3	4
		0	.	.					0	2	0	3
		1	1	0					1	1	1	2
		2	.	.					2	4	0	1
		2	.	.					2	1	1	6
		0	.	.					0	3	1	3
		0	.	.					0	3	0	3
		0	.	.					0	0	1	0
		0	.	.					0	1	0	2
		1	0	0					1	0	1	3
		0	0	0					0	0	0	1
		0	.	.					0	4	0	0
		0	.	.					0	1	0	0
		0	.	.					0	0	0	0
		0	.	.					0	3	1	1
		0	.	.					0	2	0	3
		1	.	.					1	1	2	4
		2	1	1					2	2	0	0
		2	.	.					2	3	0	2
		0	0	0					0	1	1	5
		0	.	.					0	2	0	1
		2	0	0					2	2	1	4
		1	.	.					1	0	0	2
		0	.	.					0	0	1	2
		0	0	0.5					0	1	2	1
		0	.	.					0	1	0	3
		0	0	0.5					0	2	1	3
		0	.	.					0	0	1	2
		0	.	.					0	0	0	1
		1	0	0					1	2	1	7
		2	.	.					2	1	1	2
		0	0	0					0	0	1	5
		1	0	0					1	1	0	1
		0	0	1					0	1	1	3
		0	.	.					0	1	0	0
		2	.	.					2	2	1	6
		2	.	.					2	3	0	1
		0	.	.					0	2	2	1
		0	.	.					0	1	1	2
		0	0	0.5					0	1	1	2
		1	.	.					1	6	0	2
		0	0	0					0	0	1	3
		2	1	1					2	1	0	5
		0	0	0					0	0	1	3
		0	.	.					0	0	0	2
		0	.	.					0	2	0	5
		0	.	.					0	2	2	6
		2	0	0					2	2	1	2
		1	0	0					1	4	1	3
		2	.	.					2	1	0	1
		1	1	0					1	1	0	0
		0	0	0					0	1	1	2
		2	0	0					2	2	1	5
		2	.	.					2	2	0	3
		0	0	0					0	0	1	0
		0	0	1					0	1	1	2
		1	0	0					1	1	0	0
		0	0	0					0	0	0	0
		0	.	.					0	2	1	2
		1	.	.					1	3	1	4
		1	0	0					1	2	0	4
		0	.	.					0	0	0	5
		0	.	.					0	0	0	7
		0	0	0					0	0	1	2
		1	.	.					1	1	0	3
		0	.	.					0	0	1	4
		2	.	.					2	1	1	4
		2	.	.					2	1	1	2
		0	0	0					0	0	0	1
		0	.	.					0	1	2	3
		0	0	0					0	0	2	1
		0	.	.					0	0	0	5
		2	0	0					2	3	0	1
		0	.	.					0	2	0	3
		1	0	0					1	0	2	3
		1	.	.					1	0	1	1
		0	0	0					0	0	0	1
		0	.	.					0	1	1	2
		0	0	0					0	1	1	1
		0	.	.					0	0	1	5
		2	.	.					2	2	2	0
		0	0	0					0	1	1	1
		0	.	.					0	0	0	0
		0	.	.					0	2	3	4
		0	.	.					0	5	1	2
		0	.	.					0	5	1	1
		0	.	.					0	0	0	0
		0	1	0					0	5	0	0
		0	0	0					0	2	3	2
		0	.	.					0	0	0	1
		2	0	0					2	1	0	1
		0	0	0.5					0	1	1	4
		0	.	.					0	2	0	0
		0	.	.					0	0	0	2
		2	.	.					2	2	0	1
		2	.	.					2	1	0	0
		0	.	.					0	6	0	3
		0	0	0					0	1	0	3
		1	.	.					1	2	0	2
		0	0	0					0	0	0	0
		2	.	.					2	1	0	2
		0	.	.					0	1	1	1
		1	.	.					1	1	1	1
		0	0	0					0	2	0	3
		1	.	.					1	0	0	1
		1	.	.					1	4	0	1
		0	0.5	0					0	4	0	2
		0	.	.					0	1	1	0
		1	.	.					1	0	0	0
		0	.	.					0	1	1	4
		0	0	0					0	5	0	1
		2	.	.					2	1	0	0
		0	0	0.5					0	0	1	4
		0	.	.					0	0	0	2
		0	0	0					0	0	0	0
		0	.	.					0	2	2	1
		2	.	.					2	1	0	0
		0	.	.					0	0	0	1
		0	.	.					0	0	1	1
		0	0	0					0	0	0	1
		0	.	.					0	0	0	0
		0	0	0					0	0	0	2
		0	1	1					0	0	1	1
		0	.	.					0	1	0	0
		0	.	.					0	0	0	0
		0	.	.					0	1	1	1
		0	.	.					0	0	0	0
		0	.	.					0	1	0	0
		0	.	.					0	0	1	0
		0	.	.					0	1	2	1
		0	0	1					0	0	2	1
		0	0	0					0	0	2	1
		0	.	.					0	1	0	0
		0	.	.					0	0	0	1
		0	.	.					0	0	5	0
		0	0	1					0	0	1	0
		0	.	.					0	1	3	3
		0	.	.					0	0	1	0
		0	.	.					0	0	0	1
		0	.	.					0	1	0	0
		0	.	.					0	0	0	0
		0	.	.					0	1	0	0
		0	.	.					0	0	0	0
		0	.	.					0	0	0	1
		1	.	.					1	1	0	0
		0	.	.					0	0	0	1
		0	.	.					0	1	0	4
		0	.	.					0	1	1	1
		0	.	.					0	0	0	0
		0	.	.					0	0	0	1
		0	1	1					0	0	1	1
		0	0	0					0	0	0	1
		0	.	.					0	1	0	0
		0	.	.					0	1	0	2
		2	.	.					2	2	0	2
		0	.	.					0	0	1	3
		0	.	.					0	1	0	0
		0	0	0.2					0	4	2	4
		0	.	.					0	3	14	0
		2	0.33	0					2	2	2	5
		0	.	.					0	4	0	0
		0	0	0					0	0	3	1
		0	0	0					0	1	5	7
		0	0	0					0	1	1	4
		0	0	0					0	1	2	2
		2	.	.					2	8	1	1
		0	0	0					0	3	0	5
		1	0	0					1	0	2	4
		0	1	1					0	2	0	0
		0	0.14	0					0	2	4	2
		0	0	0					0	0	0	2
		0	.	.					0	0	1	0
		2	0	0					2	2	2	4
		2	0	0					2	9	2	2
		0	.	.					0	0	3	4
		2	.	.					2	10	0	0
		2	0	0					2	3	5	5
		2	.	.					2	8	7	0
		0	0	0					0	0	1	6
		0	0	0					0	9	1	3
		0	0	0					0	3	2	3
		0	0	0					0	3	2	7
		0	.	.					0	5	3	1
		2	.	.					2	6	5	5
		1	.	.					1	2	0	3
		0	0	0					0	1	2	1
		0	0	0					0	0	3	0
		0	.	.					0	0	0	2
		0	0	0					0	4	0	5
		2	.	.					2	8	2	0
		2	0	0					2	4	3	3
		0	1	0.5					0	6	2	1
		2	1	1					2	8	0	3
		0	0	0					0	0	1	8
		2	0.2	0					2	2	0	1
		0	0	0					0	0	1	0
		0	0	0.13					0	4	6	0
		2	0.2	0.2					2	4	5	5
		0	.	.					0	0	1	0
		2	0.25	0					2	4	1	0
		0	0.33	0					0	3	1	3
		0	0	0					0	1	0	3
		0	0.5	0					0	1	4	3
		2	0	0					2	3	3	7
		0	0	0					0	2	0	3
		0	0	0					0	6	4	1
		0	0	0					0	2	1	3
		0	0	0					0	2	3	3
		0	.	.					0	2	1	2
		1	0	0.2					1	2	2	1
		2	0	0					2	2	2	0
		2	.	.					2	2	1	5
		1	0	0					1	3	1	4
		0	0	0					0	4	0	6
		0	0	0					0	8	0	3
		0	0	0					0	2	0	7
		0	0	0					0	6	2	4
		0	0.25	0					0	2	1	5
		0	.	.					0	2	0	0
		1	0	0					1	5	1	1
		0	0	0					0	2	0	1
		0	0.33	0					0	3	1	2
		0	0.33	0.33					0	3	0	4
		1	0	0					1	5	2	1
		2	0	0					2	3	2	1
		0	0	0					0	4	1	1
		1	.	.					1	3	2	3
		0	.	.					0	3	0	6
		0	0	0					0	6	1	2
		0	0.5	0					0	1	0	1
		0	.	.					0	2	2	10
		0	0.5	0					0	3	0	10
		0	.	.					0	0	1	0
		1	0.33	0.33					1	5	2	2
		0	0	0					0	1	4	4
		0	0	0					0	1	3	2
		2	0	0					2	2	0	5
		2	0.5	0.5					2	6	0	3
		2	0	1					2	4	4	5
		2	0.33	0					2	3	1	1
		2	0.25	0					2	5	0	5
		2	0	0					2	6	0	3
		0	0.5	0.5					0	3	1	2
		0	0	0					0	3	0	1
		0	0	0					0	4	0	0
		0	0	0					0	5	0	0
		1	.	.					1	1	0	1
		0	0	0					0	2	1	5
		0	0.25	0					0	9	1	4
		0	.	.					0	5	0	1
		0	0	0					0	2	1	9
		0	0	0					0	1	6	2
		0	0	0					0	4	2	3
		0	0	0					0	0	1	4
		0	0	0					0	0	1	1
		0	0	0.25					0	3	1	1
		0	0	0					0	5	0	0
		2	0.5	0					2	1	0	7
		0	0	0					0	0	2	1
		0	0.17	0					0	3	0	7
		2	0	0					2	2	0	2
		0	0	0					0	9	2	6
		2	0	1					2	5	4	4
		0	0	0					0	1	1	3
		0	.	.					0	5	2	0
		0	0.33	0					0	3	1	2
		1	0	0					1	7	3	3
		0	.	.					0	3	1	2
		0	0	0					0	3	0	2
		0	0	0					0	1	2	9
		2	0	0					2	1	1	2
		0	0	0					0	4	0	6
		2	0	0					2	2	1	6
		0	0	0					0	1	2	4
		0	0	0					0	1	0	1
		0	0	0					0	0	0	3
		0	1	0					0	1	1	1
		0	1	0					0	4	3	2
		2	0	0					2	5	1	6
		1	0	0					1	6	6	4
		0	0	0					0	2	2	7
		2	0	0					2	2	1	1
		1	.	.					1	1	1	4
		1	0	0					1	6	1	3
		1	1	0					1	1	0	0
		2	0.5	0					2	2	3	4
		0	0	0					0	1	1	3
		0	.	.					0	0	2	0
		0	0.5	0					0	4	0	3
		2	.	.					2	7	0	6
		0	0	0					0	0	0	7
		0	1	0					0	3	0	6
		0	.	.					0	3	3	1
		2	0	0					2	4	0	0
		0	0	0					0	3	0	1
		2	.	.					2	7	0	5
		0	0	0					0	2	0	3
		0	1	1					0	0	2	1
		0	0	0					0	3	1	0
		0	0	0					0	2	1	0
		0	0	0					0	0	1	2
		2	0.14	0.14					2	2	0	1
		0	0	0					0	3	0	3
		0	.	.					0	4	4	0
		0	0	0					0	0	3	4
		0	0	0					0	3	0	6
		0	0	0					0	0	1	7
		0	0.5	0.5					0	0	0	0
		2	0	0					2	2	1	0
		2	1	0					2	2	1	1
		0	0	0					0	0	0	4
		0	0	0					0	1	1	5
		0	.	.					0	0	6	0
		0	0	0.2					0	1	4	5
		0	0	0					0	2	1	2
		0	0	0					0	3	0	2
		0	0	0					0	1	1	7
		0	.	.					0	0	0	3
		0	0	0					0	1	0	0
		0	.	.					0	0	0	1
		0	0	0					0	1	1	2
		2	0	0					2	4	2	4
		0	0	0.25					0	0	2	1
		1	0	0					1	3	0	0
		0	0	0					0	2	0	2
		0	0	0					0	1	0	2
		0	.	.					0	3	1	6
		2	.	.					2	2	0	0
		0	0	0.2					0	0	2	6
		0	0	0					0	9	1	1
		0	0	0					0	4	0	1
		0	.	.					0	3	0	2
		0	0.25	0.25					0	1	1	5
		0	0	0					0	1	0	4
		0	0.5	0.5					0	2	0	1
		2	0	0					2	2	2	1
		0	.	.					0	0	2	4
		0	0	0					0	4	2	0
		1	0	0					1	1	0	2
		0	0	0					0	2	3	2
		2	0	0					2	2	0	0
		0	0	0					0	5	3	1
		0	0	0					0	2	0	0
		0	0	0					0	1	2	2
		0	0	0					0	0	1	3
		0	0	0					0	0	1	2
		1	.	.					1	3	0	3
		0	0	0					0	3	0	1
		0	0.33	0.33					0	0	1	4
		0	0	0					0	0	1	5
		2	0	0					2	3	0	1
		0	0	0					0	8	1	6
		0	.	.					0	3	0	2
		0	0	0					0	1	0	3
		0	0	0					0	0	0	0
		0	0	0					0	0	0	1
		0	0	0					0	2	1	7
		0	.	.					0	2	1	3
		0	0.25	0					0	6	0	3
		0	.	.					0	0	0	1
		2	0.25	0					2	4	0	2
		0	1	0					0	3	3	0
		1	.	.					1	1	2	1
		2	.	.					2	6	0	5
		0	0	0					0	3	2	1
		0	0	0					0	0	1	1
		0	0.33	0.33					0	1	0	0
		0	0	0					0	0	1	6
		0	0	1					0	5	1	4
		0	.	.					0	3	2	4
		1	1	0					1	2	1	1
		0	1	0					0	3	1	2
		1	.	.					1	5	0	2
		0	1	0					0	0	0	2
		0	0	0					0	0	1	9
		2	0	0					2	3	1	1
		2	0	0					2	1	0	1
		0	1	0					0	1	0	0
		0	0	0					0	0	1	7
		0	0	0					0	1	2	2
		0	0	0					0	6	1	1
		0	0	0					0	4	1	5
		0	.	.					0	1	1	4
		0	0	0					0	6	0	0
		0	0	0					0	1	1	1
		0	1	1					0	5	0	1
		0	0	0					0	2	0	0
		0	.	.					0	4	1	0
		0	0.33	0					0	1	1	2
		0	0	0					0	6	0	2
		0	0	0					0	1	1	7
		2	0.25	0.25					2	2	1	0
		0	.	.					0	2	2	2
		0	0	0					0	5	1	1
		0	0	0					0	0	1	1
		0	0	0					0	1	2	0
		0	0	0					0	5	3	8
		0	0.33	0					0	0	0	1
		0	0	0					0	1	1	2
		1	0	0					1	3	0	2
		0	.	.					0	4	0	1
		0	0	0					0	4	2	0
		2	.	.					2	4	1	2
		0	0	0					0	2	0	2
		0	0	0					0	0	1	1
		1	0	0					1	3	1	1
		0	0	0					0	0	1	3
		0	0	0					0	2	3	0
		0	0	0					0	1	1	0
		0	0	0					0	1	0	3
		0	0	0					0	0	0	3
		2	0.33	0					2	7	0	0
		0	.	.					0	2	0	1
		0	0	0					0	5	0	7
		2	.	.					2	2	1	1
		0	0	0					0	5	0	1
		0	0	0					0	1	0	1
		0	0	1					0	0	2	1
		0	0	0					0	1	1	3
		0	0	0					0	5	1	2
		0	0	0					0	4	1	3
		0	0	0					0	0	0	1
		0	.	.					0	0	2	1
		0	0	0					0	5	0	2
		0	0	0					0	0	1	0
		0	.	.					0	0	1	0
		0	0	0					0	0	2	1
		2	0.17	0.17					2	2	0	4
		0	0	0					0	0	1	3
		0	0	0					0	0	1	2
		0	.	.					0	2	0	1
		0	0	0					0	2	1	2
		0	.	.					0	2	0	0
		0	0	0					0	0	0	1
		0	0	0.33					0	8	2	4
		2	0	0					2	2	0	0
		0	0	0					0	0	0	3
		0	0	0					0	0	1	1
		0	0	0					0	3	1	1
		0	0	0					0	3	0	3
		0	0	0					0	1	0	1
		0	.	.					0	0	2	1
		2	0	0					2	3	1	1
		0	0	0					0	0	2	2
		0	.	.					0	4	0	0
		0	.	.					0	3	1	1
		0	0	0					0	4	2	0
		0	0	0					0	1	0	3
		0	1	0					0	1	0	1
		0	0	0					0	2	0	3
		0	.	.					0	0	0	0
		0	0	0					0	0	0	1
		0	0	0					0	0	0	0
		0	1	1					0	3	1	0
		0	0	0					0	3	3	0
		0	0	0					0	2	1	0
		0	0	0					0	0	0	3
		0	0	0					0	0	0	0
		0	.	.					0	3	1	0
		0	0	0					0	3	1	1
		0	0	0					0	1	0	5
		0	.	.					0	1	0	0
		0	0	0					0	1	0	2
		1	0	0					1	1	0	0
		0	0	0					0	2	2	1
		1	.	.					1	0	1	2
		0	0.5	0					0	0	0	1
		0	0.33	0.33					0	2	1	0
		0	.	.					0	1	0	0
		0	0	0					0	0	0	0
		0	0	0					0	1	0	4
		0	.	.					0	1	0	4
		0	0	0					0	1	2	2
		0	0	0					0	0	1	2
		0	0	0					0	2	0	5
		0	0	0					0	1	0	0
		0	.	.					0	2	0	2
		0	.	.					0	0	0	3
		0	.	.					0	4	1	0
		0	.	.					0	1	0	1
		0	0	0					0	0	0	2
		2	.	.					2	3	3	1
		1	0	0					1	1	0	0
		0	0	0					0	2	0	5
		2	.	.					2	3	0	0
		0	.	.					0	0	1	0
		2	0	0					2	2	0	6
		0	0	0					0	10	0	0
		0	0	0					0	1	0	1
		0	0	0					0	1	0	4
		0	.	.					0	0	1	2
		1	.	.					1	1	1	0
		0	0	0					0	0	1	0
		0	0	0					0	0	1	1
		0	.	.					0	0	0	2
		0	.	.					0	0	1	6
		0	0	0					0	0	1	2
		1	.	.					1	0	0	3
		0	0	0					0	2	1	1
		0	.	.					0	3	0	0
		0	.	.					0	1	2	5
		0	.	.					0	1	0	3
		0	.	.					0	0	0	0
		0	.	.					0	0	0	4
		1	0	0					1	0	1	4
		0	0	0					0	4	0	0
		1	.	.					1	0	0	1
		0	0	0					0	0	0	0
		0	.	.					0	0	0	0
		0	.	.					0	0	0	0
		1	.	.					1	1	0	0
		0	.	.					0	0	0	2
		0	0	0					0	0	0	0
		0	0	0					0	1	2	1
		0	.	.					0	0	0	0
		0	.	.					0	0	0	2
		0	.	.					0	0	2	2
		1	.	.					1	0	1	0
		0	.	.					0	0	0	0
		0	0	0					0	0	0	5
		1	.	.					1	1	1	3
		0	0	0					0	1	1	0
		2	0	0					2	2	0	0
		0	.	.					0	2	2	1
		1	.	.					1	0	0	3
		0	.	.					0	2	1	0
		2	0	0					2	2	0	3
		0	.	.					0	0	0	0
		0	.	.					0	0	1	3
		0	.	.					0	1	1	0
		1	.	.					1	0	0	2
		0	.	.					0	0	0	0
		0	0	0					0	3	0	0
		0	.	.					0	0	2	0
		0	.	.					0	0	1	2
		0	.	.					0	2	1	3
		0	0	0					0	1	2	2
		0	0	0					0	3	1	4
		2	.	.					2	7	4	2
		2	0.33	0					2	4	1	4
		2	0	0					2	3	0	0
		1	.	.					1	0	2	2
		2	0	0					2	2	3	0
		0	.	.					0	0	1	0
		0	.	.					0	0	3	2
		0	0	0					0	1	4	4
		0	0.25	0					0	1	0	0
		1	0.25	0					1	0	0	4
		0	0	0					0	2	1	0
		1	.	.					1	0	0	0
		0	0	0					0	2	3	1
		0	.	.					0	0	5	2
		0	.	.					0	0	0	3
		2	0	0					2	9	1	1
		0	0	0					0	0	6	5
		0	0.33	0.67					0	0	2	4
		0	0.6	0					0	1	1	1
		1	1	1					1	0	1	3
		2	0	0					2	5	5	0
		0	0	0.33					0	4	15	0
		2	0	0					2	5	0	6
		2	0	0					2	4	1	3
		0	0	0					0	0	3	2
		0	0	0					0	1	2	3
		1	0	0.33					1	5	4	1
		0	.	.					0	2	6	2
		2	.	.					2	2	0	1
		2	.	.					2	7	5	0
		1	.	.					1	0	1	4
		0	0	0.5					0	3	2	8
		1	0	0					1	2	8	0
		0	0	0					0	1	1	4
		2	0	0					2	5	2	2
		0	0	0					0	0	2	7
		0	0	0					0	1	0	4
		0	0	0					0	0	0	0
		0	0	0					0	1	3	3
		0	0	0					0	1	3	1
		0	.	.					0	4	3	0
		1	0	0					1	1	1	5
		0	0	0					0	2	2	4
		1	.	.					1	2	1	0
		2	.	.					2	1	2	7
		0	.	.					0	1	2	3
		1	.	.					1	6	8	0
		0	0.33	0.67					0	1	3	4
		0	0	0.25					0	0	2	2
		0	.	.					0	1	4	6
		1	.	.					1	2	2	0
		0	.	.					0	1	0	5
		0	.	.					0	1	1	4
		0	0.5	0.5					0	1	3	4
		0	0.2	0.2					0	1	0	8
		0	0	0					0	1	1	3
		0	0	0					0	1	1	0
		0	0	0					0	1	1	3
		0	0	0					0	0	2	2
		1	0	0					1	0	2	3
		0	1	0					0	1	3	5
		0	0	0					0	1	1	4
		0	0	0					0	0	1	5
		0	.	.					0	0	2	2
		0	0	0					0	1	1	3
		0	.	.					0	0	0	0
		1	1	1					1	0	0	7
		1	0	0.5					1	1	4	5
		0	.	.					0	0	0	2
		0	0	0					0	2	0	2
		0	0	0					0	0	2	4
		0	0	0.25					0	2	1	4
		0	0	0.14					0	1	1	2
		0	.	.					0	0	2	5
		0	.	.					0	0	1	1
		0	.	.					0	3	0	1
		2	0	0					2	3	0	7
		0	.	.					0	3	1	0
		0	0	0					0	1	2	5
		0	1	0					0	1	0	5
		0	0	0					0	1	0	1
		2	.	.					2	5	0	6
		1	.	.					1	4	1	3
		0	0	0.5					0	0	2	5
		1	.	.					1	1	1	0
		1	0	0					1	1	2	3
		2	.	.					2	2	0	4
		2	.	.					2	4	1	0
		0	0	0					0	0	0	3
		1	.	.					1	3	1	3
		0	0	0					0	0	1	4
		1	0	0					1	0	0	3
		0	.	.					0	0	1	0
		0	.	.					0	0	0	0
		0	.	.					0	1	0	0
		0	.	.					0	0	1	1
		0	.	.					0	0	0	0
		0	.	.					0	0	0	2
		1	0	0					1	0	0	1
		0	.	.					0	1	0	0
		0	.	.					0	0	1	1
		0	.	.					0	0	0	0
		0	.	.					0	1	1	1
		0	.	.					0	1	0	0
		0	.	.					0	0	0	0
		0	.	.					0	0	0	1
		0	.	.					0	0	0	1
		0	.	.					0	0	1	1
		0	.	.					0	0	0	0
		1	.	.					1	0	0	1
		0	.	.					0	0	1	1
		0	.	.					0	0	1	1
		0	0	0					0	0	1	0
		0	.	.					0	0	0	0
		0	.	.					0	0	0	0
