# Supplementary material for: Contextual fear memory retrieval by correlated ensembles of ventral CA1 neurons
Source: Nat Commun. 2020 Jul 13;11:3492. doi: 10.1038/s41467-020-17270-w (PMC7359370; doi:10.1038/s41467-020-17270-w)
Supplement: Supplementary file 4 — Source Data [file 41467_2020_17270_MOESM4_ESM.zip › source_data/Source Data for Supp Figure 6.xlsx]

## Sheet: Supplementary Figure 6a
	cell type	A2 non-freeze Ca2+ rates	A2 non-freeze corrpair ratio
	0	0	0
	0	0.0194553	0
	0	0.0129702	0.0285714
	0	0	0.0285714
	0	0.00648508	0.0285714
	0	0	0.0142857
	0	0	0.0142857
	0	0	0.0142857
	0	0.0259403	0.0142857
	0	0.0194553	0
	0	0.0129702	0
	0	0	0
	0	0.077821	0
	0	0.0583658	0
	0	0.0518807	0.0285714
	0	0	0.0428571
	0	0.00648508	0
	0	0	0
	0	0.0907912	0.0428571
	0	0.0518807	0.0428571
	0	0.0453956	0
	0	0	0
	0	0.0129702	0.0142857
	0	0.0389105	0
	0	0	0
	0	0.00648508	0.0142857
	0	0.0259403	0.0142857
	0	0.0129702	0.0285714
	0	0	0.0285714
	0	0.0129702	0
	0	0.0129702	0.0142857
	0	0.0324254	0
	0	0.0129702	0
	0	0.0972763	0.0142857
	0	0	0.0285714
	0	0	0
	0	0.0259403	0.0428571
	0	0.0453956	0
	0	0.00648508	0
	0	0.0194553	0
	0	0.0907912	0
	0	0	0
	0	0.0129702	0
	0	0.00648508	0
	0	0.0259403	0.0285714
	0	0.0453956	0.0428571
	0	0.0324254	0.0428571
	0	0	0
	0	0.077821	0
	0	0	0
	0	0.00648508	0
	0	0.00648508	0.0142857
	0	0	0
	0	0.00648508	0
	0	0.0583658	0.0142857
	0	0.00648508	0
	0	0.0129702	0
	0	0.0713359	0.0142857
	0	0.0972763	0
	0	0	0.0142857
	0	0.0194553	0.0142857
	0	0.0518807	0
	0	0.0194553	0.0142857
	0	0.0713359	0
	0	0.0713359	0.0428571
	0	0.0389105	0
	0	0.116732	0
	0	0.0324254	0
	0	0	0.0285714
	0	0	0.0222222
	0	0.0242718	0.0666667
	0	0.0161812	0.0222222
	0	0.00809062	0
	0	0	0.0666667
	0	0.0485437	0.0888889
	0	0.00809062	0.0888889
	0	0.0242718	0
	0	0.0404531	0
	0	0.0404531	0.0444444
	0	0.0161812	0
	0	0.0323625	0
	0	0.0404531	0.0666667
	0	0.0242718	0
	0	0.00809062	0
	0	0.00809062	0
	0	0	0
	0	0	0
	0	0.0242718	0
	0	0	0
	0	0.00809062	0.0222222
	0	0.0889968	0
	0	0.0161812	0.0666667
	0	0.0485437	0.0444444
	0	0.0242718	0
	0	0.0161812	0
	0	0	0.0222222
	0	0.00809062	0.0222222
	0	0.0728155	0
	0	0.0323625	0.0666667
	0	0	0.0222222
	0	0.0728155	0.0444444
	0	0.011534	0.0416667
	0	0.0230681	0.0138889
	0	0.0230681	0.0416667
	0	0.017301	0
	0	0.0519031	0
	0	0.0461361	0.0416667
	0	0.011534	0.0972222
	0	0.0230681	0.0277778
	0	0.0403691	0.0138889
	0	0.0519031	0.0416667
	0	0.0807382	0.0138889
	0	0.0346021	0.0277778
	0	0.0980392	0.0555556
	0	0.011534	0.0138889
	0	0.011534	0.0138889
	0	0.0230681	0
	0	0.017301	0.0138889
	0	0.0230681	0.0416667
	0	0.0288351	0.0277778
	0	0.0403691	0
	0	0.0461361	0.0277778
	0	0.0346021	0.0277778
	0	0.0403691	0.0138889
	0	0.00576701	0.0138889
	0	0.0692042	0.0138889
	0	0.0403691	0.0138889
	0	0.011534	0
	0	0.0692042	0
	0	0.0230681	0.0138889
	0	0.0288351	0.0138889
	0	0.0634371	0.0277778
	0	0.0980392	0
	0	0.0298805	0.0227273
	0	0.059761	0.0227273
	0	0.0298805	0.0568182
	0	0.0796813	0.0681818
	0	0.0498008	0.0568182
	0	0.0697211	0.0113636
	0	0.059761	0.0340909
	0	0	0.0454545
	0	0.0498008	0.0227273
	0	0.0498008	0
	0	0.00996016	0.0227273
	0	0.0199203	0.0454545
	0	0.0398406	0.0113636
	0	0.059761	0.0568182
	0	0.0498008	0.0340909
	0	0.00996016	0.0113636
	0	0.0398406	0.0454545
	0	0.0398406	0.0227273
	0	0.059761	0.0113636
	0	0.00996016	0.0795455
	0	0.0398406	0.0227273
	0	0.0697211	0.0340909
	0	0.0697211	0.0795455
	0	0.0697211	0.0340909
	0	0.0796813	0.0340909
	0	0.0199203	0.0113636
	0	0.0298805	0.0681818
	0	0.0398406	0.0795455
	0	0.0199203	0.0113636
	0	0.0996016	0
	0	0.0398406	0.0113636
	0	0.059761	0.0340909
	0	0.0896414	0.0454545
	0	0.0996016	0.0227273
	0	0.0199203	0.0568182
	0	0.059761	0.0681818
	0	0.059761	0.0340909
	0	0.00996016	0.0113636
	0	0.0199203	0.0227273
	0	0.0398406	0.0227273
	0	0.0796813	0.0681818
	0	0.0498008	0.0227273
	0	0.059761	0
	0	0	0.0113636
	0	0.059761	0
	0	0.0996016	0
	0	0.109562	0.0340909
	0	0.0697211	0.0227273
	0	0.0697211	0.0227273
	0	0.0398406	0.0340909
	0	0.0896414	0
	0	0.059761	0.0113636
	0	0.0498008	0.0113636
	0	0.0896414	0
	0	0.0477707	0
	0	0.0477707	0
	0	0.0159236	0.0512821
	0	0.0318471	0.128205
	0	0.0238853	0.025641
	0	0.0636943	0.025641
	0	0.0318471	0.025641
	0	0.00796178	0.025641
	0	0.0636943	0.025641
	0	0.0398089	0
	0	0.0238853	0
	0	0.0796178	0.025641
	0	0.0318471	0.205128
	0	0.0318471	0
	0	0.0159236	0.179487
	0	0.0238853	0.0769231
	0	0.00796178	0.230769
	0	0.0318471	0.0512821
	0	0.0159236	0.102564
	0	0.0636943	0.0512821
	0	0.0398089	0.0769231
	0	0.0875796	0
	0	0.111465	0.0512821
	0	0.0398089	0
	0	0.0557325	0.025641
	0	0.0557325	0.025641
	0	0.0238853	0
	0	0.0388802	0
	0	0.00777605	0
	0	0.0622084	0
	0	0.0233281	0.157895
	0	0.0544323	0
	0	0	0.0263158
	0	0.0388802	0.0526316
	0	0.0466563	0.0526316
	0	0.0311042	0.0526316
	0	0.0622084	0.0789474
	0	0.0155521	0.0263158
	0	0.0311042	0.0263158
	0	0.0233281	0.0263158
	0	0.0233281	0
	0	0.0311042	0.0263158
	0	0	0.0526316
	0	0.0388802	0.0263158
	0	0.0622084	0.0526316
	0	0	0.0526316
	0	0.0155521	0.0526316
	0	0.0233281	0.0263158
	0	0.0388802	0.0263158
	0	0.0155521	0
	0	0.0622084	0
	0	0.0311042	0.0789474
	0	0.0155521	0.0263158
	0	0.0233281	0.0526316
	0	0.0155521	0.0526316
	0	0	0.0526316
	0	0.0311042	0
	0	0.0544323	0.0263158
	0	0.0311042	0
	0	0.0699844	0.0263158
	0	0.0544323	0.0263158
	0	0.0388802	0
	0	0.0155521	0
	0	0.0424929	0
	0	0.00708215	0.00714286
	0	0.00708215	0.00714286
	0	0	0.0285714
	0	0.0212465	0
	0	0.0212465	0.0571429
	0	0.0283286	0.0142857
	0	0.0283286	0.0285714
	0	0.0354108	0.0214286
	0	0.0212465	0.05
	0	0	0.0357143
	0	0.00708215	0.0642857
	0	0	0.0214286
	0	0	0.0428571
	0	0.0141643	0.0428571
	0	0	0.0214286
	0	0.00708215	0.0142857
	0	0.0495751	0
	0	0.0283286	0.0357143
	0	0.00708215	0.00714286
	0	0.092068	0.0214286
	0	0.0283286	0.0285714
	0	0.00708215	0.0214286
	0	0.0354108	0.0214286
	0	0.0141643	0.00714286
	0	0.0141643	0.0357143
	0	0.00708215	0.00714286
	0	0.0495751	0.0428571
	0	0.0354108	0.0285714
	0	0.0283286	0.0357143
	0	0.0212465	0.0428571
	0	0.0566572	0.0571429
	0	0.00708215	0.0571429
	0	0.0212465	0.00714286
	0	0.0637394	0.0642857
	0	0.0637394	0.00714286
	0	0.00708215	0.0214286
	0	0.0141643	0.0428571
	0	0.0354108	0.0142857
	0	0.0283286	0
	0	0.0495751	0.0142857
	0	0.0283286	0.0428571
	0	0.0212465	0.0214286
	0	0.0354108	0.0142857
	0	0.0637394	0.0285714
	0	0.0637394	0.05
	0	0.00708215	0.0285714
	0	0.0283286	0.0357143
	0	0.0495751	0.0357143
	0	0.0495751	0
	0	0	0.0142857
	0	0.00708215	0.0142857
	0	0.0283286	0.0428571
	0	0.0354108	0.0428571
	0	0.0424929	0.0357143
	0	0.0212465	0.0285714
	0	0.0495751	0.0357143
	0	0.0283286	0.0357143
	0	0.00708215	0.00714286
	0	0.00708215	0.0285714
	0	0.0283286	0.0285714
	0	0.0424929	0.00714286
	0	0.0566572	0.0142857
	0	0.0779037	0.00714286
	0	0.0212465	0.0357143
	0	0.0141643	0.0285714
	0	0.0141643	0.0357143
	0	0.0212465	0.0428571
	0	0.0283286	0.0571429
	0	0	0.0714286
	0	0.0637394	0.0428571
	0	0.0141643	0.0357143
	0	0.0141643	0.0571429
	0	0.0637394	0.0357143
	0	0.0424929	0.00714286
	0	0.0212465	0.0571429
	0	0.0566572	0.05
	0	0.0212465	0.00714286
	0	0.00708215	0.0142857
	0	0.0566572	0.0142857
	0	0.0212465	0.0357143
	0	0.0283286	0.0142857
	0	0.0354108	0.0214286
	0	0.0283286	0.0285714
	0	0.0283286	0.05
	0	0.0495751	0.0285714
	0	0.0283286	0.0428571
	0	0.0424929	0.0428571
	0	0.0212465	0.0142857
	0	0.0212465	0.0142857
	0	0.0212465	0.0214286
	0	0.075662	0.0273973
	0	0.0315259	0
	0	0.0441362	0.0273973
	0	0	0.0136986
	0	0.0126103	0.0273973
	0	0.0126103	0
	0	0.0126103	0.0342466
	0	0.0126103	0.0136986
	0	0.0189155	0
	0	0.0504414	0.0273973
	0	0.037831	0
	0	0.0189155	0.0136986
	0	0	0.0273973
	0	0.0252207	0.0342466
	0	0.0126103	0.00684931
	0	0.0504414	0.0547945
	0	0.0189155	0.0205479
	0	0	0.0136986
	0	0.0315259	0.0616438
	0	0	0.0273973
	0	0.0315259	0.0342466
	0	0	0.0205479
	0	0.0252207	0
	0	0.0189155	0.00684931
	0	0.075662	0
	0	0.037831	0
	0	0.0126103	0.0205479
	0	0.0126103	0.0547945
	0	0.0315259	0.0136986
	0	0.100883	0.0136986
	0	0.037831	0
	0	0.0630517	0.0342466
	0	0.0441362	0.0410959
	0	0.0315259	0.0273973
	0	0.0567465	0
	0	0.0126103	0
	0	0.037831	0
	0	0.0693569	0
	0	0	0.00684931
	0	0.00630517	0.00684931
	0	0.0945776	0.0479452
	0	0.0252207	0.0205479
	0	0.0252207	0.0136986
	0	0.00630517	0.0273973
	0	0.0441362	0
	0	0.132409	0.0342466
	0	0.0882724	0.0273973
	0	0	0.0273973
	0	0.00630517	0.0205479
	0	0.0189155	0.0273973
	0	0.0126103	0.00684931
	0	0.0126103	0.0273973
	0	0.0126103	0.00684931
	0	0.00630517	0.00684931
	0	0	0.0136986
	0	0.0252207	0.0342466
	0	0	0.0205479
	0	0.00630517	0
	0	0.0315259	0.0273973
	0	0.0189155	0.0273973
	0	0.0189155	0
	0	0	0.0410959
	0	0.0945776	0
	0	0	0.00684931
	0	0.0315259	0.0136986
	0	0.00630517	0.0273973
	0	0.0315259	0.0273973
	0	0.0441362	0.0273973
	0	0.0315259	0.0136986
	0	0.0630517	0.0273973
	0	0.00630517	0.00684931
	0	0.0567465	0.00684931
	0	0.0189155	0
	0	0.0630517	0.0479452
	0	0.0126103	0.0136986
	0	0.0252207	0.0273973
	0	0.0252207	0.0342466
	0	0.0189155	0.0136986
	0	0.0504414	0.00684931
	0	0.0315259	0
	0	0.0441362	0.0205479
	0	0.0630517	0
	0	0.00630517	0.0136986
	0	0.0252207	0.00684931
	0	0.0315259	0.0273973
	0	0.00630517	0.0205479
	0	0.0945776	0.00684931
	0	0	0.0136986
	0	0.00630517	0.0136986
	0	0.0882724	0.0410959
	0	0.0504414	0.00684931
	0	0.0693569	0.0410959
	0	0.0315259	0.0342466
	0	0.0315259	0.0547945
	0	0.037831	0.0410959
	0	0.0567465	0.0136986
	0	0	0.0136986
	0	0.0441362	0.0205479
	0	0.0630517	0
	0	0.00630517	0
	0	0	0.0342466
	0	0	0.0136986
	0	0.0126103	0.00684931
	0	0	0.0205479
	0	0.037831	0.0753425
	0	0	0.0410959
	0	0.0693569	0.0616438
	0	0	0.0410959
	0	0.0441362	0.0136986
	0	0.0189155	0.0410959
	0	0.0630517	0.0410959
	0	0	0.0205479
	0	0.00630517	0.0205479
	0	0.0315259	0.0136986
	0	0	0.0479452
	0	0.0315259	0.0273973
	0	0.0504414	0.00684931
	0	0.037831	0.0136986
	0	0	0.0479452
	0	0.0513113	0.0151515
	0	0.0114025	0
	0	0.0114025	0.0757576
	0	0.0342075	0.030303
	0	0.0171038	0.0151515
	0	0.0285063	0
	0	0.022805	0
	0	0	0.0151515
	0	0.04561	0
	0	0.0627138	0.030303
	0	0.0114025	0
	0	0.00570125	0.0151515
	0	0.0171038	0
	0	0.0399088	0.030303
	0	0.0114025	0.0151515
	0	0.0399088	0.0151515
	0	0.0285063	0.030303
	0	0.0285063	0.0151515
	0	0.022805	0.0757576
	0	0.04561	0.030303
	0	0.0171038	0.0151515
	0	0.0171038	0.030303
	0	0.022805	0.030303
	0	0.0399088	0.0151515
	0	0.0171038	0
	0	0.0342075	0.0151515
	0	0.0570125	0
	0	0.0342075	0.0606061
	0	0.0171038	0.0151515
	0	0.022805	0
	0	0.0285063	0
	0	0.0171038	0.030303
	0	0.0684151	0.030303
	0	0.0513113	0.0454545
	0	0.0570125	0.0151515
	0	0.0399088	0.0454545
	0	0.0114025	0.030303
	0	0	0.0151515
	0	0.00570125	0.0454545
	0	0.0570125	0
	0	0.04561	0
	0	0.0342075	0.030303
	0	0.022805	0.030303
	0	0.0399088	0
	0	0.04561	0.0151515
	0	0.0399088	0.030303
	0	0.0342075	0.0151515
	0	0.0285063	0.0151515
	0	0.0114025	0.0151515
	0	0.0570125	0
	0	0.0399088	0.121212
	0	0.00570125	0.0151515
	0	0.04561	0
	0	0.022805	0
	0	0.0342075	0.030303
	0	0.0399088	0.0151515
	0	0	0
	0	0.00669344	0
	0	0	0
	0	0.0133869	0
	0	0.0669344	0
	0	0.0267738	0.037037
	0	0.153949	0
	0	0	0.037037
	0	0.00669344	0.111111
	0	0.0468541	0
	0	0.060241	0.0740741
	0	0.00669344	0.037037
	0	0.0736278	0.111111
	0	0.0535475	0.0740741
	0	0.0334672	0.037037
	0	0	0
	0	0.0200803	0.037037
	0	0.0200803	0.148148
	0	0.0401606	0
	0	0.0334672	0
	0	0.00703235	0
	0	0.0421941	0.0425532
	0	0	0.0106383
	0	0.0632911	0
	0	0.0140647	0.0744681
	0	0.021097	0.0744681
	0	0.0421941	0.0638298
	0	0.00703235	0
	0	0.0140647	0.0531915
	0	0.0421941	0.0638298
	0	0.0140647	0.0531915
	0	0.0632911	0.0212766
	0	0.0421941	0
	0	0.0140647	0.0425532
	0	0	0.0531915
	0	0.021097	0.0319149
	0	0.00703235	0.0425532
	0	0.0140647	0.0425532
	0	0.0140647	0.0531915
	0	0.0421941	0
	0	0.0492264	0.0212766
	0	0.0843882	0.0106383
	0	0.0562588	0.0425532
	0	0.0140647	0.0106383
	0	0.0140647	0.0106383
	0	0.00703235	0
	0	0.021097	0
	0	0.0914205	0.0638298
	0	0	0.0319149
	0	0.00703235	0.0531915
	0	0.0140647	0.0212766
	0	0.0492264	0.0106383
	0	0.0140647	0.0425532
	0	0.126582	0
	0	0.0140647	0.0638298
	0	0.0421941	0
	0	0.0492264	0.0319149
	0	0.0281294	0.0319149
	0	0.021097	0.0531915
	0	0.021097	0.0319149
	0	0.0492264	0
	0	0	0.0212766
	0	0.0632911	0.0212766
	0	0.0281294	0.0744681
	0	0	0.0638298
	0	0.0281294	0
	0	0.0773558	0.0531915
	0	0.0703235	0.0212766
	0	0.00703235	0.0212766
	0	0	0.0744681
	0	0.0281294	0
	0	0.0492264	0.0744681
	0	0.0562588	0.0212766
	0	0.021097	0
	0	0.0281294	0.0212766
	0	0.00703235	0.0106383
	0	0.0492264	0.0638298
	0	0.00703235	0
	0	0.0492264	0.0212766
	0	0.0591017	0
	0	0.0591017	0
	0	0.0295508	0
	0	0.0118203	0
	0	0.0650118	0
	0	0.0768322	0.0434783
	0	0.106383	0.0434783
	0	0.0413712	0
	0	0.0768322	0
	0	0.0413712	0
	0	0.0827423	0
	0	0.0472813	0
	0	0.0531915	0.0434783
	0	0.0768322	0
	0	0.0768322	0
	0	0.0945626	0
	0	0.0295508	0.0434783
	0	0.070922	0
	0	0.0531915	0
	0	0.0650118	0
	0	0.035461	0
	1	0.0324254	0
	1	0.0323625	0
	1	0.0404531	0.0666667
	1	0.0323625	0
	1	0.0970874	0.0666667
	1	0	0
	1	0.0809061	0.0888889
	1	0.0809061	0
	1	0.0323625	0.0222222
	1	0.0889968	0
	1	0.0889968	0.0666667
	1	0.0230681	0.0138889
	1	0.0461361	0.0277778
	1	0.0403691	0.0277778
	1	0	0
	1	0.0346021	0.0138889
	1	0.0692042	0
	1	0.0288351	0.0138889
	1	0.0519031	0.0555556
	1	0.0634371	0.0138889
	1	0.0519031	0
	1	0.0403691	0
	1	0.0519031	0.0138889
	1	0.00576701	0
	1	0.0403691	0.0138889
	1	0.0749712	0.0833333
	1	0.0230681	0.0138889
	1	0.0576701	0.0138889
	1	0.0403691	0.0416667
	1	0.0634371	0
	1	0.0230681	0.0277778
	1	0.0403691	0.0277778
	1	0.0230681	0.0138889
	1	0.0576701	0.0277778
	1	0.0498008	0.0454545
	1	0.0996016	0.0340909
	1	0.0796813	0.0113636
	1	0.119522	0.0113636
	1	0.0796813	0.0568182
	1	0.0398406	0.0227273
	1	0.00996016	0.0227273
	1	0.0796813	0.0568182
	1	0.0298805	0.0681818
	1	0.119522	0.0113636
	1	0.0796813	0.0227273
	1	0.059761	0.0340909
	1	0.0199203	0.0227273
	1	0.129482	0.0340909
	1	0.059761	0.0227273
	1	0.0498008	0.0340909
	1	0.0716561	0.025641
	1	0.0238853	0
	1	0.0557325	0.0512821
	1	0.0159236	0.0512821
	1	0.00796178	0.128205
	1	0.0777605	0
	1	0	0.00714286
	1	0.0212465	0.0214286
	1	0.00708215	0
	1	0.0637394	0.00714286
	1	0.0354108	0.0714286
	1	0.0283286	0.0142857
	1	0.00708215	0.00714286
	1	0.00708215	0.0285714
	1	0.092068	0.05
	1	0.0141643	0.0142857
	1	0.0424929	0
	1	0.0424929	0.0214286
	1	0.00708215	0
	1	0.0779037	0.0428571
	1	0.037831	0.0136986
	1	0.0630517	0.0136986
	1	0.0252207	0.00684931
	1	0.0189155	0.0136986
	1	0.0819672	0.0342466
	1	0.00630517	0.0136986
	1	0.0189155	0
	1	0.0630517	0
	1	0.0684151	0.0151515
	1	0.0342075	0.0606061
	1	0.04561	0.030303
	1	0.0285063	0
	1	0.0342075	0.0151515
	1	0.0684151	0
	1	0.0798176	0
	1	0.060241	0
	1	0.00669344	0
	1	0.0535475	0
	1	0.0669344	0.111111
	1	0.0200803	0
	1	0.0421941	0.0106383
	1	0.0351617	0.0212766
	1	0.0421941	0.0319149
	1	0.126582	0.0319149
	1	0.00703235	0
	1	0.0140647	0.0319149
	1	0.0140647	0.0638298
	1	0.0281294	0.0212766
	1	0.0281294	0.0851064
	1	0.0140647	0.0212766
	1	0.0281294	0
	1	0.0421941	0
	1	0.126582	0.0106383
	1	0.0140647	0.0106383
	1	0.0281294	0.0425532
	1	0.0914205	0.0319149
	1	0.0140647	0.0212766
	1	0.0281294	0
	1	0.0281294	0.0212766
	1	0.0413712	0
	1	0.0650118	0
	2	0.0161812	0.0666667
	2	0.0647249	0
	2	0.00809062	0
	2	0.0519031	0.0972222
	2	0.0403691	0.0138889
	2	0.0634371	0
	2	0.017301	0.0138889
	2	0.011534	0.0694444
	2	0.0461361	0
	2	0.0576701	0.0555556
	2	0.0519031	0.0416667
	2	0.0807382	0
	2	0.0230681	0.0138889
	2	0.0922722	0.0138889
	2	0.0461361	0
	2	0.0230681	0.0416667
	2	0.0865052	0.0277778
	2	0.0692042	0
	2	0.0403691	0
	2	0.0519031	0.0277778
	2	0.0298805	0.0568182
	2	0.0498008	0.0568182
	2	0.0298805	0.0113636
	2	0.0298805	0.0227273
	2	0.0398406	0
	2	0.059761	0.0113636
	2	0.00996016	0.0113636
	2	0.0896414	0.0227273
	2	0.0498008	0.0454545
	2	0.109562	0.0227273
	2	0.059761	0
	2	0.059761	0.0681818
	2	0.00996016	0.0227273
	2	0.0697211	0.0113636
	2	0.0298805	0.0568182
	2	0.119522	0
	2	0.0697211	0.102273
	2	0.0298805	0.0227273
	2	0.0159236	0.025641
	2	0.0636943	0
	2	0.0398089	0.025641
	2	0.0477707	0.179487
	2	0.0318471	0.0769231
	2	0.0716561	0
	2	0.0318471	0.128205
	2	0.0233281	0
	2	0.0212465	0.0357143
	2	0.00708215	0.0214286
	2	0.00708215	0.0428571
	2	0.0354108	0.0357143
	2	0.00708215	0
	2	0.00708215	0.0285714
	2	0.0141643	0
	2	0.00708215	0
	2	0.00708215	0.0428571
	2	0.0141643	0.0214286
	2	0.0424929	0.0214286
	2	0	0.00714286
	2	0.0141643	0.0214286
	2	0.0283286	0.0357143
	2	0.00708215	0.0142857
	2	0.00708215	0.05
	2	0.0283286	0
	2	0.0354108	0.0142857
	2	0.0212465	0.00714286
	2	0.0637394	0.0357143
	2	0.0708215	0.00714286
	2	0.0141643	0.0428571
	2	0.00708215	0
	2	0.00708215	0.0785714
	2	0.0283286	0.0357143
	2	0.0637394	0.0285714
	2	0.0354108	0.0714286
	2	0.0849858	0
	2	0.0212465	0.0214286
	2	0.0354108	0.0214286
	2	0.0283286	0
	2	0.0141643	0
	2	0.0283286	0.0142857
	2	0.0283286	0.0214286
	2	0.00708215	0.00714286
	2	0.0126103	0.0205479
	2	0.0441362	0.00684931
	2	0.037831	0.0136986
	2	0.0126103	0
	2	0.0126103	0
	2	0.0504414	0.0136986
	2	0.0819672	0.0136986
	2	0.0567465	0
	2	0.0315259	0.0547945
	2	0.0693569	0.0205479
	2	0.0441362	0
	2	0.0126103	0.0342466
	2	0.0441362	0.00684931
	2	0.0252207	0.00684931
	2	0.0315259	0.0136986
	2	0.0693569	0.0136986
	2	0.0126103	0.00684931
	2	0.0189155	0.0205479
	2	0.0126103	0
	2	0.0513113	0.0151515
	2	0.0741163	0
	2	0.0570125	0.0151515
	2	0.00669344	0
	2	0.060241	0
	2	0.0140647	0.0744681
	2	0.0351617	0.0212766
	2	0.0140647	0
	2	0.0140647	0.0106383
	2	0.0281294	0
	2	0.0140647	0
	2	0.021097	0.0212766
	2	0.0140647	0
	2	0.0492264	0
	2	0.00703235	0.0106383
	2	0.021097	0
	2	0.0351617	0.0212766
	2	0.0281294	0.0106383
	2	0.0140647	0
	2	0.021097	0.0425532
	2	0.0281294	0.0212766

## Sheet: Supplementary 6b
cell type 0=nonshock, 1=shock
	R values of significant pairs									R values of significant pairs
	R>0.3 threshold									p value from shuffle threshold
	cell type	A1		cell type	A2		cell type	B		cell type	A1		cell type	A2		cell type	B
	0	0.304593		0	0.343571		0	0.494382		0	0.304593		0	0.343571		0	0.494382
	0	0.4002		0	0.4002		0	0.343571		0	0.4002		0	0.25282		0	0.343571
	0	0.343571		0	0.343571		0	0.494382		0	0.343571		0	0.4002		0	0.494382
	0	0.494382		0	0.378391		0	0.304593		0	0.494382		0	0.343571		0	0.304593
	0	0.442189		0	0.4002		0	0.4002		0	0.442189		0	0.378391		0	0.275571
	0	0.574116		0	0.343571		0	0.705129		0	0.574116		0	0.274774		0	0.4002
	0	0.495792		0	0.494382		0	0.494382		0	0.292968		0	0.4002		0	0.705129
	0	0.304593		0	0.568986		0	0.346571		0	0.495792		0	0.343571		0	0.494382
	0	0.442189		0	0.568986		0	0.494382		0	0.292968		0	0.494382		0	0.346571
	0	0.304593		0	0.371576		0	0.391925		0	0.304593		0	0.255021		0	1
	0	0.304593		0	0.378391		0	0.311272		0	0.442189		0	0.568986		0	0.494382
	0	0.343571		0	0.365002		0	0.346571		0	0.304593		0	0.568986		0	0.274774
	0	0.304593		0	0.329591		0	0.393082		0	0.304593		0	0.257373		0	0.391925
	0	0.343571		0	0.371576		0	0.514383		0	0.343571		0	0.371576		0	0.311272
	0	0.574116		0	0.402506		0	0.346571		0	0.304593		0	0.378391		0	0.346571
	0	0.494382		0	0.410493		0	0.393082		0	0.343571		0	0.257373		0	0.393082
	0	0.343571		0	0.345271		0	0.310345		0	0.574116		0	0.365002		0	0.23432
	0	0.459334		0	0.402506		0	0.705129		0	0.274774		0	0.257373		0	0.514383
	0	0.459334		0	0.346571		0	0.494382		0	0.274774		0	0.329591		0	0.346571
	0	0.402506		0	0.343571		0	0.705129		0	0.274774		0	0.371576		0	0.260313
	0	0.308175		0	0.4002		0	0.343571		0	0.261892		0	0.25282		0	0.274774
	0	0.574116		0	0.494382		0	0.705129		0	0.23432		0	0.402506		0	0.393082
	0	0.4002		0	0.304593		0	0.343571		0	0.494382		0	0.410493		0	0.310345
	0	0.322034		0	0.494382		0	0.4002		0	0.343571		0	0.345271		0	0.705129
	0	0.322034		0	0.304593		0	0.415482		0	0.459334		0	0.402506		0	0.494382
	0	0.329125		0	0.442189		0	0.343571		0	0.459334		0	0.346571		0	0.705129
	0	0.322034		0	0.442189		0	0.4002		0	0.402506		0	0.343571		0	0.343571
	0	0.445294		0	0.304593		0	0.574116		0	0.308175		0	0.4002		0	0.705129
	0	0.445294		0	0.346571		0	0.494382		0	0.574116		0	0.494382		0	0.343571
	0	0.506137		0	0.325128		0	0.343571		0	0.4002		0	0.304593		0	0.4002
	0	0.315724		0	0.365002		0	0.705129		0	0.322034		0	0.23432		0	0.415482
	0	0.506137		0	0.494382		0	0.325799		0	0.322034		0	0.494382		0	0.343571
	0	0.574116		0	0.442189		0	0.343571		0	0.329125		0	0.304593		0	0.4002
	0	0.322034		0	0.346571		0	0.343571		0	0.274774		0	0.442189		0	0.274774
	0	0.574116		0	0.442189		0	0.343571		0	0.322034		0	0.442189		0	0.217579
	0	0.322034		0	0.703123		0	0.4842		0	0.445294		0	0.304593		0	0.574116
	0	0.322034		0	0.304593		0	0.4332		0	0.445294		0	0.274774		0	0.23432
	0	0.459334		0	0.346571		0	0.391925		0	0.298246		0	0.23432		0	0.494382
	0	0.322034		0	0.308175		0	0.574116		0	0.271448		0	0.266581		0	0.343571
	0	0.308175		0	0.308175		0	1		0	0.506137		0	0.346571		0	0.705129
	0	0.4002		0	0.34733		0	0.371576		0	0.315724		0	0.242065		0	0.325799
	0	0.343571		0	0.442189		0	0.570826		0	0.506137		0	0.325128		0	0.343571
	0	0.4002		0	0.574116		0	0.40545		0	0.574116		0	0.365002		0	0.343571
	0	0.526962		0	0.703123		0	0.371576		0	0.274774		0	0.25282		0	0.274774
	0	0.343571		0	0.339365		0	0.514383		0	0.322034		0	0.494382		0	0.343571
	0	0.459334		0	0.339365		0	0.359567		0	0.574116		0	0.442189		0	0.4842
	0	0.322034		0	0.4002		0	0.40545		0	0.322034		0	0.346571		0	0.276224
	0	0.322034		0	0.34733		0	0.371576		0	0.322034		0	0.442189		0	0.4332
	0	0.322034		0	0.410493		0	0.4002		0	0.459334		0	0.703123		0	0.391925
	0	0.346571		0	0.346571		0	0.329125		0	0.322034		0	0.25282		0	0.574116
	0	0.300763		0	0.346571		0	0.415482		0	0.308175		0	0.25282		0	1
	0	0.304593		0	0.574116		0	0.325799		0	0.4002		0	0.304593		0	0.371576
	0	0.322034		0	0.325128		0	0.346571		0	0.343571		0	0.266581		0	0.275571
	0	0.4002		0	0.329591		0	0.4002		0	0.4002		0	0.279665		0	0.570826
	0	0.31315		0	0.345271		0	0.570826		0	0.526962		0	0.279665		0	0.40545
	0	0.4002		0	0.442189		0	0.574116		0	0.275571		0	0.257373		0	0.371576
	0	0.506137		0	0.343571		0	0.329125		0	0.274774		0	0.279665		0	0.514383
	0	0.329125		0	0.4332		0	0.574116		0	0.286261		0	0.346571		0	0.359567
	0	0.322034		0	0.304593		0	0.371576		0	0.257373		0	0.279665		0	0.40545
	0	0.574116		0	0.442189		0	0.371576		0	0.343571		0	0.292968		0	0.25282
	0	0.346571		0	0.371576		0	0.494382		0	0.274774		0	0.308175		0	0.371576
	0	0.322034		0	0.346571		0	0.494382		0	0.459334		0	0.308175		0	0.4002
	0	0.322034		0	0.402506		0	0.343571		0	0.322034		0	0.34733		0	0.274774
	0	0.322034		0	0.308175		0	0.304593		0	0.322034		0	0.442189		0	0.329125
	0	0.322034		0	0.371576		0	0.415482		0	0.242065		0	0.574116		0	0.415482
	0	0.494382		0	0.453019		0	0.343571		0	0.322034		0	0.703123		0	0.325799
	0	0.300763		0	0.343571		0	0.343571		0	0.23432		0	0.25282		0	0.260723
	0	0.34733		0	0.304593		0	0.359567		0	0.346571		0	0.339365		0	1
	0	0.315724		0	0.4002		0	1		0	0.300763		0	0.339365		0	0.346571
	0	0.526962		0	0.346571		0	0.574116		0	0.304593		0	0.4002		0	0.275571
	0	0.329125		0	0.4332		0	0.371576		0	0.322034		0	0.274774		0	0.4002
	0	0.329125		0	0.304593		0	0.391925		0	0.4002		0	0.274774		0	0.25282
	0	0.329125		0	0.4332		0	0.311272		0	0.286261		0	0.34733		0	0.570826
	0	0.495792		0	0.4332		0	0.4842		0	0.31315		0	0.410493		0	0.275571
	0	0.343571		0	0.343571		0	0.310345		0	0.4002		0	0.346571		0	0.574116
	0	0.343571		0	0.495792		0	0.415482		0	0.506137		0	0.346571		0	0.329125
	0	0.506137		0	0.4002		0	0.371576		0	0.329125		0	0.291633		0	0.574116
	0	0.343571		0	0.402506		0	0.371576		0	0.274774		0	0.574116		0	0.371576
	0	0.322034		0	0.304593		0	0.304593		0	0.274774		0	0.255021		0	0.371576
	0	0.322034		0	0.442189		0	0.4332		0	0.274774		0	0.292968		0	0.494382
	0	0.322034		0	0.304593		0	0.304593		0	0.322034		0	0.325128		0	0.494382
	0	0.402506		0	0.442189		0	0.345271		0	0.574116		0	0.329591		0	0.343571
	0	0.459334		0	0.308175		0	0.343571		0	0.257373		0	0.345271		0	0.304593
	0	0.494382		0	0.453019		0	0.391925		0	0.346571		0	0.242065		0	0.275571
	0	0.304593		0	0.340242		0	0.345271		0	0.322034		0	0.442189		0	0.415482
	0	0.304593		0	0.340242		0	0.705129		0	0.322034		0	0.291633		0	0.275571
	0	0.442189		0	0.317999		0	0.574116		0	0.322034		0	0.274774		0	0.343571
	0	0.31315		0	0.311272		0	0.343571		0	0.242065		0	0.242065		0	0.274774
	0	0.402506		0	0.343571		0	0.4002		0	0.322034		0	0.343571		0	0.343571
	0	0.402506		0	0.333256		0	0.462042		0	0.494382		0	0.4332		0	0.359567
	0	0.442189		0	0.368364		0	0.495792		0	0.300763		0	0.274774		0	1
	0	0.426562		0	0.311272		0	0.359567		0	0.34733		0	0.304593		0	0.574116
	0	0.322034		0	0.383413		0	0.495792		0	0.315724		0	0.442189		0	0.371576
	0	0.34733		0	0.343571		0	0.371576		0	0.526962		0	0.371576		0	0.391925
	0	0.329125		0	0.343571		0	0.308175		0	0.292968		0	0.346571		0	0.260313
	0	0.459334		0	0.318067		0	0.308175		0	0.329125		0	0.402506		0	0.217579
	0	0.426562		0	0.315724		0	0.359567		0	0.329125		0	0.279665		0	0.311272
	0	0.343571		0	0.317999		0	0.371576		0	0.329125		0	0.308175		0	0.4842
	0	0.393082		0	0.318067		0	0.308175		0	0.274774		0	0.371576		0	0.271448
	0	0.491501		0	0.317999		0	0.578471		0	0.274774		0	0.282817		0	0.310345
	0	0.39126		0	0.494382		0	0.578471		0	0.495792		0	0.453019		0	0.275571
	0	0.393082		0	0.304593		0	0.4002		0	0.274774		0	0.343571		0	0.415482
	0	0.4002		0	0.311272		0	0.569175		0	0.274774		0	0.304593		0	0.276224
	0	0.34733		0	0.311272		0	0.329125		0	0.242065		0	0.4002		0	0.260723
	0	0.418453		0	0.322034		0	0.300763		0	0.242065		0	0.346571		0	0.371576
	0	0.491501		0	0.315724		0	0.321601		0	0.343571		0	0.274774		0	0.371576
	0	0.4002		0	0.304593		0	0.325799		0	0.343571		0	0.4332		0	0.282817
	0	0.437048		0	0.349403		0	0.304593		0	0.274774		0	0.304593		0	0.304593
	0	0.315724		0	0.383413		0	0.494382		0	0.274774		0	0.242065		0	0.4332
	0	0.359567		0	0.459334		0	0.462042		0	0.506137		0	0.274774		0	0.304593
	0	0.391925		0	0.494382		0	0.4842		0	0.274774		0	0.274774		0	0.271448
	0	0.346571		0	0.304593		0	0.325799		0	0.274774		0	0.4332		0	0.345271
	0	0.356403		0	0.304593		0	0.495792		0	0.274774		0	0.232955		0	0.343571
	0	0.552069		0	0.4002		0	0.428548		0	0.274774		0	0.276224		0	0.275571
	0	0.382857		0	0.393082		0	0.325799		0	0.343571		0	0.242065		0	0.275571
	0	0.39126		0	0.393082		0	0.325799		0	0.274774		0	0.4332		0	0.391925
	0	0.337938		0	0.300763		0	0.325799		0	0.274774		0	0.343571		0	0.275571
	0	0.356403		0	0.310345		0	0.329125		0	0.232955		0	0.495792		0	0.282817
	0	0.346571		0	0.310345		0	0.308175		0	0.274774		0	0.274774		0	0.345271
	0	0.346571		0	0.393082		0	0.300763		0	0.322034		0	0.4002		0	0.705129
	0	0.495792		0	0.393082		0	0.494382		0	0.322034		0	0.242065		0	0.574116
	0	0.391925		0	0.349403		0	0.325799		0	0.322034		0	0.279665		0	0.343571
	0	0.306875		0	0.311272		0	0.321601		0	0.274774		0	0.232955		0	0.4002
	0	0.359567		0	0.346571		0	0.738019		0	0.274774		0	0.402506		0	0.23432
	0	0.337938		0	0.325799		0	0.579976		0	0.274774		0	0.282817		0	0.462042
	0	0.495792		0	0.325799		0	0.314086		0	0.402506		0	0.275571		0	0.25282
	0	0.412984		0	0.310345		0	0.415205		0	0.459334		0	0.304593		0	0.25282
	0	0.343571		0	0.360302		0	0.383413		0	0.494382		0	0.442189		0	0.274774
	0	0.371576		0	0.345271		0	0.426562		0	0.304593		0	0.275571		0	0.495792
	0	0.306875		0	0.349403		0	0.306875		0	0.304593		0	0.304593		0	0.359567
	0	0.343571		0	0.310345		0	0.328083		0	0.442189		0	0.279665		0	0.292509
	0	0.346571		0	0.310345		0	0.361729		0	0.292968		0	0.442189		0	0.264698
	0	0.371576		0	0.310345		0	0.336341		0	0.261892		0	0.308175		0	0.495792
	0	0.34733		0	0.410493		0	0.343571		0	0.31315		0	0.453019		0	0.371576
	0	0.485762		0	0.300763		0	0.495792		0	0.402506		0	0.340242		0	0.308175
	0	0.359567		0	0.4002		0	0.442189		0	0.402506		0	0.276224		0	0.308175
	0	0.359567		0	0.304593		0	0.325799		0	0.442189		0	0.340242		0	0.359567
	0	0.490586		0	0.4002		0	0.346571		0	0.298246		0	0.317999		0	0.371576
	0	0.407043		0	0.300763		0	0.371576		0	0.426562		0	0.25282		0	0.308175
	0	0.341075		0	0.445294		0	0.308175		0	0.322034		0	0.311272		0	0.578471
	0	0.349403		0	0.315724		0	0.738019		0	0.34733		0	0.274774		0	0.278207
	0	0.374942		0	0.415205		0	0.521408		0	0.329125		0	0.274774		0	0.578471
	0	0.31315		0	0.321601		0	0.304593		0	0.274774		0	0.343571		0	0.4002
	0	0.304593		0	0.415205		0	0.442189		0	0.274774		0	0.333256		0	0.569175
	0	0.315724		0	0.321601		0	0.455818		0	0.459334		0	0.274774		0	0.329125
	0	0.490586		0	0.346571		0	0.304593		0	0.271448		0	0.368364		0	0.260313
	0	0.315724		0	0.321601		0	0.329591		0	0.426562		0	0.271448		0	0.260313
	0	0.307827		0	0.393082		0	0.426562		0	0.275571		0	0.298246		0	0.23432
	0	0.485762		0	0.304593		0	0.344635		0	0.343571		0	0.311272		0	0.260313
	0	0.341075		0	0.4002		0	0.401761		0	0.232955		0	0.383413		0	0.282611
	0	0.350218		0	0.329125		0	0.322034		0	0.393082		0	0.291633		0	0.300763
	0	0.422371		0	0.360302		0	0.310345		0	0.491501		0	0.343571		0	0.321601
	0	0.307827		0	0.310345		0	0.304593		0	0.39126		0	0.343571		0	0.292968
	0	0.311552		0	0.321601		0	0.442189		0	0.393082		0	0.25282		0	0.267892
	0	0.307827		0	0.325799		0	0.344635		0	0.4002		0	0.266581		0	1
	0	0.311552		0	0.310345		0	0.441669		0	0.254738		0	0.318067		0	0.325799
	0	0.327806		0	0.306875		0	0.311272		0	0.34733		0	0.315724		0	0.304593
	0	0.490804		0	0.321601		0	0.355629		0	0.418453		0	0.317999		0	0.25282
	0	0.500299		0	0.345271		0	0.426562		0	0.491501		0	0.263403		0	0.494382
	0	0.366589		0	0.410493		0	0.307113		0	0.4002		0	0.318067		0	0.462042
	0	0.393052		0	0.321601		0	0.310345		0	0.25282		0	0.317999		0	0.4842
	0	0.388514		0	0.306875		0	0.360302		0	0.437048		0	0.25282		0	0.278207
	0	0.490804		0	0.325799		0	0.340242		0	0.276943		0	0.494382		0	0.298246
	0	0.308581		0	0.445294		0	0.442901		0	0.25282		0	0.275571		0	0.292968
	0	0.31315		0	0.300763		0	0.345271		0	0.315724		0	0.23432		0	1
	0	0.375		0	0.329125		0	0.401761		0	0.291842		0	0.25282		0	0.267892
	0	0.355629		0	0.371576		0	0.300763		0	0.359567		0	0.25282		0	0.325799
	0	0.355629		0	0.304593		0	0.300763		0	0.291633		0	0.304593		0	0.495792
	0	0.388514		0	0.4002		0	0.310345		0	0.391925		0	0.311272		0	0.25282
	0	0.347446		0	0.40545		0	0.310345		0	0.291633		0	0.311272		0	0.428548
	0	0.482654		0	0.315724		0	0.391925		0	0.266581		0	0.274774		0	0.25282
	0	0.303579		0	0.371576		0	0.306875		0	0.346571		0	0.322034		0	0.25282
	0	0.343136		0	0.40545		0	0.307113		0	0.252259		0	0.286261		0	0.325799
	0	0.359937		0	0.315724		0	0.310345		0	0.266581		0	0.271448		0	0.325799
	0	0.383413		0	0.442901		0	0.315211		0	0.252259		0	0.315724		0	0.325799
	0	0.336341		0	0.345271		0	0.303579		0	0.291842		0	0.304593		0	0.329125
	0	0.314146		0	0.345271		0	0.311106		0	0.266581		0	0.349403		0	0.282611
	0	0.495415		0	0.442901		0	0.355629		0	0.279665		0	0.23432		0	0.274774
	0	0.426562		0	0.345271		0	0.311106		0	0.356403		0	0.235501		0	0.25282
	0	0.391972		0	0.40545		0	0.300763		0	0.552069		0	0.383413		0	0.308175
	0	0.347446		0	0.442901		0	0.343571		0	0.382857		0	0.459334		0	0.300763
	0	0.300763		0	0.315724		0	0.355235		0	0.39126		0	0.25282		0	0.278207
	0	0.368364		0	0.315724		0	0.345271		0	0.254738		0	0.256813		0	0.494382
	0	0.426562		0	0.40545		0	0.315724		0	0.337938		0	0.267892		0	0.25282
	0	0.391972		0	0.315724		0	0.300763		0	0.356403		0	0.292968		0	0.325799
	0	0.322329		0	0.304593		0	0.340242		0	0.346571		0	0.266581		0	0.321601
	0	0.347446		0	0.4002		0	0.437808		0	0.346571		0	0.291842		0	0.298246
	0	0.322329		0	0.34593		0	0.300763		0	0.279665		0	0.256813		0	0.278207
	0	0.306875		0	0.345271		0	0.303579		0	0.495792		0	0.25282		0	0.738019
	0	0.339998		0	0.315724		0	0.304593		0	0.391925		0	0.256813		0	0.299743
	0	0.495415		0	0.315724		0	0.441669		0	0.282817		0	0.235501		0	0.247896
	0	0.311347		0	0.345271		0	0.315724		0	0.260313		0	0.256813		0	0.287702
	0	0.300763		0	0.315724		0	0.355235		0	0.306875		0	0.494382		0	0.277884
	0	0.401587		0	0.304593		0	0.381791		0	0.359567		0	0.25282		0	0.579976
	0	0.324102		0	0.315724		0	0.355629		0	0.337938		0	0.275571		0	0.314086
	0	0.355629		0	0.588571		0	0.300763		0	0.495792		0	0.276914		0	0.415205
	0	0.32259		0	0.304593		0	0.310345		0	0.412984		0	0.249135		0	0.383413
	0	0.339998		0	0.4002		0	0.306875		0	0.343571		0	0.267892		0	0.426562
	0	0.324102		0	0.371576		0	0.343571		0	0.25282		0	0.275571		0	0.306875
	0	0.400808		0	0.371576		0	0.304593		0	0.282817		0	0.275571		0	0.260869
	0	0.472917		0	0.40545		0	0.437808		0	0.276914		0	0.291633		0	0.260869
	0	0.311272		0	0.442901		0	0.391925		0	0.371576		0	0.304593		0	0.328083
	0	0.355629		0	0.40545		0	0.381791		0	0.291633		0	0.304593		0	0.361729
	0	0.400808		0	0.315724		0	0.367141		0	0.260313		0	0.276224		0	0.336341
	0	0.433154		0	0.315724		0	0.333256		0	0.282611		0	0.4002		0	0.343571
	0	0.433154		0	0.4002		0	0.34593		0	0.306875		0	0.242065		0	0.495792
	0	0.541313		0	0.300763		0	0.333256		0	0.276914		0	0.393082		0	0.292968
	0	0.404226		0	0.315724		0	0.367141		0	0.343571		0	0.286261		0	0.442189
	0	0.541313		0	0.345271		0	0.380275		0	0.282611		0	0.274774		0	0.279665
	0	0.460547		0	0.315724		0	0.350218		0	0.252259		0	0.393082		0	0.292968
	0	0.482727		0	0.588571		0	0.34593		0	0.279665		0	0.300763		0	0.325799
	0	0.460547		0	0.315724		0	0.300763		0	0.346571		0	0.310345		0	0.346571
	0	0.355629		0	0.34593		0	0.333256		0	0.371576		0	0.310345		0	0.267892
	0	0.329617		0	0.300763		0	0.315981		0	0.34733		0	0.29275		0	0.371576
	0	0.383413		0	0.564076		0	0.380275		0	0.253408		0	0.260313		0	0.308175
	0	0.404226		0	0.418453		0	0.31315		0	0.485762		0	0.393082		0	0.267892
	0	0.300763		0	0.506137		0	0.327568		0	0.359567		0	0.393082		0	0.738019
	0	0.329617		0	0.311272		0	0.327568		0	0.359567		0	0.349403		0	0.521408
	0	0.311552		0	0.506137		0	0.315981		0	0.490586		0	0.311272		0	0.304593
	0	0.482727		0	0.380275		0	0.333256		0	0.256813		0	0.346571		0	0.442189
	0	0.355629		0	0.418453		0	0.333256		0	0.276914		0	0.325799		0	0.254175
	0	0.300763		0	0.4332		0	0.31315		0	0.407043		0	0.325799		0	0.455818
	0	0.311552		0	0.4002		0	0.375		0	0.341075		0	0.310345		0	0.304593
	0	0.308581		0	0.322034		0	0.675652		0	0.349403		0	0.360302		0	0.329591
	0	0.308581		0	0.322034		0	0.410493		0	0.374942		0	0.345271		0	0.426562
	0	0.449636		0	0.564076		0	0.346571		0	0.31315		0	0.260313		0	0.344635
	0	0.349403		0	0.380275		0	0.371576		0	0.25282		0	0.349403		0	0.401761
	0	0.376813		0	0.311272		0	0.410493		0	0.304593		0	0.263471		0	0.322034
	0	0.349403		0	0.4002		0	0.402506		0	0.25282		0	0.310345		0	0.299743
	0	0.449636		0	0.402506		0	0.5336		0	0.291842		0	0.310345		0	0.260723
	0	0.376813		0	0.402506		0	0.346571		0	0.315724		0	0.310345		0	0.292968
	0	0.516141		0	0.459334		0	0.339998		0	0.490586		0	0.410493		0	0.292968
	0	0.346571		0	0.345271		0	0.375		0	0.274774		0	0.300763		0	0.287214
	0	0.333256		0	0.308175		0	0.489692		0	0.274774		0	0.278207		0	0.265144
	0	0.346571		0	0.402506		0	0.346571		0	0.256813		0	0.4002		0	0.275571
	0	0.300763		0	0.402506		0	0.371576		0	0.315724		0	0.275571		0	0.310345
	0	0.402506		0	0.325799		0	0.402506		0	0.259238		0	0.275571		0	0.275571
	0	0.442189		0	0.325799		0	0.346571		0	0.261892		0	0.304593		0	0.304593
	0	0.346571		0	0.346571		0	0.442189		0	0.291842		0	0.4002		0	0.442189
	0	0.495792		0	0.574116		0	0.339998		0	0.307827		0	0.260313		0	0.265144
	0	0.371576		0	0.322034		0	0.5336		0	0.485762		0	0.300763		0	0.267892
	0	0.310345		0	0.495792		0	0.442189		0	0.341075		0	0.445294		0	0.344635
	0	0.343571		0	0.495792		0	0.329591		0	0.350218		0	0.315724		0	0.441669
	0	0.304593		0	0.495792		0	0.613104		0	0.422371		0	0.415205		0	0.276224
	0	0.343571		0	0.495792		0	0.457831		0	0.307827		0	0.321601		0	0.311272
	0	0.491501		0	0.4332		0	0.613104		0	0.311552		0	0.274774		0	0.267892
	0	0.494382		0	0.442189		0	0.675652		0	0.307827		0	0.415205		0	0.355629
	0	0.4002		0	0.588571		0	0.489692		0	0.28663		0	0.278207		0	0.426562
	0	0.494382		0	0.304593		0	0.329591		0	0.311552		0	0.271448		0	0.307113
	0	0.494382		0	0.574116		0	0.457831		0	0.327806		0	0.321601		0	0.287214
	0	0.343571		0	0.368364		0	0.308175		0	0.28663		0	0.278207		0	0.310345
	0	0.343571		0	0.574116		0	0.401761		0	0.258625		0	0.346571		0	0.360302
	0	0.4332		0	0.574116		0	0.308175		0	0.490804		0	0.321601		0	0.340242
	0	0.345271		0	0.574116		0	0.495792		0	0.249759		0	0.278207		0	0.442901
	0	0.383413		0	0.422747		0	0.495792		0	0.500299		0	0.275571		0	0.345271
	0	0.426562		0	0.322034		0	0.495792		0	0.366589		0	0.393082		0	0.401761
	0	0.304593		0	0.34733		0	0.442189		0	0.393052		0	0.304593		0	0.300763
	0	0.304593		0	0.322034		0	0.495792		0	0.250934		0	0.271448		0	0.300763
	0	0.343571		0	0.34733		0	0.325799		0	0.388514		0	0.4002		0	0.277884
	0	0.494382		0	0.4002		0	0.402506		0	0.260723		0	0.242065		0	0.310345
	0	0.343571		0	0.322034		0	0.308175		0	0.490804		0	0.329125		0	0.279946
	0	0.304593		0	0.346571		0	0.308175		0	0.308581		0	0.360302		0	0.310345
	0	0.494382		0	0.574116		0	0.308175		0	0.31315		0	0.310345		0	0.391925
	0	0.442189		0	0.442189		0	0.402506		0	0.375		0	0.321601		0	0.306875
	0	1		0	0.495792		0	0.402506		0	0.355629		0	0.325799		0	0.307113
	0	0.442189		0	0.442189		0	0.346571		0	0.355629		0	0.260313		0	0.26875
	0	0.4002		0	0.402506		0	0.476744		0	0.388514		0	0.310345		0	0.310345
	0	0.345271		0	0.325799		0	0.34593		0	0.347446		0	0.306875		0	0.292206
	0	0.442189		0	0.349403		0	0.395156		0	0.256125		0	0.260313		0	0.315211
	0	0.4332		0	0.368364		0	0.402506		0	0.482654		0	0.321601		0	0.303579
	0	0.350369		0	0.311272		0	0.442901		0	0.303579		0	0.345271		0	0.258985
	0	0.459334		0	0.325799		0	0.310345		0	0.343136		0	0.291633		0	0.311106
	0	0.402506		0	0.391925		0	0.345271		0	0.28495		0	0.410493		0	0.355629
	0	0.350369		0	0.382857		0	0.306875		0	0.252224		0	0.321601		0	0.279946
	0	0.308175		0	0.304593		0	0.322034		0	0.273482		0	0.282611		0	0.311106
	0	0.34733		0	0.442189		0	0.410493		0	0.359937		0	0.260313		0	0.300763
	0	0.5336		0	0.382857		0	0.345271		0	0.383413		0	0.260313		0	0.276853
	0	0.382857		0	0.495792		0	0.512861		0	0.336341		0	0.282611		0	0.276914
	0	0.4002		0	0.442189		0	0.4332		0	0.314146		0	0.291633		0	0.343571
	0	0.627103		0	0.308175		0	0.488636		0	0.259238		0	0.306875		0	0.355235
	0	0.304593		0	0.495792		0	0.359567		0	0.273482		0	0.325799		0	0.263471
	0	0.490586		0	0.325799		0	0.311272		0	0.29275		0	0.445294		0	0.345271
	0	0.304593		0	0.371576		0	0.705129		0	0.495415		0	0.278207		0	0.315724
	0	0.346571		0	0.442189		0	0.393082		0	0.426562		0	0.300763		0	0.291633
	0	0.402506		0	0.495792		0	0.701089		0	0.391972		0	0.260313		0	0.300763
	0	0.574116		0	0.322034		0	0.322034		0	0.347446		0	0.329125		0	0.291633
	0	0.574116		0	0.322034		0	0.923156		0	0.28663		0	0.272307		0	0.340242
	0	0.308175		0	0.322034		0	0.393082		0	0.300763		0	0.282611		0	0.272307
	0	0.574116		0	0.322034		0	0.339998		0	0.274774		0	0.371576		0	0.278801
	0	0.442189		0	0.371576		0	0.344635		0	0.261892		0	0.275571		0	0.437808
	0	0.346571		0	0.374942		0	0.382857		0	0.261892		0	0.282817		0	0.300763
	0	0.304593		0	0.371576		0	0.705129		0	0.368364		0	0.275571		0	0.303579
	0	0.304593		0	0.371576		0	0.346571		0	0.272727		0	0.275571		0	0.304593
	0	0.304593		0	0.304593		0	0.494382		0	0.258741		0	0.218862		0	0.441669
	0	0.402506		0	0.488636		0	0.4002		0	0.426562		0	0.304593		0	0.315724
	0	0.322034		0	0.495792		0	0.4002		0	0.287253		0	0.4002		0	0.25282
	0	0.603661		0	0.343571		0	0.304593		0	0.271448		0	0.282817		0	0.258985
	0	0.574116		0	0.495792		0	0.346571		0	0.2918		0	0.40545		0	0.355235
	0	0.322034		0	0.308175		0	0.300763		0	0.391972		0	0.25282		0	0.272727
	0	0.322034		0	0.308175		0	0.402506		0	0.322329		0	0.235501		0	0.258741
	0	0.4002		0	0.34733		0	0.402506		0	0.347446		0	0.315724		0	0.279946
	0	0.311272		0	0.308175		0	0.402506		0	0.322329		0	0.371576		0	0.381791
	0	0.34733		0	0.308175		0	0.339998		0	0.272307		0	0.40545		0	0.355629
	0	0.574116		0	0.308175		0	0.516141		0	0.285457		0	0.315724		0	0.300763
	0	0.322034		0	0.402506		0	0.418453		0	0.306875		0	0.282817		0	0.291633
	0	0.340142		0	0.346571		0	0.311272		0	0.29275		0	0.442901		0	0.310345
	0	0.31315		0	0.322034		0	0.322034		0	0.339998		0	0.345271		0	0.306875
	0	0.361403		0	0.368364		0	0.401761		0	0.28663		0	0.345271		0	0.279946
	0	0.496929		0	0.308175		0	0.442189		0	0.289931		0	0.442901		0	0.343571
	0	0.343571		0	0.308175		0	0.304593		0	0.279372		0	0.345271		0	0.304593
	0	0.343571		0	0.325799		0	0.315724		0	0.273745		0	0.260313		0	0.25282
	0	0.343571		0	0.325799		0	0.304593		0	0.495415		0	0.254175		0	0.285714
	0	0.569175		0	0.325799		0	0.345271		0	0.292509		0	0.254175		0	0.285714
	0	0.343571		0	0.325799		0	0.344635		0	0.2918		0	0.40545		0	0.287214
	0	0.343571		0	0.322034		0	0.339998		0	0.311347		0	0.442901		0	0.277884
	0	0.494382		0	0.368364		0	0.319651		0	0.278207		0	0.25282		0	0.437808
	0	0.343571		0	0.322034		0	0.344635		0	0.300763		0	0.315724		0	0.272727
	0	0.343571		0	0.368364		0	0.303579		0	0.401587		0	0.315724		0	0.391925
	0	0.304593		0	0.569175		0	0.891883		0	0.268794		0	0.40545		0	0.381791
	0	0.459334		0	0.322034		0	0.315724		0	0.260723		0	0.315724		0	0.367141
	0	0.322034		0	0.574116		0	0.494382		0	0.282611		0	0.25282		0	0.278207
	0	0.4002		0	0.322034		0	0.304593		0	0.272307		0	0.25282		0	0.254175
	0	0.4002		0	0.459334		0	0.627103		0	0.272727		0	0.304593		0	0.333256
	0	0.491501		0	0.322034		0	0.304593		0	0.294473		0	0.25282		0	0.34593
	0	0.491501		0	0.402506		0	0.402506		0	0.324102		0	0.4002		0	0.266581
	0	0.393082		0	0.391925		0	0.488636		0	0.355629		0	0.218862		0	0.333256
	0	0.333256		0	0.345271		0	0.311272		0	0.32259		0	0.235501		0	0.367141
	0	0.333256		0	0.402506		0	0.343571		0	0.261892		0	0.34593		0	0.380275
	0	0.391925		0	0.402506		0	0.333256		0	0.339998		0	0.345271		0	0.241882
	0	0.495792		0	0.391925		0	0.365002		0	0.2918		0	0.315724		0	0.350218
	0	0.496929		0	0.495792		0	0.310345		0	0.324102		0	0.241882		0	0.246307
	0	0.4332		0	0.311272		0	0.344635		0	0.400808		0	0.282611		0	0.292509
	0	0.442189		0	0.554513		0	0.329889		0	0.289035		0	0.315724		0	0.241882
	0	0.442189		0	0.346571		0	0.315724		0	0.29275		0	0.345271		0	0.292509
	0	0.442189		0	0.374942		0	0.319651		0	0.272307		0	0.254175		0	0.34593
	0	0.426562		0	0.506137		0	0.343571		0	0.472917		0	0.315724		0	0.300763
	0	0.383413		0	0.304593		0	0.703123		0	0.2918		0	0.304593		0	0.266581
	0	0.383413		0	0.322034		0	0.512861		0	0.271448		0	0.242065		0	0.333256
	0	0.494382		0	0.506137		0	0.402506		0	0.311272		0	0.315724		0	0.291842
	0	0.343571		0	0.4002		0	0.304593		0	0.274894		0	0.588571		0	0.254175
	0	0.304593		0	0.661017		0	0.382857		0	0.276835		0	0.304593		0	0.315981
	0	0.415482		0	0.588571		0	0.382857		0	0.355629		0	0.242065		0	0.380275
	0	0.491501		0	0.304593		0	0.308175		0	0.400808		0	0.4002		0	0.287214
	0	0.473558		0	0.442189		0	0.322034		0	0.433154		0	0.371576		0	0.29897
	0	0.304593		0	0.442189		0	0.4002		0	0.285457		0	0.371576		0	0.261892
	0	0.315724		0	0.368364		0	0.4002		0	0.433154		0	0.40545		0	0.266581
	0	0.560673		0	0.325799		0	0.322034		0	0.289035		0	0.442901		0	0.261892
	0	0.346571		0	0.311272		0	0.345271		0	0.541313		0	0.40545		0	0.31315
	0	0.333256		0	0.325799		0	0.304593		0	0.272307		0	0.25282		0	0.327568
	0	0.346571		0	0.325799		0	0.627103		0	0.287214		0	0.315724		0	0.327568
	0	0.495792		0	0.325799		0	0.308175		0	0.287214		0	0.315724		0	0.241882
	0	0.391925		0	0.325799		0	0.418453		0	0.265144		0	0.291842		0	0.287214
	0	0.308175		0	0.442189		0	0.703123		0	0.276914		0	0.4002		0	0.315981
	0	0.346571		0	0.308175		0	0.433566		0	0.276224		0	0.300763		0	0.258741
	0	0.495792		0	0.402506		0	0.382857		0	0.404226		0	0.315724		0	0.246307
	0	0.402506		0	0.346571		0	0.310345		0	0.287554		0	0.345271		0	0.258741
	0	0.442189		0	0.325799		0	0.308175		0	0.541313		0	0.254175		0	0.333256
	0	0.371576		0	0.346571		0	0.311272		0	0.260313		0	0.315724		0	0.292509
	0	0.5336		0	0.4332		0	0.311272		0	0.282611		0	0.588571		0	0.333256
	0	0.402506		0	0.343571		0	0.38949		0	0.460547		0	0.315724		0	0.261892
	0	0.490586		0	0.371576		0	0.311272		0	0.482727		0	0.291842		0	0.29897
	0	0.4332		0	0.422747		0	0.329889		0	0.276914		0	0.253408		0	0.31315
	0	0.422747		0	0.359567		0	0.311272		0	0.25282		0	0.292206		0	0.375
	0	0.391925		0	0.371576		0	0.32259		0	0.240099		0	0.299079		0	0.26959
	0	0.383413		0	0.315724		0	0.303733		0	0.460547		0	0.299079		0	0.675652
	0	0.574116		0	0.554513		0	0.376813		0	0.355629		0	0.257517		0	0.410493
	0	0.574116		0	0.359567		0	0.315724		0	0.329617		0	0.260313		0	0.346571
	0	0.325799		0	0.574116		0	0.445294		0	0.282611		0	0.34593		0	0.291633
	0	0.495792		0	0.442189		0	0.395156		0	0.383413		0	0.282611		0	0.251264
	0	0.473558		0	0.4332		0	0.395156		0	0.275571		0	0.300763		0	0.263471
	0	0.495792		0	0.442189		0	0.304593		0	0.404226		0	0.299079		0	0.235501
	0	0.4002		0	0.382857		0	0.304593		0	0.300763		0	0.25282		0	0.371576
	0	0.34733		0	0.442189		0	0.382857		0	0.278207		0	0.256813		0	0.410493
	0	0.459334		0	0.345271		0	0.303579		0	0.298246		0	0.564076		0	0.402506
	0	0.322034		0	0.402506		0	0.322034		0	0.240099		0	0.418453		0	0.5336
	0	0.574116		0	0.402506		0	0.322034		0	0.329617		0	0.506137		0	0.235501
	0	0.322034		0	0.661017		0	0.32259		0	0.311552		0	0.274774		0	0.252259
	0	0.322034		0	0.422747		0	0.329125		0	0.246307		0	0.311272		0	0.346571
	0	0.322034		0	0.4002		0	0.303733		0	0.482727		0	0.271448		0	0.339998
	0	0.34733		0	0.322034		0	0.891883		0	0.355629		0	0.506137		0	0.291633
	0	0.304593		0	0.325799		0	0.359567		0	0.241882		0	0.380275		0	0.375
	0	0.304593		0	0.368364		0	0.333256		0	0.278207		0	0.256813		0	0.489692
	0	0.627103		0	0.311272		0	0.701089		0	0.287554		0	0.418453		0	0.251264
	0	0.442189		0	0.325799		0	0.345271		0	0.300763		0	0.274774		0	0.287702
	0	0.506137		0	0.368364		0	0.304593		0	0.311552		0	0.4332		0	0.252259
	0	0.442189		0	0.391925		0	0.402506		0	0.282611		0	0.4002		0	0.267892
	0	0.383413		0	0.310345		0	0.345271		0	0.272307		0	0.271448		0	0.346571
	0	0.581675		0	0.705129		0	0.32259		0	0.282611		0	0.322034		0	0.371576
	0	0.459334		0	0.495792		0	0.322034		0	0.282611		0	0.322034		0	0.402506
	0	0.310345		0	0.325799		0	0.4002		0	0.246307		0	0.564076		0	0.346571
	0	0.574116		0	0.402506		0	0.32259		0	0.282611		0	0.380275		0	0.267892
	0	0.574116		0	0.442189		0	0.315724		0	0.278207		0	0.311272		0	0.442189
	0	0.495792		0	0.325799		0	0.359567		0	0.298246		0	0.4002		0	0.339998
	0	0.346571		0	0.495792		0	0.339365		0	0.308581		0	0.402506		0	0.248922
	0	0.402506		0	0.346571		0	0.416808		0	0.308581		0	0.402506		0	0.291633
	0	0.346571		0	0.574116		0	0.350218		0	0.449636		0	0.459334		0	0.5336
	0	0.343571		0	0.495792		0	0.37701		0	0.256813		0	0.275571		0	0.442189
	0	0.495792		0	0.311272		0	0.310345		0	0.276914		0	0.345271		0	0.329591
	0	0.4002		0	0.569175		0	0.345271		0	0.295656		0	0.308175		0	0.613104
	0	0.569175		0	0.311272		0	0.359567		0	0.256813		0	0.402506		0	0.274774
	0	0.393082		0	0.495792		0	0.319651		0	0.276914		0	0.402506		0	0.457831
	0	0.322034		0	0.311272		0	0.350758		0	0.258824		0	0.325799		0	0.274774
	0	0.4002		0	0.343571		0	0.346571		0	0.349403		0	0.325799		0	0.26959
	0	0.4002		0	0.495792		0	0.346571		0	0.276914		0	0.267892		0	0.613104
	0	0.371576		0	0.402506		0	0.308175		0	0.276914		0	0.346571		0	0.291633
	0	0.315724		0	0.346571		0	0.371576		0	0.376813		0	0.574116		0	0.675652
	0	0.371576		0	0.346571		0	0.308175		0	0.258824		0	0.264317		0	0.489692
	0	0.495792		0	0.346571		0	0.339998		0	0.278207		0	0.322034		0	0.263471
	0	0.325799		0	0.333256		0	0.321601		0	0.349403		0	0.274774		0	0.287702
	0	0.346571		0	0.322034		0	0.300763		0	0.242536		0	0.242065		0	0.248922
	0	0.371576		0	0.574116		0	0.304593		0	0.295656		0	0.274774		0	0.329591
	0	0.311272		0	0.322034		0	0.343136		0	0.248922		0	0.274774		0	0.457831
	0	0.310345		0	0.705129		0	0.371576		0	0.278207		0	0.232955		0	0.308175
	0	0.383413		0	0.4002		0	0.371576		0	0.245256		0	0.495792		0	0.292509
	0	0.570826		0	0.705129		0	0.402506		0	0.251264		0	0.495792		0	0.292509
	0	0.304593		0	0.304593		0	0.371576		0	0.241882		0	0.274774		0	0.401761
	0	0.4332		0	0.304593		0	0.346571		0	0.242536		0	0.292509		0	0.308175
	0	0.4332		0	0.359567		0	0.346571		0	0.241882		0	0.292509		0	0.495792
	0	0.345271		0	0.391925		0	0.402506		0	0.248922		0	0.274774		0	0.495792
	0	0.304593		0	0.811844		0	0.391925		0	0.449636		0	0.495792		0	0.495792
	0	0.495792		0	0.359567		0	0.310345		0	0.376813		0	0.495792		0	0.279665
	0	0.603661		0	0.495792		0	0.310345		0	0.251264		0	0.292509		0	0.442189
	0	0.422747		0	0.325799		0	0.308665		0	0.278207		0	0.4332		0	0.495792
	0	0.371576		0	0.442189		0	0.322329		0	0.278207		0	0.276224		0	0.325799
	0	0.343571		0	0.574116		0	0.343087		0	0.245256		0	0.442189		0	0.402506
	0	0.4002		0	0.402506		0	0.305293		0	0.516141		0	0.588571		0	0.279665
	0	0.4002		0	0.325799		0	0.40545		0	0.346571		0	0.304593		0	0.308175
	0	0.304593		0	0.495792		0	0.394733		0	0.333256		0	0.574116		0	0.292968
	0	0.494382		0	0.574116		0	0.391925		0	0.346571		0	0.274774		0	0.308175
	0	0.300763		0	0.495792		0	0.394733		0	0.300763		0	0.368364		0	0.308175
	0	0.536783		0	0.325799		0	0.339998		0	0.402506		0	0.574116		0	0.279665
	0	0.494382		0	0.322034		0	0.455677		0	0.442189		0	1		0	0.402506
	0	0.494382		0	0.322034		0	0.302926		0	0.346571		0	0.574116		0	0.402506
	0	0.304593		0	0.322034		0	0.425368		0	0.495792		0	0.574116		0	0.346571
	0	0.304593		0	0.368364		0	0.340242		0	0.371576		0	0.422747		0	0.279665
	0	0.343571		0	0.661017		0	0.339998		0	0.268257		0	0.322034		0	0.279665
	0	0.4002		0	0.304593		0	0.343136		0	0.310345		0	0.34733		0	0.476744
	0	0.494382		0	0.343571		0	0.453019		0	0.275571		0	0.322034		0	0.34593
	0	0.346571		0	0.343571		0	0.37701		0	0.343571		0	0.34733		0	0.395156
	0	0.391925		0	0.304593		0	0.371576		0	0.304593		0	0.274774		0	0.275571
	0	0.495792		0	0.325799		0	0.371576		0	0.343571		0	0.4002		0	0.402506
	0	0.582672		0	0.325799		0	0.310345		0	0.491501		0	0.322034		0	0.442901
	0	0.574116		0	0.325799		0	0.310345		0	0.494382		0	0.29897		0	0.310345
	0	0.322034		0	0.310345		0	0.346571		0	0.275571		0	0.242065		0	0.345271
	0	0.442189		0	0.811844		0	0.514383		0	0.4002		0	0.346571		0	0.306875
	0	0.382857		0	0.442901		0	0.300763		0	0.494382		0	0.574116		0	0.322034
	0	0.442189		0	0.661017		0	0.31315		0	0.494382		0	0.279665		0	0.29897
	0	0.4332		0	0.325799		0	0.343087		0	0.343571		0	0.442189		0	0.274774
	0	0.442189		0	0.349403		0	0.31315		0	0.343571		0	0.495792		0	0.29897
	0	0.495792		0	0.368364		0	0.355629		0	0.4332		0	0.442189		0	0.410493
	0	0.442189		0	0.311272		0	0.346571		0	0.345271		0	0.402506		0	0.345271
	0	0.402506		0	0.574116		0	0.346571		0	0.383413		0	0.325799		0	0.512861
	0	0.346571		0	0.495792		0	0.3318		0	0.426562		0	0.349403		0	0.4332
	0	0.442901		0	0.4002		0	0.346571		0	0.304593		0	0.271448		0	0.488636
	0	0.371576		0	0.574116		0	0.359567		0	0.304593		0	0.368364		0	0.359567
	0	0.371576		0	0.488636		0	0.466813		0	0.343571		0	0.298246		0	0.311272
	0	0.371576		0	0.343571		0	0.325128		0	0.494382		0	0.311272		0	0.705129
	0	0.705129		0	0.495792		0	0.308561		0	0.343571		0	0.325799		0	0.23432
	0	0.346571		0	0.4332		0	0.308175		0	0.304593		0	0.274774		0	0.393082
	0	0.393082		0	0.495792		0	0.402506		0	0.494382		0	0.391925		0	0.286261
	0	0.333256		0	0.402506		0	0.339998		0	0.442189		0	1		0	0.274774
	0	0.4002		0	0.402506		0	0.302926		0	1		0	0.264317		0	0.701089
	0	0.422747		0	0.402506		0	0.359363		0	0.442189		0	0.382857		0	0.322034
	0	0.574116		0	0.346571		0	0.308175		0	0.267892		0	0.304593		0	0.923156
	0	0.346571		0	0.346571		0	0.323381		0	0.4002		0	0.442189		0	0.393082
	0	0.442189		0	0.346571		0	0.304593		0	0.345271		0	0.382857		0	0.291633
	0	0.402506		0	0.393082		0	0.322329		0	0.442189		0	0.495792		0	0.339998
	0	0.346571		0	0.333256		0	0.440655		0	0.291633		0	0.442189		0	0.344635
	0	0.325799		0	0.371576		0	0.328266		0	0.4332		0	0.308175		0	0.382857
	0	0.308175		0	0.371576		0	0.455677		0	0.268257		0	0.495792		0	0.705129
	0	0.371576		0	0.359567		0	0.304593		0	0.350369		0	0.325799		0	0.346571
	0	0.346571		0	0.442901		0	0.310345		0	0.459334		0	0.371576		0	0.292968
	0	0.495792		0	0.442189		0	0.32259		0	0.275571		0	0.442189		0	0.292968
	0	0.371576		0	0.304593		0	0.40545		0	0.275571		0	0.495792		0	0.494382
	0	0.442189		0	0.4332		0	0.321601		0	0.275571		0	0.232955		0	0.4002
	0	0.371576		0	0.574116		0	0.337938		0	0.402506		0	0.322034		0	0.4002
	0	0.574116		0	0.322034		0	0.343571		0	0.267892		0	0.274774		0	0.304593
	0	0.442189		0	0.322034		0	0.313648		0	0.350369		0	0.322034		0	0.23432
	0	0.325799		0	0.574116		0	0.367112		0	0.308175		0	0.322034		0	0.346571
	0	0.402506		0	0.322034		0	0.453019		0	0.34733		0	0.242065		0	0.300763
	0	0.495792		0	0.810255		0	0.305293		0	0.5336		0	0.274774		0	0.402506
	0	0.308175		0	0.382857		0	0.322329		0	0.382857		0	0.322034		0	0.402506
	0	0.442901		0	0.315724		0	0.322329		0	0.4002		0	0.242065		0	0.402506
	0	0.310345		0	0.588571		0	0.362755		0	0.627103		0	0.371576		0	0.267892
	0	0.402506		0	0.306875		0	0.31315		0	0.304593		0	0.374942		0	0.339998
	0	0.402506		0	0.355629		0	0.322216		0	0.490586		0	0.371576		0	0.516141
	0	0.402506		0	0.4002		0	0.440655		0	0.304593		0	0.371576		0	0.418453
	0	0.495792		0	0.4002		0	0.359363		0	0.346571		0	0.304593		0	0.311272
	0	0.4332		0	0.322034		0	0.371576		0	0.402506		0	0.274774		0	0.271448
	0	0.311272		0	0.4002		0	0.514383		0	0.574116		0	0.274774		0	0.28663
	0	0.333256		0	0.304593		0	0.578471		0	0.574116		0	0.274774		0	0.322034
	0	0.343571		0	0.494382		0	0.367112		0	0.292968		0	0.488636		0	0.401761
	0	0.325799		0	0.4002		0	0.355629		0	0.308175		0	0.495792		0	0.442189
	0	0.311272		0	0.4002		0	0.304139		0	0.574116		0	0.343571		0	0.304593
	0	0.325799		0	0.705129		0	0.308175		0	0.442189		0	0.495792		0	0.315724
	0	0.382857		0	0.304593		0	0.300763		0	0.346571		0	0.308175		0	0.304593
	0	0.442189		0	0.406281		0	0.308175		0	0.304593		0	0.308175		0	0.345271
	0	0.4332		0	0.343571		0	0.578471		0	0.242065		0	0.292509		0	0.344635
	0	0.5336		0	0.333256		0	0.359363		0	0.304593		0	0.34733		0	0.276914
	0	0.315724		0	0.4002		0	0.310345		0	0.304593		0	0.308175		0	0.339998
	0	0.325799		0	0.574116		0	0.310345		0	0.402506		0	0.308175		0	0.319651
	0	0.371576		0	0.491501		0	0.322329		0	0.322034		0	0.308175		0	0.344635
	0	0.402506		0	0.374654		0	0.313648		0	0.603661		0	0.402506		0	0.303579
	0	0.402506		0	0.455677		0	0.304593		0	0.274774		0	0.346571		0	0.891883
	0	0.442189		0	0.322034		0	0.339365		0	0.274774		0	0.274774		0	0.315724
	0	0.371576		0	0.382857		0	0.343571		0	0.574116		0	0.274774		0	0.275571
	0	0.402506		0	0.459334		0	0.300763		0	0.322034		0	0.274774		0	0.275571
	0	0.402506		0	0.306875		0	0.32259		0	0.286261		0	0.322034		0	0.494382
	0	0.442189		0	0.442901		0	0.328266		0	0.322034		0	0.368364		0	0.304593
	0	0.308175		0	0.322034		0	0.359363		0	0.4002		0	0.274774		0	0.627103
	0	0.34733		0	0.361403		0	0.418453		0	0.311272		0	0.274774		0	0.304593
	0	0.457045		0	0.396615		0	0.322329		0	0.274774		0	0.292509		0	0.402506
	0	0.410493		0	0.421332		0	0.421332		0	0.34733		0	0.308175		0	0.292968
	0	0.343571		0	0.339365		0	0.32259		0	0.574116		0	0.308175		0	0.488636
	0	0.4332		0	0.705129		0	0.407043		0	0.322034		0	0.325799		0	0.311272
	0	0.495792		0	0.494382		0	0.407043		0	0.340142		0	0.325799		0	0.343571
	0	0.343571		0	0.705129		0	0.304139		0	0.31315		0	0.325799		0	0.333256
	0	0.391925		0	0.343571		0	0.319651		0	0.361403		0	0.325799		0	0.365002
	0	0.308175		0	0.304593		0	0.339998		0	0.496929		0	0.274774		0	0.257517
	0	0.371576		0	0.304593		0	0.318147		0	0.286261		0	0.322034		0	0.310345
	0	0.315724		0	0.705129		0	0.345271		0	0.343571		0	0.368364		0	0.29897
	0	0.346571		0	0.304593		0	0.322216		0	0.343571		0	0.322034		0	0.344635
	0	0.346571		0	0.459334		0	0.425368		0	0.343571		0	0.368364		0	0.329889
	0	0.346571		0	0.4002		0	0.359363		0	0.569175		0	0.569175		0	0.282817
	0	0.333256		0	0.331918		0	0.359363		0	0.343571		0	0.322034		0	0.282817
	0	0.495792		0	0.34733		0	0.362755		0	0.343571		0	0.574116		0	0.315724
	0	0.311272		0	0.361403		0	0.418453		0	0.494382		0	0.322034		0	0.319651
	0	0.378391		0	0.442189		0	0.339998		0	0.343571		0	0.274774		0	0.343571
	0	0.359567		0	0.4332		0	0.359567		0	0.343571		0	0.459334		0	0.275571
	0	0.582672		0	0.406281		0	0.40545		0	0.304593		0	0.274774		0	0.275571
	0	0.396615		0	0.422371		0	0.4002		0	0.459334		0	0.322034		0	0.703123
	0	0.325799		0	0.402506		0	0.4002		0	0.322034		0	0.402506		0	0.512861
	0	0.304593		0	0.810255		0	0.4002		0	0.274774		0	0.275571		0	0.286261
	0	0.442189		0	0.307113		0	0.322034		0	0.4002		0	0.391925		0	0.402506
	0	0.4332		0	0.308175		0	0.391925		0	0.4002		0	0.345271		0	0.257517
	0	0.315724		0	0.382857		0	0.359567		0	0.491501		0	0.402506		0	0.275571
	0	0.304593		0	0.304593		0	0.359567		0	0.282611		0	0.402506		0	0.282817
	0	0.4332		0	0.442189		0	0.359567		0	0.491501		0	0.391925		0	0.292968
	0	0.329591		0	0.304593		0	0.346571		0	0.260313		0	0.495792		0	0.276224
	0	0.371576		0	0.325799		0	0.325799		0	0.393082		0	0.274774		0	0.282611
	0	0.402506		0	0.325799		0	0.371576		0	0.333256		0	0.274774		0	0.291633
	0	0.402506		0	0.491501		0	0.4002		0	0.333256		0	0.311272		0	0.242065
	0	0.442189		0	0.627103		0	0.34733		0	0.391925		0	0.554513		0	0.304593
	0	0.4002		0	0.396615		0	0.329125		0	0.495792		0	0.346571		0	0.282817
	0	0.31315		0	0.627103		0	0.327568		0	0.274774		0	0.374942		0	0.260313
	0	0.4002		0	0.627103		0	0.34733		0	0.496929		0	0.506137		0	0.271448
	0	0.393082		0	0.367141		0	0.327568		0	0.4332		0	0.304593		0	0.382857
	0	0.4002		0	0.551825		0	0.40545		0	0.442189		0	0.322034		0	0.382857
	0	0.325799		0	0.618704		0	0.359567		0	0.442189		0	0.274774		0	0.274774
	0	0.442189		0	0.339365		0	0.391925		0	0.442189		0	0.506137		0	0.274774
	0	0.346571		0	0.339365		0	0.383413		0	0.426562		0	0.4002		0	0.279665
	0	0.346571		0	0.400249		0	0.346571		0	0.298246		0	0.661017		0	0.308175
	0	0.325799		0	0.333256		0	0.325799		0	0.383413		0	0.274774		0	0.292968
	0	0.346571		0	0.705129		0	0.359567		0	0.383413		0	0.274774		0	0.322034
	0	0.574116		0	0.325799		0	0.4002		0	0.494382		0	0.242065		0	0.4002
	0	0.322034		0	0.705129		0	0.382857		0	0.343571		0	0.588571		0	0.4002
	0	0.4002		0	0.325799		0	0.322034		0	0.304593		0	0.304593		0	0.322034
	0	0.322034		0	0.495792		0	0.349403		0	0.415482		0	0.242065		0	0.345271
	0	0.402506		0	0.442189		0	0.343571		0	0.491501		0	0.442189		0	0.304593
	0	0.494382		0	0.402506		0	0.343571		0	0.298246		0	0.271448		0	0.627103
	0	0.703123		0	0.308175		0	0.329125		0	0.473558		0	0.442189		0	0.291633
	0	0.304593		0	0.315724		0	0.4002		0	0.304593		0	0.291633		0	0.308175
	0	0.402506		0	0.315724		0	0.4002		0	0.315724		0	0.368364		0	0.418453
	0	0.5336		0	0.422747		0	0.4002		0	0.274774		0	0.325799		0	0.292509
	0	0.410493		0	0.331918		0	0.325799		0	0.274774		0	0.311272		0	0.292509
	0	0.5336		0	0.442189		0	0.371576		0	0.560673		0	0.271448		0	0.276914
	0	0.4002		0	0.371576		0	0.325799		0	0.346571		0	0.325799		0	0.232955
	0	0.4002		0	0.4002		0	0.4002		0	0.291633		0	0.325799		0	0.703123
	0	0.705129		0	0.322034		0	0.322034		0	0.333256		0	0.325799		0	0.268257
	0	0.328083		0	0.343571		0	0.328227		0	0.346571		0	0.271448		0	0.433566
	0	0.363346		0	0.494382		0	0.325799		0	0.260313		0	0.325799		0	0.382857
	0	0.495792		0	0.339365		0	0.371576		0	0.266581		0	0.442189		0	0.310345
	0	0.495792		0	0.705129		0	0.4002		0	0.279665		0	0.308175		0	0.308175
	0	0.442189		0	0.343571		0	0.322034		0	0.495792		0	0.402506		0	0.311272
	0	0.495792		0	0.304593		0	0.325799		0	0.274774		0	0.346571		0	0.311272
	0	0.371576		0	0.705129		0	0.325799		0	0.261892		0	0.325799		0	0.38949
	0	0.574116		0	0.396615		0	0.343571		0	0.274774		0	0.346571		0	0.271448
	0	0.495792		0	0.304593		0	0.359567		0	0.391925		0	0.4332		0	0.311272
	0	0.325799		0	0.4002		0	0.308175		0	0.261892		0	0.343571		0	0.329889
	0	0.574116		0	0.494382		0	0.419622		0	0.308175		0	0.371576		0	0.311272
	0	0.325799		0	0.442189		0	0.574116		0	0.346571		0	0.422747		0	0.28663
	0	0.346571		0	0.325799		0	0.4002		0	0.495792		0	0.359567		0	0.279665
	0	0.574116		0	0.495792		0	0.4002		0	0.402506		0	0.371576		0	0.32259
	0	0.442189		0	0.495792		0	0.308175		0	0.442189		0	0.315724		0	0.303733
	0	0.308175		0	0.359567		0	0.308175		0	0.371576		0	0.554513		0	0.376813
	0	0.402506		0	0.705129		0	0.308175		0	0.279665		0	0.359567		0	0.25282
	0	0.464286		0	0.308175		0	0.500773		0	0.5336		0	0.282817		0	0.315724
	0	0.4332		0	0.442189		0	0.437048		0	0.260313		0	0.574116		0	0.282817
	0	0.4332		0	0.325799		0	0.310345		0	0.402506		0	0.274774		0	0.445294
	0	0.495792		0	0.442189		0	0.333256		0	0.490586		0	0.274774		0	0.395156
	0	0.311272		0	0.325799		0	0.346571		0	0.4332		0	0.442189		0	0.292968
	0	0.574116		0	0.325799		0	0.346571		0	0.274774		0	0.4332		0	0.395156
	0	0.31315		0	0.325799		0	0.304593		0	0.274774		0	0.442189		0	0.292968
	0	0.402911		0	0.322034		0	0.343571		0	0.422747		0	0.382857		0	0.274774
	0	0.482727		0	0.574116		0	0.343571		0	0.391925		0	0.442189		0	0.304593
	0	0.402506		0	0.329125		0	0.304593		0	0.383413		0	0.271448		0	0.304593
	0	0.325799		0	0.459334		0	0.4002		0	0.260313		0	0.345271		0	0.382857
	0	0.402506		0	0.4002		0	0.343571		0	0.574116		0	0.402506		0	0.303579
	0	0.495792		0	0.400249		0	0.494382		0	0.574116		0	0.402506		0	0.264317
	0	0.574116		0	0.365636		0	0.4002		0	0.325799		0	0.661017		0	0.322034
	0	0.402506		0	0.422371		0	0.343571		0	0.495792		0	0.422747		0	0.322034
	0	0.325799		0	0.705129		0	0.304593		0	0.473558		0	0.4002		0	0.242065
	0	0.371576		0	0.402506		0	0.304593		0	0.495792		0	0.322034		0	0.32259
	0	0.574116		0	0.574116		0	0.308175		0	0.274774		0	0.325799		0	0.275571
	0	0.402506		0	0.442189		0	0.705129		0	0.280982		0	0.298246		0	0.329125
	0	0.321601		0	0.346571		0	0.402506		0	0.4002		0	0.368364		0	0.303733
	0	0.457045		0	0.402506		0	0.371576		0	0.34733		0	0.311272		0	0.282611
	0	0.464286		0	0.588571		0	0.308175		0	0.459334		0	0.325799		0	0.891883
	0	0.4002		0	0.304593		0	0.371576		0	0.322034		0	0.368364		0	0.359567
	0	0.705129		0	0.315724		0	0.574116		0	0.574116		0	0.391925		0	0.333256
	0	0.304593		0	0.304593		0	0.308175		0	0.322034		0	0.310345		0	0.260313
	0	0.568986		0	0.325799		0	0.495792		0	0.322034		0	0.705129		0	0.701089
	0	0.304593		0	0.455677		0	0.325799		0	0.322034		0	0.495792		0	0.345271
	0	0.4002		0	0.382857		0	0.705129		0	0.34733		0	0.325799		0	0.282817
	0	0.494382		0	0.627103		0	0.371576		0	0.242065		0	0.402506		0	0.291633
	0	0.343571		0	0.382857		0	0.442189		0	0.304593		0	0.442189		0	0.292968
	0	0.304593		0	0.361403		0	0.325799		0	0.304593		0	0.325799		0	0.292968
	0	0.343571		0	0.382857		0	0.705129		0	0.627103		0	0.267892		0	0.304593
	0	0.304593		0	0.421332		0	0.308175		0	0.442189		0	0.495792		0	0.402506
	0	0.322034		0	0.495792		0	0.495792		0	0.506137		0	0.346571		0	0.345271
	0	0.574116		0	0.574116		0	0.442189		0	0.442189		0	0.574116		0	0.275571
	0	0.322034		0	0.371576		0	0.325799		0	0.242065		0	0.495792		0	0.32259
	0	0.705129		0	0.442189		0	0.402506		0	0.383413		0	0.232955		0	0.282817
	0	0.325799		0	0.402506		0	0.308175		0	0.581675		0	0.274774		0	0.322034
	0	0.3318		0	0.308175		0	0.705129		0	0.459334		0	0.311272		0	0.4002
	0	0.322034		0	0.545642		0	0.402506		0	0.310345		0	0.274774		0	0.264317
	0	0.322034		0	0.428548		0	0.322034		0	0.574116		0	0.569175		0	0.279665
	0	0.304593		0	0.343571		0	0.574116		0	0.574116		0	0.311272		0	0.32259
	0	0.4332		0	0.495792		0	0.333256		0	0.495792		0	0.274774		0	0.315724
	0	0.402911		0	0.343571		0	0.343571		0	0.346571		0	0.495792		0	0.359567
	0	0.422747		0	0.495792		0	0.495792		0	0.402506		0	0.311272		0	0.282817
	0	0.359567		0	0.329125		0	0.343571		0	0.346571		0	0.343571		0	0.279665
	0	0.371576		0	0.415482		0	0.343571		0	0.274774		0	0.495792		0	0.339365
	0	0.457045		0	0.4002		0	0.311272		0	0.274774		0	0.274774		0	0.416808
	0	0.308175		0	0.494382		0	0.705129		0	0.274774		0	0.274774		0	0.28663
	0	0.360302		0	0.304593		0	0.705129		0	0.343571		0	0.402506		0	0.350218
	0	0.393082		0	0.415482		0	0.655172		0	0.495792		0	0.282817		0	0.28663
	0	0.574116		0	0.304593		0	0.459334		0	0.4002		0	0.346571		0	0.37701
	0	0.34733		0	0.304593		0	0.459334		0	0.569175		0	0.291633		0	0.310345
	0	0.4002		0	0.442189		0	0.459334		0	0.393082		0	0.291633		0	0.345271
	0	0.4002		0	0.488636		0	0.371576		0	0.322034		0	0.346571		0	0.263471
	0	0.569175		0	0.343571		0	0.371576		0	0.4002		0	0.346571		0	0.359567
	0	0.494382		0	0.322034		0	0.442901		0	0.286261		0	0.333256		0	0.319651
	0	0.4002		0	0.4002		0	0.442189		0	0.4002		0	0.276224		0	0.350758
	0	0.343571		0	0.422747		0	0.304593		0	0.286261		0	0.292968		0	0.275571
	0	0.304593		0	0.647214		0	0.304593		0	0.371576		0	0.274774		0	0.287554
	0	0.343571		0	0.574116		0	0.359567		0	0.256813		0	0.322034		0	0.287554
	0	0.304593		0	0.304593		0	0.422747		0	0.315724		0	0.274774		0	0.346571
	0	0.402506		0	0.359567		0	0.315724		0	0.371576		0	0.574116		0	0.346571
	0	0.325799		0	0.371576		0	0.4332		0	0.495792		0	0.322034		0	0.308175
	0	0.325799		0	0.647214		0	0.343571		0	0.325799		0	0.705129		0	0.371576
	0	0.383413		0	0.371576		0	0.569175		0	0.346571		0	0.4002		0	0.308175
	0	0.5336		0	0.308581		0	0.345271		0	0.371576		0	0.705129		0	0.339998
	0	0.304593		0	0.365636		0	0.310345		0	0.311272		0	0.304593		0	0.321601
	0	0.343571		0	0.442189		0	0.601884		0	0.310345		0	0.304593		0	0.300763
	0	0.311272		0	0.4332		0	0.359567		0	0.383413		0	0.292509		0	0.282817
	0	0.568986		0	0.495792		0	0.343571		0	0.275571		0	0.359567		0	0.275571
	0	0.349403		0	0.488636		0	0.311272		0	0.570826		0	0.274774		0	0.304593
	0	0.4002		0	0.343571		0	0.308175		0	0.304593		0	0.391925		0	0.343136
	0	0.34733		0	0.304593		0	0.500773		0	0.4332		0	0.274774		0	0.276224
	0	0.442189		0	0.442189		0	0.495792		0	0.4332		0	0.811844		0	0.371576
	0	0.442189		0	0.442189		0	0.343571		0	0.345271		0	0.359567		0	0.371576
	0	0.315724		0	0.382857		0	0.343571		0	0.304593		0	0.495792		0	0.402506
	0	0.574116		0	0.346571		0	0.363636		0	0.274774		0	0.325799		0	0.371576
	0	0.308175		0	0.325799		0	0.402506		0	0.274774		0	0.442189		0	0.346571
	0	0.34733		0	0.574116		0	0.402506		0	0.274774		0	0.574116		0	0.346571
	0	0.308175		0	0.371576		0	0.402506		0	0.495792		0	0.402506		0	0.402506
	0	0.360302		0	0.618704		0	0.402506		0	0.291633		0	0.325799		0	0.279665
	0	0.574116		0	0.34733		0	0.442901		0	0.603661		0	0.495792		0	0.391925
	0	0.346571		0	0.442901		0	0.601884		0	0.422747		0	0.574116		0	0.310345
	0	0.325799		0	0.371576		0	0.308175		0	0.371576		0	0.495792		0	0.275571
	0	0.402506		0	0.315724		0	0.459334		0	0.343571		0	0.325799		0	0.310345
	0	0.705129		0	0.304593		0	0.322034		0	0.275571		0	0.322034		0	0.308665
	0	0.371576		0	0.442189		0	0.359567		0	0.275571		0	0.322034		0	0.322329
	0	0.346571		0	0.345271		0	0.349403		0	0.4002		0	0.322034		0	0.343087
	0	0.442189		0	0.380275		0	0.402506		0	0.4002		0	0.368364		0	0.305293
	0	0.325799		0	0.402506		0	0.308175		0	0.304593		0	0.274774		0	0.282817
	0	0.409264		0	0.459334		0	0.304593		0	0.494382		0	0.661017		0	0.40545
	0	0.314086		0	0.402506		0	0.442189		0	0.276224		0	0.29897		0	0.292509
	0	0.322034		0	0.345271		0	0.304593		0	0.300763		0	0.304593		0	0.292509
	0	0.574116		0	0.402506		0	0.304593		0	0.270419		0	0.343571		0	0.394733
	0	0.315724		0	0.325799		0	0.4002		0	0.536783		0	0.343571		0	0.391925
	0	0.371576		0	0.355629		0	0.569175		0	0.494382		0	0.304593		0	0.394733
	0	0.346571		0	0.367141		0	0.459334		0	0.494382		0	0.325799		0	0.339998
	0	0.333256		0	0.308581		0	0.346571		0	0.304593		0	0.325799		0	0.455677
	0	0.393082		0	0.380275		0	0.574116		0	0.304593		0	0.325799		0	0.302926
	0	0.346571		0	0.329125		0	0.311272		0	0.343571		0	0.282817		0	0.425368
	0	0.482727		0	0.303733		0	0.349403		0	0.4002		0	0.310345		0	0.340242
	0	0.455677		0	0.402506		0	0.315981		0	0.494382		0	0.811844		0	0.263471
	0	0.325799		0	0.402506		0	0.363636		0	0.346571		0	0.442901		0	0.339998
	0	0.311272		0	0.442189		0	0.311272		0	0.267892		0	0.274774		0	0.343136
	0	0.325799		0	0.346571		0	0.500773		0	0.29897		0	0.274774		0	0.453019
	0	0.525418		0	0.304593		0	0.419622		0	0.391925		0	0.661017		0	0.2918
	0	0.346571		0	0.4002		0	0.356403		0	0.260313		0	0.325799		0	0.37701
	0	0.321601		0	0.494382		0	0.4002		0	0.495792		0	0.349403		0	0.371576
	0	0.346571		0	0.343571		0	0.459334		0	0.582672		0	0.368364		0	0.371576
	0	0.361403		0	0.343571		0	0.322034		0	0.574116		0	0.311272		0	0.310345
	0	0.329591		0	0.346571		0	0.346571		0	0.322034		0	0.574116		0	0.275571
	0	0.380379		0	0.346571		0	0.574116		0	0.442189		0	0.495792		0	0.310345
	0	0.314086		0	0.322034		0	0.437048		0	0.382857		0	0.291633		0	0.346571
	0	0.333256		0	0.329125		0	0.304593		0	0.442189		0	0.4002		0	0.514383
	0	0.495792		0	0.551825		0	0.304593		0	0.4332		0	0.574116		0	0.300763
	0	0.457045		0	0.303733		0	0.481254		0	0.291633		0	0.274774		0	0.31315
	0	0.333256		0	0.705129		0	0.304593		0	0.442189		0	0.274774		0	0.343087
	0	0.495792		0	0.325799		0	0.491501		0	0.495792		0	0.488636		0	0.31315
	0	0.343571		0	0.705129		0	0.491501		0	0.442189		0	0.343571		0	0.355629
	0	0.569175		0	0.325799		0	0.329889		0	0.402506		0	0.495792		0	0.299743
	0	0.343571		0	0.495792		0	0.304593		0	0.292968		0	0.4332		0	0.346571
	0	0.371576		0	0.442189		0	0.324102		0	0.346571		0	0.495792		0	0.346571
	0	0.349403		0	0.402506		0	0.324102		0	0.442901		0	0.402506		0	0.282611
	0	0.315724		0	0.308175		0	0.329889		0	0.371576		0	0.402506		0	0.2918
	0	0.490586		0	0.304593		0	0.304593		0	0.371576		0	0.402506		0	0.3318
	0	0.4002		0	0.442189		0	0.325799		0	0.371576		0	0.346571		0	0.346571
	0	0.4002		0	0.382857		0	0.325799		0	0.25282		0	0.346571		0	0.260313
	0	0.402506		0	0.308175		0	0.402506		0	1		0	0.346571		0	0.359567
	0	0.308175		0	0.308175		0	0.307113		0	0.279665		0	0.393082		0	0.466813
	0	0.490586		0	0.308175		0	0.705129		0	0.705129		0	0.333256		0	0.325128
	0	0.304593		0	0.402506		0	0.495792		0	0.346571		0	0.371576		0	0.275571
	0	0.574116		0	0.494382		0	0.442189		0	0.393082		0	0.371576		0	0.275571
	0	0.322034		0	0.4002		0	0.442189		0	0.333256		0	0.359567		0	0.284068
	0	0.325799		0	0.304593		0	0.371576		0	0.4002		0	0.442901		0	0.308561
	0	0.325799		0	0.379919		0	0.402506		0	0.422747		0	0.242065		0	0.299079
	0	0.391925		0	0.494382		0	0.325799		0	0.574116		0	0.442189		0	0.308175
	0	0.402506		0	0.4002		0	0.445506		0	0.346571		0	0.242065		0	0.402506
	0	0.383413		0	0.304593		0	0.314086		0	0.279665		0	0.304593		0	0.282817
	0	0.34733		0	0.391925		0	0.329591		0	0.442189		0	0.4332		0	0.339998
	0	0.304593		0	0.310345		0	0.302926		0	0.402506		0	0.274774		0	0.302926
	0	0.304593		0	0.402506		0	0.599619		0	0.275571		0	0.574116		0	0.272307
	0	0.455677		0	0.391925		0	0.441669		0	0.346571		0	0.322034		0	0.359363
	0	0.361403		0	0.322034		0	0.355629		0	0.325799		0	0.322034		0	0.308175
	0	0.304593		0	0.506137		0	0.328083		0	0.308175		0	0.274774		0	0.2918
	0	0.346571		0	0.304593		0	0.327568		0	0.371576		0	0.274774		0	0.323381
	0	0.525418		0	0.391925		0	0.340242		0	0.346571		0	0.574116		0	0.275571
	0	0.402506		0	0.311272		0	0.383413		0	0.495792		0	0.322034		0	0.275571
	0	0.343571		0	0.343571		0	0.346571		0	0.371576		0	0.810255		0	0.304593
	0	0.304593		0	0.343571		0	0.402506		0	0.442189		0	0.279665		0	0.291671
	0	0.345271		0	0.304593		0	0.442901		0	0.371576		0	0.279665		0	0.322329
	0	0.322034		0	0.494382		0	0.383413		0	0.574116		0	0.382857		0	0.299079
	0	0.457045		0	0.308175		0	0.514383		0	0.442189		0	0.315724		0	0.440655
	0	0.444389		0	0.442189		0	0.444389		0	0.325799		0	0.588571		0	0.266872
	0	0.395156		0	0.371576		0	0.315724		0	0.402506		0	0.291633		0	0.29275
	0	0.315724		0	0.4002		0	0.360302		0	0.495792		0	0.242065		0	0.328266
	0	0.401761		0	0.4002		0	0.441669		0	0.308175		0	0.29897		0	0.455677
	0	0.315724		0	0.371576		0	0.444389		0	0.442901		0	0.306875		0	0.304593
	0	0.345271		0	0.315724		0	0.315211		0	0.310345		0	0.355629		0	0.310345
	0	0.459334		0	0.359567		0	0.462936		0	0.402506		0	0.29897		0	0.32259
	0	0.304593		0	0.304593		0	0.347446		0	0.402506		0	0.4002		0	0.40545
	0	0.343571		0	0.304593		0	0.462936		0	0.402506		0	0.274774		0	0.282817
	0	0.526962		0	0.475234		0	0.333256		0	0.275571		0	0.4002		0	0.263471
	0	0.343571		0	0.402506		0	0.350218		0	0.495792		0	0.322034		0	0.287554
	0	0.494382		0	0.304593		0	0.393082		0	0.4332		0	0.4002		0	0.271381
	0	0.304593		0	0.34593		0	0.333256		0	0.311272		0	0.275571		0	0.321601
	0	0.315724		0	0.322034		0	0.322034		0	0.333256		0	0.25282		0	0.276224
	0	0.304593		0	0.322034		0	0.329125		0	0.261892		0	0.25282		0	0.337938
	0	0.311272		0	0.506137		0	0.495792		0	0.343571		0	0.304593		0	0.292509
	0	0.343571		0	0.343571		0	0.412984		0	0.325799		0	0.494382		0	0.343571
	0	0.343571		0	0.495792		0	0.495792		0	0.311272		0	0.4002		0	0.299743
	0	0.304593		0	0.343571		0	0.343571		0	0.325799		0	0.25282		0	0.313648
	0	0.315724		0	0.359567		0	0.494382		0	0.271448		0	0.274774		0	0.367112
	0	0.395156		0	0.310345		0	0.365002		0	0.271448		0	0.275571		0	0.453019
	0	0.329125		0	0.308175		0	0.304593		0	0.382857		0	0.4002		0	0.282817
	0	0.371576		0	0.371576		0	0.304593		0	0.442189		0	0.705129		0	0.305293
	0	0.444389		0	0.343571		0	0.4002		0	0.4332		0	0.304593		0	0.322329
	0	0.401761		0	0.359567		0	0.494382		0	0.5336		0	0.275571		0	0.322329
	0	0.459334		0	0.304593		0	0.4002		0	0.315724		0	0.264317		0	0.273745
	0	0.393082		0	0.322034		0	0.4002		0	0.291633		0	0.406281		0	0.263471
	0	0.34733		0	0.368364		0	0.304593		0	0.325799		0	0.343571		0	0.362755
	0	0.329125		0	0.368364		0	0.304593		0	0.260723		0	0.274774		0	0.31315
	0	0.325799		0	0.38949		0	0.379919		0	0.371576		0	0.274774		0	0.232955
	0	0.345271		0	0.325799		0	0.339365		0	0.402506		0	0.333256		0	0.282611
	0	0.393082		0	0.311272		0	0.4002		0	0.402506		0	0.4002		0	0.287214
	0	0.333256		0	0.308175		0	0.4002		0	1		0	0.574116		0	0.322216
	0	0.333256		0	0.304593		0	0.322034		0	1		0	0.491501		0	0.2918
	0	0.495792		0	0.462042		0	0.322034		0	0.279665		0	0.291633		0	0.440655
	0	0.526962		0	0.402506		0	0.416808		0	0.292968		0	0.374654		0	0.29275
	0	0.315724		0	0.371576		0	0.495792		0	0.442189		0	0.455677		0	0.359363
	0	0.315724		0	0.402506		0	0.433566		0	0.371576		0	0.291633		0	0.371576
	0	0.494382		0	0.495792		0	0.476744		0	0.402506		0	0.322034		0	0.514383
	0	0.343571		0	0.308175		0	0.410493		0	0.402506		0	0.242065		0	0.578471
	0	0.627103		0	0.371576		0	0.395156		0	1		0	0.382857		0	0.291671
	0	0.310345		0	0.325799		0	0.339998		0	1		0	0.291633		0	0.367112
	0	0.322034		0	0.308175		0	0.495792		0	0.292968		0	0.459334		0	0.355629
	0	0.627103		0	0.308175		0	0.311272		0	0.442189		0	0.306875		0	0.287214
	0	0.371576		0	0.495792		0	0.488636		0	0.308175		0	0.442901		0	0.304139
	0	0.325799		0	0.308175		0	0.359567		0	0.34733		0	0.274774		0	0.308175
	0	0.495792		0	0.34593		0	0.311272		0	0.457045		0	0.322034		0	0.300763
	0	0.457045		0	0.442189		0	0.391925		0	0.410493		0	0.361403		0	0.308175
	0	0.343571		0	0.315724		0	0.350218		0	0.343571		0	0.396615		0	0.292509
	0	0.311272		0	0.494382		0	0.38949		0	0.4332		0	0.279665		0	0.578471
	0	0.311272		0	0.304593		0	0.4332		0	0.274774		0	0.421332		0	0.359363
	0	0.310345		0	0.343571		0	0.315724		0	0.495792		0	0.282817		0	0.279665
	0	0.494382		0	0.308175		0	0.345271		0	0.343571		0	0.339365		0	0.310345
	0	0.304593		0	0.371576		0	0.402506		0	0.274774		0	0.705129		0	0.310345
	0	0.343571		0	0.391925		0	0.402506		0	0.391925		0	0.494382		0	0.287554
	0	0.304593		0	0.359567		0	0.412984		0	0.308175		0	0.705129		0	0.322329
	0	0.343571		0	0.311272		0	0.359567		0	0.25282		0	0.343571		0	0.313648
	0	0.345271		0	0.495792		0	0.315724		0	0.371576		0	0.304593		0	0.304593
	0	0.368364		0	0.4002		0	0.339998		0	0.315724		0	0.304593		0	0.275571
	0	0.325799		0	0.371576		0	0.339998		0	0.25282		0	0.275571		0	0.339365
	0	0.368364		0	0.368364		0	0.442901		0	1		0	0.705129		0	0.343571
	0	0.325799		0	0.383413		0	0.359567		0	0.279665		0	0.459334		0	0.300763
	0	0.325799		0	0.325799		0	0.359567		0	0.346571		0	0.4002		0	0.292509
	0	0.343571		0	0.442189		0	0.442901		0	0.346571		0	0.331918		0	0.287554
	0	0.317999		0	0.442189		0	0.387926		0	0.346571		0	0.34733		0	0.32259
	0	0.560673		0	0.4002		0	0.308175		0	0.333256		0	0.361403		0	0.266872
	0	0.333256		0	0.368364		0	0.402506		0	0.495792		0	0.442189		0	0.328266
	0	0.560673		0	0.459334		0	0.310345		0	0.311272		0	0.4332		0	0.359363
	0	0.402506		0	0.383413		0	0.391925		0	0.378391		0	0.264317		0	0.292509
	0	0.310345		0	0.459334		0	0.402506		0	0.274774		0	0.406281		0	0.418453
	0	0.4002		0	0.495792		0	0.442901		0	0.359567		0	0.422371		0	0.322329
	0	0.459334		0	0.345271		0	0.300763		0	0.274774		0	0.275571		0	0.421332
	0	0.8142		0	0.345271		0	0.923156		0	0.582672		0	0.275571		0	0.285714
	0	0.31315		0	0.459334		0	0.300763		0	0.396615		0	0.282817		0	0.287554
	0	0.359567		0	0.4002		0	0.376813		0	0.279665		0	0.275571		0	0.32259
	0	0.343571		0	0.5336		0	0.306875		0	0.279665		0	0.402506		0	0.285714
	0	0.459334		0	0.588571		0	0.379919		0	0.291842		0	0.275571		0	0.407043
	0	0.32259		0	0.5336		0	0.387926		0	0.279665		0	0.810255		0	0.407043
	0	0.647214		0	0.345271		0	0.494382		0	0.325799		0	0.307113		0	0.304139
	0	0.393082		0	0.322034		0	0.31315		0	0.304593		0	0.308175		0	0.319651
	0	0.393082		0	0.322034		0	0.371576		0	0.442189		0	0.291633		0	0.339998
	0	0.8142		0	0.639427		0	0.340242		0	0.4332		0	0.382857		0	0.318147
	0	0.304593		0	0.5336		0	0.318147		0	0.315724		0	0.442189		0	0.345271
	0	0.304593		0	0.345271		0	0.402506		0	0.242065		0	0.304593		0	0.272307
	0	0.365002		0	0.459334		0	0.32259		0	0.304593		0	0.325799		0	0.322216
	0	0.343571		0	0.345271		0	0.653824		0	0.4332		0	0.271448		0	0.425368
	0	0.31315		0	0.304593		0	0.339365		0	0.291633		0	0.325799		0	0.359363
	0	0.32259		0	0.494382		0	0.466813		0	0.329591		0	0.491501		0	0.359363
	0	0.303733		0	0.4002		0	0.337938		0	0.371576		0	0.627103		0	0.362755
	0	0.322034		0	0.4002		0	0.421332		0	0.402506		0	0.396615		0	0.232955
	0	0.466617		0	0.310345		0	0.308561		0	0.402506		0	0.627103		0	0.418453
	0	0.315724		0	0.304593		0	0.494382		0	1		0	0.627103		0	0.339998
	0	0.647214		0	0.304593		0	0.3318		0	1		0	0.367141		0	0.359567
	0	0.514383		0	0.304593		0	0.359567		0	0.279665		0	0.551825		0	0.40545
	0	0.333256		0	0.494382		0	0.371576		0	0.292968		0	0.292968		0	0.25282
	0	0.345271		0	0.4002		0	0.359567		0	0.442189		0	0.618704		0	0.4002
	0	0.304593		0	0.306476		0	0.304593		0	0.4002		0	0.292968		0	0.4002
	0	0.442189		0	0.393082		0	0.4332		0	0.274774		0	0.339365		0	0.4002
	0	0.401761		0	0.374942		0	0.345271		0	0.242065		0	0.339365		0	0.242065
	0	0.482759		0	0.4002		0	0.315981		0	0.286261		0	0.400249		0	0.274774
	0	0.303733		0	0.459334		0	0.371576		0	0.31315		0	0.274774		0	0.322034
	0	0.317999		0	0.506137		0	0.4002		0	0.4002		0	0.333256		0	0.391925
	0	0.315724		0	0.4002		0	0.459334		0	0.242065		0	0.274774		0	0.359567
	0	0.4332		0	0.4002		0	0.34733		0	0.393082		0	0.274774		0	0.291633
	0	0.304593		0	0.495792		0	0.4002		0	0.4002		0	0.705129		0	0.23432
	0	0.488636		0	0.346571		0	0.574116		0	0.325799		0	0.325799		0	0.282611
	0	0.891883		0	0.34733		0	0.322034		0	0.279665		0	0.292968		0	0.263471
	0	0.343571		0	0.370766		0	0.574116		0	0.267892		0	0.705129		0	0.292509
	0	0.442189		0	0.359363		0	0.371576		0	0.442189		0	0.279665		0	0.359567
	0	0.304593		0	0.308175		0	0.574116		0	0.346571		0	0.325799		0	0.292509
	0	0.304593		0	0.322034		0	0.371576		0	0.346571		0	0.495792		0	0.274774
	0	0.304593		0	0.370766		0	0.442189		0	0.279665		0	0.442189		0	0.359567
	0	0.393082		0	0.639427		0	0.402506		0	0.325799		0	0.402506		0	0.273482
	0	0.514383		0	0.310345		0	0.333256		0	0.346571		0	1		0	0.261892
	0	0.359567		0	0.306476		0	0.4002		0	0.274774		0	0.308175		0	0.346571
	0	0.4332		0	0.359363		0	0.422747		0	0.574116		0	0.315724		0	0.325799
	0	0.488636		0	0.343571		0	0.34733		0	0.322034		0	0.25282		0	0.371576
	0	0.4332		0	0.410493		0	0.574116		0	0.4002		0	0.315724		0	0.4002
	0	0.343571		0	0.470588		0	0.574116		0	0.322034		0	0.422747		0	0.274774
	0	0.304593		0	0.459334		0	0.655172		0	0.260313		0	0.331918		0	0.34733
	0	0.343571		0	0.4002		0	0.459334		0	0.275571		0	0.442189		0	0.256813
	0	0.345271		0	0.495792		0	0.34733		0	0.402506		0	0.371576		0	0.25282
	0	0.794286		0	0.470588		0	0.34733		0	0.494382		0	0.274774		0	0.25282
	0	0.371576		0	0.304593		0	0.356403		0	0.275571		0	0.4002		0	0.282817
	0	0.365002		0	0.304593		1	0.4002		0	0.703123		0	0.322034		0	0.329125
	0	0.315724		0	0.34733		1	0.343571		0	0.304593		0	0.343571		0	0.327568
	0	0.303579		0	0.308175		1	0.569175		0	0.402506		0	0.494382		0	0.282817
	0	0.304593		0	0.346571		1	0.4842		0	0.5336		0	0.339365		0	0.263471
	0	0.304593		0	0.315724		1	0.325799		0	0.410493		0	0.705129		0	0.34733
	0	0.304593		0	0.315724		1	0.325799		0	0.5336		0	0.343571		0	0.327568
	0	0.343571		0	0.315724		1	0.495792		0	0.25282		0	0.304593		0	0.291633
	0	0.402506		0	0.346571		1	0.428548		0	0.4002		0	0.275571		0	0.40545
	0	0.442189		0	0.410493		1	0.579976		0	0.275571		0	0.705129		0	0.359567
	0	0.315724		0	0.346571		1	0.521408		0	0.4002		0	0.396615		0	0.25282
	0	0.303579		0	0.495792		1	0.358906		0	0.705129		0	0.275571		0	0.242065
	0	0.345271		0	0.588571		1	0.445506		0	0.328083		0	0.4002		0	0.242065
	0	0.891883		0	0.345271		1	0.579976		0	0.363346		0	0.494382		0	0.282817
	0	0.4332		0	0.574116		1	0.340242		0	0.495792		0	0.275571		0	0.391925
	0	0.304593		0	0.339104		1	0.444389		0	0.279665		0	0.279665		0	0.383413
	0	0.4002		0	0.339104		1	0.343571		0	0.495792		0	0.442189		0	0.346571
	0	0.705129		0	0.325128		1	0.705129		0	0.442189		0	0.325799		0	0.282817
	0	0.304593		0	0.325128		1	0.304593		0	0.495792		0	0.495792		0	0.276835
	0	0.343571		0	0.304593		1	0.304593		0	0.371576		0	0.495792		0	0.273482
	0	0.304593		0	0.343571		1	0.304593		0	0.574116		0	0.274774		0	0.273482
	0	0.343571		0	0.343571		1	0.494382		0	0.495792		0	0.359567		0	0.325799
	0	0.304593		0	0.705129		1	0.351562		0	0.325799		0	0.274774		0	0.218862
	0	0.794286		0	0.311272		1	0.322034		0	0.292968		0	0.276224		0	0.256813
	0	0.345271		0	0.325799		1	0.310345		0	0.574116		0	0.279665		0	0.256813
	0	0.343571		0	0.442189		1	0.34733		0	0.325799		0	0.705129		0	0.359567
	0	0.495792		0	0.495792		1	0.306875		0	0.346571		0	0.308175		0	0.261892
	0	0.333256		0	0.705129		1	0.402506		0	0.271448		0	0.442189		0	0.25282
	0	0.306476		0	0.325799		1	0.358906		0	0.574116		0	0.325799		0	0.4002
	0	0.38607		0	0.495792		1	0.455818		0	0.442189		0	0.442189		0	0.382857
	0	0.401761		0	0.311272		1	0.302926		0	0.308175		0	0.325799		0	0.242065
	0	0.360302		0	0.325799		1	0.409264		0	0.402506		0	0.325799		0	0.322034
	0	0.431414		0	0.371576		1	0.382359		0	0.279665		0	0.325799		0	0.242065
	0	0.382857		0	0.308581		1	0.494382		0	0.464286		0	0.274774		0	0.274774
	0	0.412984		0	0.368364		1	0.304593		0	0.4332		0	0.322034		0	0.282817
	0	0.418453		0	0.322034		1	0.40545		0	0.4332		0	0.574116		0	0.275571
	0	0.359567		0	0.459334		1	0.351562		0	0.495792		0	0.329125		0	0.349403
	0	0.4332		0	0.304593		1	0.304593		0	0.274774		0	0.459334		0	0.25282
	0	0.350218		0	0.317999		1	0.442189		0	0.311272		0	0.274774		0	0.343571
	0	0.333256		0	0.304593		1	0.315724		0	0.574116		0	0.4002		0	0.343571
	0	0.311272		0	0.304593		1	0.579976		0	0.31315		0	0.400249		0	0.25282
	0	0.359567		0	0.374942		1	0.415205		0	0.279665		0	0.274774		0	0.23432
	0	0.311552		0	0.444389		1	0.361729		0	0.402911		0	0.365636		0	0.25282
	0	0.482654		0	0.321601		1	0.325799		0	0.482727		0	0.247896		0	0.218862
	0	0.4332		0	0.311272		1	0.426562		0	0.402506		0	0.422371		0	0.275571
	0	0.349403		0	0.349403		1	0.409264		0	0.325799		0	0.271448		0	0.329125
	0	0.311272		0	0.378391		1	0.599619		0	0.402506		0	0.279665		0	0.4002
	0	0.321601		0	0.339998		1	0.311272		0	0.495792		0	0.705129		0	0.242065
	0	0.366589		0	0.370766		1	0.500773		0	0.574116		0	0.402506		0	0.23432
	0	0.355629		0	0.343571		1	0.371576		0	0.402506		0	0.574116		0	0.276835
	0	0.426562		0	0.488636		1	0.371576		0	0.325799		0	0.442189		0	0.282611
	0	0.321601		0	0.311552		1	0.40545		0	0.371576		0	0.279665		0	0.247896
	0	0.308581		0	0.333256		1	0.315724		0	0.292968		0	0.346571		0	0.4002
	0	0.374942		0	0.374942		1	0.442901		0	0.574116		0	0.402506		0	0.4002
	0	0.516141		0	0.457045		1	0.444389		0	0.402506		0	0.588571		0	0.325799
	0	0.333256		0	0.339765		1	0.336341		0	0.321601		0	0.304593		0	0.371576
	0	0.311552		0	0.341633		1	0.34733		0	0.457045		0	0.315724		0	0.242065
	0	0.321601		0	0.407043		1	0.308175		0	0.464286		0	0.304593		0	0.325799
	0	0.321601		0	0.374942		1	0.401761		0	0.4002		0	0.278207		0	0.4002
	0	0.311272		0	0.368364		1	0.382359		0	0.705129		0	0.325799		0	0.254738
	0	0.311272		0	0.311272		1	0.327568		0	0.304593		0	0.278207		0	0.322034
	0	0.347446		0	0.4842		1	0.500773		0	0.275571		0	0.455677		0	0.328227
	0	0.311272		0	0.310345		1	0.325799		0	0.291633		0	0.382857		0	0.325799
	0	0.311272		0	0.310345		1	0.383413		0	0.260313		0	0.291633		0	0.371576
	0	0.306875		0	0.311552		1	0.401761		0	0.568986		0	0.627103		0	0.247896
	0	0.445294		0	0.536142		1	0.514383		0	0.282611		0	0.382857		0	0.246294
	0	0.31315		0	0.321601		1	0.310345		0	0.304593		0	0.361403		0	0.4002
	0	0.445294		0	0.482759		1	0.442901		0	0.4002		0	0.382857		0	0.322034
	0	0.311347		0	0.340242		1	0.315724		0	0.494382		0	0.421332		0	0.325799
	0	0.401587		0	0.345271		1	0.347446		0	0.343571		0	0.495792		0	0.325799
	0	0.311272		0	0.391925		1	0.379398		0	0.304593		0	0.574116		0	0.274774
	0	0.383413		0	0.315724		1	0.347446		0	0.25282		0	0.371576		0	0.343571
	0	0.402506		0	0.315724		1	0.307113		0	0.343571		0	0.442189		0	0.274774
	0	0.345271		0	0.359567		1	0.379398		0	0.304593		0	0.402506		0	0.274774
	0	0.560673		0	0.702725		1	0.347446		0	0.322034		0	0.292968		0	0.359567
	0	0.516141		0	0.340242		1	0.300763		0	0.574116		0	0.308175		0	0.274774
	0	0.495792		0	0.329125		1	0.322034		0	0.322034		0	0.545642		0	0.308175
	0	0.442189		0	0.380275		1	0.322034		0	0.279665		0	0.428548		0	0.267892
	0	0.4332		0	0.329125		1	0.325799		0	0.705129		0	0.343571		0	0.419622
	0	0.333256		0	0.322034		1	0.445294		0	0.325799		0	0.495792		0	0.274774
	0	0.343571		0	0.342657		1	0.34593		0	0.3318		0	0.343571		0	0.574116
	0	0.31315		0	0.303579		1	0.333256		0	0.267892		0	0.495792		0	0.4002
	0	0.349403		0	0.549346		1	0.308175		0	0.322034		0	0.329125		0	0.4002
	0	0.345271		0	0.311552		1	0.300763		0	0.242065		0	0.415482		0	0.274774
	0	0.304593		0	0.303579		1	0.393082		0	0.322034		0	0.4002		0	0.242065
	0	0.361403		0	0.435594		1	0.322034		0	0.304593		0	0.494382		0	0.308175
	0	0.581675		0	0.702725		1	0.516141		0	0.4332		0	0.275571		0	0.308175
	0	0.304593		0	0.359567		1	0.488636		0	0.402911		0	0.304593		0	0.308175
	0	0.322034		0	0.300763		1	0.359567		0	0.422747		0	0.415482		0	0.500773
	0	0.661017		0	0.321601		1	0.311272		0	0.359567		0	0.304593		0	0.437048
	0	0.4002		0	0.4332		1	0.304593		0	0.371576		0	0.304593		0	0.310345
	0	0.574116		0	0.393082		1	0.343571		0	0.457045		0	0.442189		0	0.333256
	0	0.574116		0	0.339998		1	0.304593		0	0.308175		0	0.274774		0	0.291633
	0	0.310345		0	0.310345		1	0.345271		0	0.360302		0	0.488636		0	0.346571
	0	0.402506		0	0.310345		1	0.304593		0	0.393082		0	0.343571		0	0.346571
	0	0.570826		0	0.323381		1	0.304593		0	0.574116		0	0.274774		0	0.304593
	0	0.523868		0	0.327568		1	0.304593		0	0.34733		0	0.322034		0	0.343571
	0	0.308175		0	0.311272		1	0.315724		0	0.274774		0	0.4002		0	0.343571
	0	0.308175		0	0.378391		1	0.382857		0	0.286261		0	0.422747		0	0.304593
	0	0.442189		0	0.363636		1	0.346571		0	0.4002		0	0.274774		0	0.4002
	0	0.308175		0	0.304593		1	0.304593		0	0.4002		0	0.647214		0	0.343571
	0	0.34733		0	0.494382		1	0.653824		0	0.242065		0	0.274774		0	0.494382
	0	0.308175		0	0.324102		1	0.350758		0	0.286261		0	0.574116		0	0.4002
	0	0.34733		0	0.304593		1	0.323381		0	0.569175		0	0.271448		0	0.25282
	0	0.304593		0	0.304593		1	0.325128		0	0.275571		0	0.304593		0	0.343571
	0	0.343571		0	0.526962		1	0.308665		0	0.494382		0	0.25282		0	0.304593
	0	0.349403		0	0.345271		1	0.383413		0	0.4002		0	0.282817		0	0.304593
	0	0.325799		0	0.462042		1	0.382857		0	0.343571		0	0.359567		0	0.308175
	0	0.433566		0	0.32259		1	0.349403		0	0.304593		0	0.371576		0	1
	0	1		0	0.4332		1	0.325799		0	0.343571		0	0.647214		0	0.705129
	0	0.442189		0	0.306476		1	0.328227		0	0.304593		0	0.371576		0	0.402506
	0	0.442189		0	0.703123		1	0.494382		0	0.292968		0	0.308581		0	0.371576
	0	0.4002		0	0.391925		1	0.4002		0	0.402506		0	0.365636		0	0.308175
	0	0.4002		0	0.359567		1	0.315724		0	0.282817		0	0.442189		0	0.371576
	0	0.304593		0	0.574116		1	0.481254		0	0.325799		0	0.4332		0	0.267892
	0	0.379919		0	0.371576		1	0.494382		0	0.325799		0	0.495792		0	0.574116
	0	0.346571		0	0.308175		1	0.343571		0	0.383413		0	0.488636		0	0.308175
	0	0.495792		0	0.325799		1	0.304593		0	0.242065		0	0.343571		0	0.495792
	0	0.442189		0	0.308175		1	0.304593		0	0.5336		0	0.304593		0	0.325799
	0	0.402506		0	0.705129		1	0.325799		0	0.304593		0	0.442189		0	0.705129
	0	0.574116		0	0.325799		1	0.4002		0	0.242065		0	0.442189		0	0.371576
	0	0.308175		0	0.371576		1	0.4002		0	0.343571		0	0.382857		0	0.442189
	0	0.495792		0	0.308175		1	0.705129		0	0.311272		0	0.346571		0	0.325799
	0	0.4332		0	0.325799		1	0.343571		0	0.568986		0	0.325799		0	0.705129
	0	0.382857		0	0.382857		1	0.304593		0	0.349403		0	0.247896		0	0.308175
	0	0.325799		0	0.304593		1	1		0	0.271448		0	0.277884		0	0.495792
	0	0.433566		0	0.315724		1	0.343571		0	0.4002		0	0.274774		0	0.442189
	0	0.333256		0	0.304593		1	0.304593		0	0.34733		0	0.574116		0	0.325799
	0	0.346571		0	0.315724		1	0.462042		0	0.260723		0	0.371576		0	0.267892
	0	0.346571		0	0.442189		1	0.442189		0	0.292968		0	0.618704		0	0.402506
	0	0.494382		0	0.442189		1	0.325799		0	0.276224		0	0.257373		0	0.308175
	0	0.343571		0	0.345271		1	0.4002		0	0.442189		0	0.34733		0	1
	0	0.4002		0	0.442189		1	0.4002		0	0.442189		0	0.279665		0	0.705129
	0	0.4002		0	0.402506		1	0.705129		0	0.315724		0	0.442901		0	0.402506
	0	0.494382		0	0.495792		1	0.343571		0	0.574116		0	0.371576		0	0.322034
	0	0.494382		0	0.402506		1	1		0	0.308175		0	0.315724		0	0.574116
	0	0.340142		0	0.371576		1	0.304593		0	0.34733		0	0.304593		0	0.333256
	0	0.322034		0	0.308175		1	0.343571		0	0.308175		0	0.442189		0	0.343571
	0	0.536783		0	0.705129		1	0.304593		0	0.360302		0	0.345271		0	0.495792
	0	0.346571		0	0.442189		1	0.462042		0	0.574116		0	0.380275		0	0.343571
	0	0.343571		0	0.574116		1	0.343571		0	0.346571		0	0.291633		0	0.343571
	0	0.396615		0	0.346571		1	0.343571		0	0.325799		0	0.275571		0	0.311272
	0	0.304593		0	0.495792		1	0.494382		0	0.402506		0	0.275571		0	0.261892
	0	0.4002		0	0.371576		1	0.343571		0	0.257373		0	0.402506		0	0.705129
	0	0.494382		0	0.308175		1	0.315724		0	0.705129		0	0.275571		0	0.705129
	0	0.343571		0	0.402506		1	0.500773		0	0.371576		0	0.459334		0	0.275571
	0	0.494382		0	0.304593		1	0.325799		0	0.346571		0	0.402506		0	0.655172
	0	0.310345		0	0.343571		1	0.462042		0	0.279665		0	0.345271		0	0.275571
	0	0.402506		0	0.304593		1	0.462042		0	0.442189		0	0.402506		0	0.459334
	0	0.402506		0	0.379919		1	0.402506		0	0.292206		0	0.325799		0	0.459334
	0	0.402506		0	0.705129		1	0.333256		0	0.242065		0	0.355629		0	0.459334
	0	0.426345		0	0.343571		1	0.304593		0	0.325799		0	0.367141		0	0.275571
	0	0.574116		0	0.4002		1	0.304593		0	0.409264		0	0.276224		0	0.371576
	0	0.371576		0	0.343571		1	0.315724		0	0.314086		0	0.292968		0	0.371576
	0	0.371576		0	0.495792					0	0.274774		0	0.308581		0	0.25282
	0	0.371576		0	0.325799					0	0.322034		0	0.380275		0	0.442901
	0	0.328083		0	0.402506					0	0.574116		0	0.329125		0	0.282817
	0	0.371576		0	0.308175					0	0.274774		0	0.303733		0	0.291633
	0	0.378391		0	0.495792					0	0.315724		0	0.402506		0	0.442189
	0	0.3318		0	0.574116					0	0.371576		0	0.402506		0	0.304593
	0	0.409264		0	0.574116					0	0.25282		0	0.442189		0	0.304593
	0	0.380379		0	0.371576					0	0.282817		0	0.292968		0	0.271448
	0	0.365002		0	0.308175					0	0.292968		0	0.346571		0	0.271448
	0	0.574116		0	0.325799					0	0.282611		0	0.275571		0	0.359567
	0	0.322034		0	0.308175					0	0.292968		0	0.304593		0	0.25282
	0	0.34733		0	0.705129					0	0.346571		0	0.4002		0	0.422747
	0	0.459334		0	0.325799					0	0.333256		0	0.494382		0	0.315724
	0	0.304593		0	0.371576					0	0.291633		0	0.343571		0	0.4332
	0	0.705129		0	0.304593					0	0.393082		0	0.343571		0	0.343571
	0	0.308175		0	0.343571					0	0.346571		0	0.260313		0	0.569175
	0	0.308175		0	0.304593					0	0.482727		0	0.346571		0	0.345271
	0	0.308175		0	0.304593					0	0.266581		0	0.291633		0	0.310345
	0	0.325799		0	0.371576					0	0.455677		0	0.291633		0	0.601884
	0	0.343571		0	0.315724					0	0.325799		0	0.346571		0	0.359567
	0	0.703123		0	0.422747					0	0.311272		0	0.322034		0	0.343571
	0	0.343571		0	0.349403					0	0.325799		0	0.274774		0	0.311272
	0	0.4332		0	0.371576					0	0.525418		0	0.329125		0	0.274774
	0	0.402506		0	0.371576					0	0.346571		0	0.551825		0	0.308175
	0	0.363346		0	0.453019					0	0.321601		0	0.303733		0	0.254175
	0	0.402506		0	0.349403					0	0.291633		0	0.705129		0	0.500773
	0	0.459334		0	0.371576					0	0.346571		0	0.267892		0	0.274774
	0	0.360302		0	0.574116					0	0.279665		0	0.325799		0	0.495792
	0	0.360302		0	0.325799					0	0.261892		0	0.292968		0	0.343571
	0	0.494382		0	0.371576					0	0.279665		0	1		0	0.343571
	0	0.343571		0	0.304593					0	0.279665		0	0.705129		0	0.363636
	0	0.304593		0	0.705129					0	0.279665		0	0.325799		0	0.241882
	0	0.4002		0	0.304593					0	0.266581		0	0.495792		0	0.402506
	0	0.365002		0	0.494382					0	0.361403		0	0.257373		0	0.402506
	0	0.304593		0	0.705129					0	0.263471		0	0.442189		0	0.402506
	0	0.442189		0	0.345271					0	0.329591		0	0.402506		0	0.402506
	0	0.442189		0	0.315724					0	0.380379		0	0.308175		0	0.275571
	0	0.442189		0	0.442189					0	0.286261		0	0.442189		0	0.442901
	0	0.442189		0	0.4332					0	0.314086		0	0.382857		0	0.601884
	0	0.322034		0	0.361403					0	0.2918		0	0.308175		0	0.282817
	0	0.322034		0	0.442189					0	0.29275		0	0.278207		0	0.275571
	0	0.4002		0	0.442189					0	0.333256		0	0.308175		0	0.308175
	0	0.311272		0	0.402506					0	0.495792		0	0.308175		0	0.459334
	0	0.38949		0	0.442189					0	0.457045		0	0.275571		0	0.322034
	0	0.325799		0	0.574116					0	0.333256		0	0.275571		0	0.359567
	0	0.38949		0	0.495792					0	0.495792		0	0.402506		0	0.282817
	0	0.574116		0	0.343571					0	0.343571		0	0.494382		0	0.349403
	0	0.322034		0	0.315724					0	0.569175		0	0.4002		0	0.402506
	0	0.4002		0	0.371576					0	0.343571		0	0.304593		0	0.308175
	0	0.402506		0	0.371576					0	0.275571		0	0.379919		0	0.242065
	0	0.402506		0	0.4332					0	0.282817		0	0.494382		0	0.242065
	0	0.442189		0	0.304593					0	0.371576		0	0.4002		0	0.304593
	0	0.346571		0	0.308175					0	0.349403		0	0.304593		0	0.442189
	0	0.402506		0	0.34733					0	0.315724		0	0.25282		0	0.271448
	0	0.495792		0	0.308175					0	0.490586		0	0.391925		0	0.304593
	0	0.4002		0	0.308175					0	0.275571		0	0.282817		0	0.304593
	0	0.415482		0	0.453019					0	0.4002		0	0.310345		0	0.254175
	0	0.402506		0	0.308175					0	0.4002		0	0.282817		0	0.4002
	0	0.345271		0	0.308175					0	0.292968		0	0.402506		0	0.569175
	0	0.402506		0	0.308175					0	0.292968		0	0.391925		0	0.459334
	0	0.303733		0	0.308175					0	0.292968		0	0.322034		0	0.346571
	0	0.345271		0	0.308175					0	0.276224		0	0.506137		0	0.574116
	0	0.304593		0	0.308175					0	0.292968		0	0.304593		0	1
	0	0.442189		0	0.304593					0	0.402506		0	0.291633		0	0.311272
	0	0.402506		0	0.304593					0	0.308175		0	0.391925		0	0.349403
	0	0.310345		0	0.4002					0	0.2918		0	0.311272		0	0.261892
	0	0.345271		0	0.4002					0	0.271448		0	0.291633		0	0.315981
	0	0.345271		0	0.371576					0	0.271448		0	0.343571		0	0.363636
	1	0.353394		0	0.308175					0	0.490586		0	0.343571		0	0.311272
	1	0.437048		0	0.325799					0	0.304593		0	0.304593		0	0.500773
	1	0.353394		0	0.442189					0	0.274774		0	0.494382		0	0.419622
	1	0.315724		0	0.402506					0	0.574116		0	0.308175		0	0.267892
	1	0.552069		0	0.371576					0	0.322034		0	0.442189		0	0.356403
	1	0.516141		0	0.371576					0	0.325799		0	0.371576		0	0.4002
	1	0.311272		0	0.308175					0	0.325799		0	0.4002		0	0.274774
	1	0.333256		0	0.325799					0	0.391925		0	0.4002		0	0.459334
	1	0.311272		0	0.442189					0	0.402506		0	0.274774		0	0.322034
	1	0.383413		0	0.402506					0	0.383413		0	0.29897		0	0.346571
	1	0.490586		0	0.371576					0	0.275571		0	0.256813		0	0.574116
	1	0.4332		0	0.495792					0	0.34733		0	0.371576		0	1
	1	0.315724		0	0.495792					0	0.271448		0	0.315724		0	0.437048
	1	0.422371		0	0.325799					0	0.271448		0	0.359567		0	0.304593
	1	0.426562		0	0.311272					0	0.304593		0	0.304593		0	0.481254
	1	0.382857		0	0.304593					0	0.304593		0	0.304593		0	0.271448
	1	0.375		0	0.4332					0	0.455677		0	0.475234		0	0.271448
	1	0.433566		0	0.304593					0	0.361403		0	0.254175		0	0.254494
	1	0.500299		0	0.304593					0	0.304593		0	0.402506		0	0.304593
	1	0.355629		0	0.315724					0	0.346571		0	0.260313		0	0.245256
	1	0.407043		0	0.344635					0	0.525418		0	0.304593		0	0.491501
	1	0.307827		0	0.495792					0	0.29275		0	0.34593		0	0.245256
	1	0.347446		0	0.359567					0	0.402506		0	0.322034		0	0.241051
	1	0.333256		0	0.345271					0	0.343571		0	0.322034		0	0.491501
	1	0.343136		0	0.442189					0	0.275571		0	0.506137		0	0.329889
	1	0.315724		0	0.304593					0	0.304593		0	0.343571		0	0.254494
	1	0.382857		0	0.304593					0	0.275571		0	0.495792		0	0.245256
	1	0.393052		0	0.315724					0	0.345271		0	0.343571		0	0.304593
	1	0.347446		0	0.4332					0	0.322034		0	0.282817		0	0.241051
	1	0.359937		0	0.412984					0	0.274774		0	0.282817		0	0.324102
	1	0.336341		0	0.574116					0	0.2918		0	0.359567		0	0.222948
	1	0.304593		0	0.4002					0	0.457045		0	0.310345		0	0.245256
	1	0.490586		0	0.393082					0	0.444389		0	0.282817		0	0.324102
	1	0.382857		0	0.495792					0	0.395156		0	0.308175		0	0.329889
	1	0.327806		0	0.343571					0	0.315724		0	0.282817		0	0.222948
	1	0.433566		0	0.391925					0	0.271448		0	0.371576		0	0.292509
	1	0.314146		0	0.495792					0	0.401761		0	0.343571		0	0.304593
	1	0.4332		0	0.333256					0	0.315724		0	0.274774		0	0.299743
	1	0.382857		0	0.343571					0	0.345271		0	0.359567		0	0.325799
	1	0.303579		0	0.333256					0	0.459334		0	0.291633		0	0.260723
	1	0.32259		0	0.495792					0	0.260313		0	0.304593		0	0.247896
	1	0.408309		0	0.391925					0	0.275571		0	0.322034		0	0.325799
	1	0.426746		0	0.495792					0	0.304593		0	0.368364		0	0.402506
	1	0.337938		0	0.311272					0	0.343571		0	0.368364		0	0.292968
	1	0.421332		0	0.574116					0	0.526962		0	0.38949		0	0.307113
	1	0.472917		0	0.495792					0	0.343571		0	0.325799		0	0.705129
	1	0.337938		0	0.308175					0	0.494382		0	0.271448		0	0.495792
	1	0.426746		0	0.325799					0	0.304593		0	0.311272		0	0.442189
	1	0.368364		0	0.442189					0	0.315724		0	0.308175		0	0.442189
	1	0.31315		0	0.308175					0	0.304593		0	0.256813		0	0.371576
	1	0.421332		0	0.495792					0	0.311272		0	0.304593		0	0.402506
	1	0.408309		0	0.343571					0	0.260723		0	0.462042		0	0.325799
	1	0.322034		0	0.343571					0	0.343571		0	0.402506		0	0.282817
	1	0.4002		0	0.703123					0	0.276224		0	0.371576		0	0.445506
	1	0.322034		0	0.315724					0	0.343571		0	0.402506		0	0.287702
	1	0.4002		0	0.315724					0	0.241882		0	0.495792		0	0.314086
	1	0.574116		0	0.426437					0	0.258824		0	0.308175		0	0.260869
	1	0.322034		0	0.402506					0	0.304593		0	0.371576		0	0.329591
	1	0.322034		0	0.402506					0	0.315724		0	0.325799		0	0.302926
	1	0.506137		0	0.343571					0	0.274774		0	0.308175		0	0.263471
	1	0.415482		0	0.4002					0	0.395156		0	0.308175		0	0.599619
	1	0.343571		0	0.304593					0	0.329125		0	0.495792		0	0.2918
	1	0.343571		0	0.494382					0	0.371576		0	0.308175		0	0.279665
	1	0.402506		0	0.4002					0	0.444389		0	0.291633		0	0.441669
	1	0.345271		0	0.379919					0	0.401761		0	0.34593		0	0.355629
	1	0.661017		0	0.346571					0	0.459334		0	0.260313		0	0.299743
	1	0.574116		0	0.300763					0	0.393082		0	0.282817		0	0.328083
	1	0.574116		0	0.307113					0	0.34733		0	0.256813		0	0.263471
	1	0.442189		0	0.668356					0	0.329125		0	0.260313		0	0.327568
	1	0.442189		0	0.453019					0	0.242065		0	0.442189		0	0.340242
	1	0.304593		0	0.545642					0	0.325799		0	0.315724		0	0.383413
	1	0.379919		0	0.364706					0	0.345271		0	0.271448		0	0.275571
	1	0.402506		0	0.345271					0	0.242065		0	0.494382		0	0.346571
	1	0.523868		0	0.627103					0	0.254175		0	0.304593		0	0.275571
	1	0.402506		0	0.361403					0	0.260313		0	0.343571		0	0.402506
	1	0.495792		0	0.382857					0	0.393082		0	0.23432		0	0.442901
	1	0.495792		0	0.794286					0	0.333256		0	0.275571		0	0.383413
	1	0.426345		0	0.374654					0	0.274774		0	0.275571		0	0.291633
	1	0.304593		0	0.396615					0	0.333256		0	0.254175		0	0.272307
	1	0.304593		0	0.361403					0	0.495792		0	0.308175		0	0.514383
	1	0.304593		0	0.361403					0	0.526962		0	0.292509		0	0.444389
	1	0.304593		0	0.361403					0	0.315724		0	0.371576		0	0.315724
	1	0.346571		0	0.496929					0	0.25282		0	0.282817		0	0.360302
	1	0.494382		0	0.453019					0	0.315724		0	0.279665		0	0.441669
	1	0.343571		0	0.428548					0	0.25282		0	0.260313		0	0.292206
	1	0.343571		0	0.453019					0	0.494382		0	0.391925		0	0.444389
	1	0.34733		0	0.322034					0	0.343571		0	0.359567		0	0.315211
	1	0.574116		0	0.333256					0	0.627103		0	0.311272		0	0.276853
	1	0.442189		0	0.333256					0	0.310345		0	0.495792		0	0.462936
	1	0.371576		0	0.393082					0	0.322034		0	0.292509		0	0.260723
	1	0.705129		0	0.304593					0	0.274774		0	0.275571		0	0.260723
	1	0.565308		0	0.304593					0	0.627103		0	0.25282		0	0.347446
	1	0.333256		0	0.442189					0	0.371576		0	0.256813		0	0.462936
	1	0.333256		0	0.304593					0	0.325799		0	0.218862		0	0.263471
	1	0.306476		0	0.345271					0	0.495792		0	0.4002		0	0.263471
	1	0.482759		0	0.304593					0	0.25282		0	0.275571		0	0.263471
	1	0.346571		0	0.627103					0	0.282817		0	0.275571		0	0.333256
	1	0.393082		0	0.442189					0	0.2918		0	0.274774		0	0.350218
	1	0.333256		0	0.304593					0	0.457045		0	0.371576		0	0.292509
	1	0.466617		0	0.794286					0	0.343571		0	0.218862		0	0.261892
	1	0.565308		0	0.496929					0	0.311272		0	0.260723		0	0.291842
	1	0.415482		0	0.382857					0	0.311272		0	0.368364		0	0.241882
	1	0.303733		0	0.442189					0	0.310345		0	0.383413		0	0.393082
	1	0.38607		0	0.469448					0	0.275571		0	0.325799		0	0.333256
	1	0.360302		0	0.556011					0	0.25282		0	0.442189		0	0.274774
	1	0.431414		0	0.703123					0	0.275571		0	0.260723		0	0.322034
				0	0.494382					0	0.260723		0	0.442189		0	0.329125
				0	0.4002					0	0.276224		0	0.271448		0	0.292509
				0	0.4002					0	0.494382		0	0.4002		0	0.495792
				0	0.322034					0	0.304593		0	0.274774		0	0.412984
				0	0.322034					0	0.343571		0	0.368364		0	0.274774
				0	0.8142					0	0.304593		0	0.459334		0	0.292509
				0	0.322034					0	0.25282		0	0.275571		0	0.495792
				0	0.311272					0	0.343571		0	0.275571		0	0.343571
				0	0.321601					0	0.345271		0	0.260313		0	0.276224
				0	0.462042					0	0.282817		0	0.383413		0	0.232955
				0	0.379919					0	0.368364		0	0.459334		0	0.275571
				0	0.475234					0	0.325799		0	0.495792		0	0.275571
				0	0.344635					0	0.254175		0	0.275571		0	0.494382
				0	0.324102					0	0.368364		0	0.275571		0	0.365002
				0	0.38949					0	0.325799		0	0.345271		0	0.304593
				0	0.325799					0	0.325799		0	0.345271		0	0.304593
				0	0.371576					0	0.343571		0	0.282817		0	0.4002
				0	0.321601					0	0.317999		0	0.275571		0	0.494382
				0	0.325799					0	0.23432		0	0.459334		0	0.4002
				0	0.627103					0	0.560673		0	0.275571		0	0.275571
				0	0.494382					0	0.333256		0	0.282817		0	0.25282
				0	0.304593					0	0.279946		0	0.275571		0	0.4002
				0	0.304593					0	0.258741		0	0.4002		0	0.25282
				0	0.494382					0	0.560673		0	0.275571		0	0.25282
				0	0.304593					0	0.402506		0	0.5336		0	0.304593
				0	0.304593					0	0.260313		0	0.588571		0	0.304593
				0	0.627103					0	0.310345		0	0.275571		0	0.379919
				0	0.304593					0	0.4002		0	0.5336		0	0.339365
				0	0.72193					0	0.459334		0	0.275571		0	0.4002
				0	0.304593					0	0.8142		0	0.247594		0	0.4002
				0	0.304593					0	0.31315		0	0.282817		0	0.322034
				0	0.494382					0	0.29897		0	0.345271		0	0.322034
				0	0.304593					0	0.286261		0	0.322034		0	0.416808
				0	0.304593					0	0.274774		0	0.322034		0	0.292509
				0	0.393082					0	0.359567		0	0.274774		0	0.495792
				0	0.322034					0	0.343571		0	0.639427		0	0.274774
				0	0.345271					0	0.274774		0	0.5336		0	0.292509
				0	0.304593					0	0.291633		0	0.345271		0	0.292509
				0	0.304593					0	0.275571		0	0.459334		0	0.433566
				0	0.304593					0	0.459334		0	0.345271		0	0.476744
				0	0.304593					0	0.275571		0	0.275571		0	0.410493
				0	0.304593					0	0.32259		0	0.304593		0	0.395156
				0	0.304593					0	0.260313		0	0.25282		0	0.291633
				0	0.506137					0	0.282817		0	0.494382		0	0.339998
				0	0.345271					0	0.647214		0	0.4002		0	0.279665
				0	0.304593					0	0.393082		0	0.4002		0	0.495792
				0	0.4002					0	0.393082		0	0.275571		0	0.311272
				0	0.494382					0	0.274774		0	0.310345		0	0.274774
				0	0.343571					0	0.8142		0	0.304593		0	0.488636
				0	0.304593					0	0.275571		0	0.275571		0	0.359567
				0	0.345271					0	0.275571		0	0.304593		0	0.292509
				0	0.304593					0	0.275571		0	0.275571		0	0.311272
				0	0.345271					0	0.304593		0	0.304593		0	0.391925
				0	0.304593					0	0.25282		0	0.494382		0	0.350218
				0	0.315724					0	0.304593		0	0.25282		0	0.38949
				0	0.322034					0	0.365002		0	0.275571		0	0.4332
				0	0.4002					0	0.343571		0	0.4002		0	0.315724
				0	0.4002					0	0.25282		0	0.275571		0	0.271448
				0	0.574116					0	0.31315		0	0.275571		0	0.345271
				0	0.374942					0	0.32259		0	0.274774		0	0.402506
				0	0.315724					0	0.303733		0	0.306476		0	0.402506
				0	0.304593					0	0.291842		0	0.393082		0	0.268257
				0	0.304593					0	0.322034		0	0.374942		0	0.275571
				0	0.304593					0	0.466617		0	0.291633		0	0.279665
				0	0.304593					0	0.315724		0	0.4002		0	0.412984
				0	0.494382					0	0.647214		0	0.459334		0	0.279665
				0	0.304593					0	0.282817		0	0.506137		0	0.266581
				0	0.570826					0	0.514383		0	0.4002		0	0.359567
				0	0.304593					0	0.333256		0	0.4002		0	0.25282
				0	0.5336					0	0.345271		0	0.274774		0	0.315724
				0	0.304593					0	0.304593		0	0.495792		0	0.286261
				0	0.304593					0	0.442189		0	0.346571		0	0.339998
				0	0.315724					0	0.401761		0	0.34733		0	0.339998
				0	0.310345					0	0.279946		0	0.370766		0	0.442901
				0	0.343571					0	0.275571		0	0.359363		0	0.25282
				0	0.343571					0	0.482759		0	0.2918		0	0.359567
				0	0.343571					0	0.303733		0	0.308175		0	0.359567
				0	0.494382					0	0.317999		0	0.322034		0	0.442901
				0	0.304593					0	0.287554		0	0.370766		0	0.387926
				0	0.494382					0	0.315724		0	0.282817		0	0.308175
				0	0.304593					0	0.25282		0	0.639427		0	0.292509
				0	0.328227					0	0.282817		0	0.310345		0	0.292509
				0	0.304593					0	0.4332		0	0.275571		0	0.278207
				0	0.627103					0	0.304593		0	0.306476		0	0.292509
				0	0.304593					0	0.242065		0	0.359363		0	0.402506
				0	0.345271					0	0.488636		0	0.275571		0	0.310345
				0	0.304593					0	0.891883		0	0.343571		0	0.391925
				0	0.315724					0	0.343571		0	0.275571		0	0.402506
				1	0.343571					0	0.292509		0	0.275571		0	0.442901
				1	0.311272					0	0.442189		0	0.282817		0	0.300763
				1	0.495792					0	0.304593		0	0.410493		0	0.923156
				1	0.378391					0	0.304593		0	0.275571		0	0.300763
				1	0.339765					0	0.304593		0	0.470588		0	0.376813
				1	0.346571					0	0.266581		0	0.292509		0	0.306875
				1	0.321601					0	0.258741		0	0.459334		0	0.29897
				1	0.339998					0	0.25282		0	0.4002		0	0.379919
				1	0.311552					0	0.23432		0	0.242065		0	0.267892
				1	0.374942					0	0.393082		0	0.495792		0	0.387926
				1	0.374942					0	0.514383		0	0.470588		0	0.275571
				1	0.304593					0	0.359567		0	0.304593		0	0.494382
				1	0.368364					0	0.4332		0	0.291633		0	0.31315
				1	0.308581					0	0.488636		0	0.304593		0	0.371576
				1	0.371576					0	0.4332		0	0.34733		0	0.275571
				1	0.370766					0	0.343571		0	0.2918		0	0.340242
				1	0.407043					0	0.292509		0	0.308175		0	0.260313
				1	0.325799					0	0.304593		0	0.346571		0	0.318147
				1	0.371576					0	0.343571		0	0.274774		0	0.402506
				1	0.346571					0	0.345271		0	0.274774		0	0.282817
				1	0.371576					0	0.794286		0	0.282817		0	0.275571
				1	0.371576					0	0.371576		0	0.25282		0	0.32259
				1	0.311272					0	0.286261		0	0.282817		0	0.653824
				1	0.444389					0	0.365002		0	0.315724		0	0.273745
				1	0.457045					0	0.315724		0	0.315724		0	0.339365
				1	0.341633					0	0.303579		0	0.25282		0	0.466813
				1	0.488636					0	0.304593		0	0.315724		0	0.337938
				1	0.371576					0	0.304593		0	0.346571		0	0.421332
				1	0.374942					0	0.304593		0	0.410493		0	0.308561
				1	0.4842					0	0.343571		0	0.346571		0	0.494382
				1	0.482759					0	0.402506		0	0.495792		0	0.271381
				1	0.345271					0	0.442189		0	0.274774		0	0.3318
				1	0.512861					0	0.292968		0	0.274774		0	0.359567
				1	0.378391					0	0.274774		0	0.588571		0	0.371576
				1	0.339998					0	0.266581		0	0.345271		0	0.359567
				1	0.359567					0	0.315724		0	0.242065		0	0.23432
				1	0.359567					0	0.263471		0	0.574116		0	0.288928
				1	0.322034					0	0.303579		0	0.282817		0	0.304593
				1	0.536142					0	0.345271		0	0.339104		0	0.4332
				1	0.549346					0	0.891883		0	0.241408		0	0.345271
				1	0.435594					0	0.4332		0	0.25282		0	0.315981
				1	0.300763					0	0.304593		0	0.275571		0	0.25282
				1	0.323381					0	0.254175		0	0.276835		0	0.371576
				1	0.327568					0	0.4002		0	0.339104		0	0.282817
				1	0.345271					0	0.705129		0	0.25282		0	0.282817
				1	0.345271					0	0.25282		0	0.325128		0	0.4002
				1	0.315724					0	0.304593		0	0.325128		0	0.459334
				1	0.380275					0	0.343571		0	0.241408		0	0.34733
				1	0.512861					0	0.304593		0	0.241408		0	0.4002
				1	0.363636					0	0.343571		0	0.276835		0	0.242065
				1	0.342657					0	0.304593		0	0.275571		0	0.574116
				1	0.310345					0	0.274774		0	0.241408		0	0.322034
				1	0.310345					0	0.274774		0	0.304593		0	0.242065
				1	0.391925					0	0.794286		0	0.343571		0	0.274774
				1	0.4332					0	0.345271		0	0.343571		0	0.574116
				1	0.391925					0	0.274774		0	0.705129		0	0.371576
				1	0.391925					0	0.343571		0	0.311272		0	0.574116
				1	0.324102					0	0.273482		0	0.325799		0	0.371576
				1	0.32259					0	0.261892		0	0.442189		0	0.442189
				1	0.345271					0	0.495792		0	0.495792		0	0.402506
				1	0.494382					0	0.274774		0	0.705129		0	0.274774
				1	0.304593					0	0.333256		0	0.325799		0	0.274774
				1	0.526962					0	0.306476		0	0.495792		0	0.333256
				1	0.462042					0	0.27735		0	0.279665		0	0.274774
				1	0.306476					0	0.38607		0	0.311272		0	0.4002
				1	0.343571					0	0.401761		0	0.263403		0	0.422747
				1	0.4332					0	0.292509		0	0.325799		0	0.34733
				1	0.703123					0	0.292509		0	0.271448		0	0.574116
				1	0.570826					0	0.254175		0	0.256813		0	0.574116
				1	0.308175					0	0.360302		0	0.371576		0	0.282817
				1	0.308175					0	0.234838		0	0.263471		0	0.655172
				1	0.308175					0	0.431414		0	0.308581		0	0.459334
				1	0.442189					0	0.234838		0	0.272307		0	0.34733
				1	0.304593					0	0.382857		0	0.368364		0	0.34733
				1	0.442189					0	0.291633		0	0.322034		0	0.241882
				1	0.442189					0	0.266581		0	0.29897		0	0.274774
				1	0.344635					0	0.279665		0	0.459334		0	0.274774
				1	0.391925					0	0.412984		0	0.304593		0	0.274774
				1	0.402506					0	0.418453		0	0.317999		0	0.356403
				1	0.402506					0	0.359567		0	0.304593		1	0.4002
				1	0.570826					0	0.4332		0	0.304593		1	0.343571
				1	0.391925					0	0.261892		0	0.374942		1	0.569175
				1	0.495792					0	0.350218		0	0.444389		1	0.4842
				1	0.325799					0	0.333256		0	0.321601		1	0.292968
				1	0.495792					0	0.311272		0	0.311272		1	0.224231
				1	0.442189					0	0.359567		0	0.349403		1	0.325799
				1	0.371576					0	0.261892		0	0.378391		1	0.325799
				1	0.705129					0	0.266581		0	0.263471		1	0.292968
				1	0.371576					0	0.311552		0	0.339998		1	0.292968
				1	0.308175					0	0.482654		0	0.272307		1	0.292968
				1	0.308175					0	0.4332		0	0.370766		1	0.495792
				1	0.379919					0	0.349403		0	0.286261		1	0.264698
				1	0.705129					0	0.311272		0	0.273745		1	0.267892
				1	0.494382					0	0.321601		0	0.263471		1	0.267892
				1	0.343571					0	0.26959		0	0.343571		1	0.428548
				1	0.304593					0	0.366589		0	0.292509		1	0.260313
				1	0.304593					0	0.355629		0	0.488636		1	0.224231
				1	0.4002					0	0.426562		0	0.249135		1	0.579976
				1	0.343571					0	0.28663		0	0.311552		1	0.292968
				1	0.371576					0	0.260723		0	0.273745		1	0.521408
				1	0.371576					0	0.321601		0	0.333256		1	0.358906
				1	0.371576					0	0.308581		0	0.374942		1	0.445506
				1	0.315724					0	0.258625		0	0.457045		1	0.579976
				1	0.359567					0	0.250934		0	0.276224		1	0.340242
				1	0.315724					0	0.267652		0	0.339765		1	0.276224
				1	0.402506					0	0.256125		0	0.280066		1	0.444389
				1	0.442189					0	0.295615		0	0.284173		1	0.343571
				1	0.371576					0	0.374942		0	0.341633		1	0.705129
				1	0.705129					0	0.516141		0	0.266581		1	0.304593
				1	0.371576					0	0.333256		0	0.407043		1	0.304593
				1	0.308175					0	0.291633		0	0.261892		1	0.275571
				1	0.308175					0	0.266581		0	0.374942		1	0.304593
				1	0.361403					0	0.311552		0	0.263471		1	0.494382
				1	0.412984					0	0.321601		0	0.25282		1	0.351562
				1	0.345271					0	0.321601		0	0.368364		1	0.275571
				1	0.345271					0	0.232955		0	0.311272		1	0.322034
				1	0.469448					0	0.311272		0	0.4842		1	0.275571
				1	0.668356					0	0.311272		0	0.310345		1	0.310345
				1	0.315724					0	0.347446		0	0.260313		1	0.34733
				1	0.361403					0	0.28663		0	0.310345		1	0.306875
				1	0.304593					0	0.271448		0	0.291633		1	0.402506
				1	0.322034					0	0.311272		0	0.311552		1	0.275571
				1	0.426437					0	0.311272		0	0.536142		1	0.254175
				1	0.379919					0	0.306875		0	0.321601		1	0.2918
				1	0.556011					0	0.278345		0	0.287554		1	0.358906
				1	0.343571					0	0.445294		0	0.482759		1	0.260869
				1	0.304593					0	0.260723		0	0.275571		1	0.2918
				1	0.304593					0	0.260313		0	0.340242		1	0.455818
				1	0.4002					0	0.274774		0	0.345271		1	0.302926
				1	0.8142					0	0.31315		0	0.391925		1	0.409264
				1	0.4002					0	0.29275		0	0.263471		1	0.382359
				1	0.393082					0	0.2918		0	0.315724		1	0.25282
				1	0.4002					0	0.272727		0	0.315724		1	0.494382
				1	0.300763					0	0.272727		0	0.359567		1	0.275571
				1	0.364706					0	0.258741		0	0.702725		1	0.275571
				1	0.453019					0	0.445294		0	0.340242		1	0.304593
				1	0.324102					0	0.282611		0	0.329125		1	0.25282
				1	0.321601					0	0.311347		0	0.380275		1	0.275571
				1	0.344635					0	0.401587		0	0.329125		1	0.275571
				1	0.325799					0	0.278345		0	0.322034		1	0.282817
				1	0.321601					0	0.287253		0	0.274774		1	0.40545
				1	0.72193					0	0.279372		0	0.342657		1	0.351562
				1	0.320988					0	0.268794		0	0.282611		1	0.304593
				1	0.304593					0	0.258741		0	0.291633		1	0.442189
				1	0.494382					0	0.258741		0	0.303579		1	0.315724
				1	0.4002					0	0.311272		0	0.549346		1	0.579976
				1	0.343571					0	0.265144		0	0.291633		1	0.415205
				1	0.627103					0	0.241882		0	0.311552		1	0.361729
				1	0.494382					0	0.254175		0	0.303579		1	0.325799
				1	0.343571					0	0.383413		0	0.435594		1	0.426562
				1	0.744318					0	0.260313		0	0.702725		1	0.409264
				1	0.304593					0	0.275571		0	0.359567		1	0.599619
				1	0.304593					0	0.254175		0	0.282817		1	0.311272
				1	0.494382					0	0.278207		0	0.291633		1	0.500773
				1	0.304593					0	0.402506		0	0.300763		1	0.371576
				1	0.304593					0	0.345271		0	0.260313		1	0.371576
				1	0.494382					0	0.560673		0	0.321601		1	0.40545
				1	0.304593					0	0.260313		0	0.242065		1	0.315724
				1	0.304593					0	0.516141		0	0.242065		1	0.442901
				1	0.343571					0	0.274774		0	0.4332		1	0.444389
				1	0.744318					0	0.495792		0	0.393082		1	0.277884
				1	0.320988					0	0.442189		0	0.339998		1	0.336341
				1	0.494382					0	0.274774		0	0.310345		1	0.34733
				1	0.304593					0	0.4332		0	0.310345		1	0.308175
				1	0.304593					0	0.333256		0	0.287554		1	0.401761
				1	0.315724					0	0.343571		0	0.323381		1	0.382359
				1	0.304593					0	0.31315		0	0.327568		1	0.2918
				1	0.328227					0	0.274774		0	0.311272		1	0.327568
				1	0.322034					0	0.349403		0	0.378391		1	0.500773
				1	0.345271					0	0.256813		0	0.274774		1	0.325799
				1	0.570826					0	0.345271		0	0.363636		1	0.383413
				1	0.310345					0	0.304593		0	0.304593		1	0.401761
										0	0.361403		0	0.25282		1	0.291633
										0	0.581675		0	0.494382		1	0.291633
										0	0.291633		0	0.275571		1	0.514383
										0	0.304593		0	0.241882		1	0.310345
										0	0.322034		0	0.254175		1	0.442901
										0	0.661017		0	0.324102		1	0.276914
										0	0.4002		0	0.253408		1	0.315724
										0	0.574116		0	0.304593		1	0.263471
										0	0.574116		0	0.254175		1	0.263471
										0	0.274774		0	0.291633		1	0.347446
										0	0.274774		0	0.304593		1	0.26875
										0	0.310345		0	0.292206		1	0.278801
										0	0.402506		0	0.25282		1	0.379398
										0	0.570826		0	0.282817		1	0.347446
										0	0.29975		0	0.526962		1	0.26959
										0	0.523868		0	0.282817		1	0.258741
										0	0.308175		0	0.345271		1	0.307113
										0	0.308175		0	0.462042		1	0.379398
										0	0.442189		0	0.275571		1	0.26959
										0	0.286261		0	0.282817		1	0.287214
										0	0.308175		0	0.32259		1	0.347446
										0	0.34733		0	0.260313		1	0.278207
										0	0.308175		0	0.275571		1	0.300763
										0	0.34733		0	0.257517		1	0.266581
										0	0.2918		0	0.4332		1	0.322034
										0	0.275571		0	0.306476		1	0.322034
										0	0.304593		0	0.703123		1	0.286261
										0	0.343571		0	0.391925		1	0.275571
										0	0.349403		0	0.359567		1	0.325799
										0	0.325799		0	0.574116		1	0.278207
										0	0.433566		0	1		1	0.445294
										0	0.276224		0	0.371576		1	0.34593
										0	1		0	0.308175		1	0.291633
										0	0.442189		0	0.325799		1	0.333256
										0	0.442189		0	0.308175		1	0.308175
										0	0.267892		0	0.705129		1	0.300763
										0	0.4002		0	0.325799		1	0.274774
										0	0.275571		0	0.371576		1	0.393082
										0	0.4002		0	0.308175		1	0.322034
										0	0.304593		0	0.325799		1	0.274774
										0	0.379919		0	0.382857		1	0.516141
										0	0.346571		0	0.304593		1	0.488636
										0	0.495792		0	0.315724		1	0.274774
										0	0.442189		0	0.304593		1	0.359567
										0	0.402506		0	0.315724		1	0.292509
										0	0.574116		0	0.442189		1	0.311272
										0	0.308175		0	0.442189		1	0.304593
										0	0.267892		0	0.345271		1	0.343571
										0	0.495792		0	0.291633		1	0.304593
										0	0.4332		0	0.442189		1	0.275571
										0	0.382857		0	0.402506		1	0.275571
										0	0.291633		0	0.495792		1	0.345271
										0	0.325799		0	0.402506		1	0.304593
										0	0.433566		0	0.371576		1	0.304593
										0	0.333256		0	0.308175		1	0.304593
										0	0.291633		0	0.705129		1	0.315724
										0	0.266581		0	0.442189		1	0.382857
										0	0.346571		0	0.574116		1	0.346571
										0	0.346571		0	0.346571		1	0.266581
										0	0.494382		0	0.495792		1	0.275571
										0	0.275571		0	0.371576		1	0.304593
										0	0.343571		0	0.308175		1	0.653824
										0	0.4002		0	0.402506		1	0.350758
										0	0.4002		0	0.292968		1	0.323381
										0	0.494382		0	0.304593		1	0.325128
										0	0.494382		0	0.343571		1	0.308665
										0	0.29975		0	0.275571		1	0.284068
										0	0.340142		0	0.304593		1	0.383413
										0	0.280982		0	0.379919		1	0.274774
										0	0.270419		0	0.705129		1	0.273482
										0	0.322034		0	0.343571		1	0.274774
										0	0.274774		0	0.4002		1	0.382857
										0	0.274774		0	0.343571		1	0.256813
										0	0.536783		0	0.495792		1	0.282817
										0	0.274774		0	0.325799		1	0.349403
										0	0.260313		0	0.402506		1	0.242065
										0	0.346571		0	0.308175		1	0.279665
										0	0.260313		0	0.495792		1	0.325799
										0	0.266581		0	0.574116		1	0.254738
										0	0.261892		0	1		1	0.328227
										0	0.279665		0	0.574116		1	0.260009
										0	0.266581		0	0.371576		1	0.246294
										0	0.343571		0	0.308175		1	0.279665
										0	0.25282		0	0.325799		1	0.260009
										0	0.396615		0	0.308175		1	0.288928
										0	0.304593		0	0.705129		1	0.25282
										0	0.4002		0	0.325799		1	0.494382
										0	0.494382		0	0.371576		1	0.4002
										0	0.343571		0	0.304593		1	0.315724
										0	0.494382		0	0.343571		1	0.481254
										0	0.310345		0	0.304593		1	0.494382
										0	0.402506		0	0.304593		1	0.275571
										0	0.402506		0	0.371576		1	0.343571
										0	0.402506		0	0.315724		1	0.304593
										0	0.282817		0	0.422747		1	0.325799
										0	0.263471		0	0.349403		1	0.271448
										0	0.426345		0	0.371576		1	0.4002
										0	0.574116		0	0.25282		1	0.4002
										0	0.371576		0	0.256813		1	0.705129
										0	0.371576		0	0.371576		1	0.343571
										0	0.291842		0	0.453019		1	0.275571
										0	0.371576		0	0.349403		1	0.25282
										0	0.328083		0	0.371576		1	0.304593
										0	0.371576		0	0.574116		1	1
										0	0.282817		0	0.325799		1	0.343571
										0	0.263471		0	0.371576		1	0.304593
										0	0.263471		0	0.279665		1	0.462042
										0	0.378391		0	0.304593		1	0.275571
										0	0.286261		0	0.25282		1	0.242065
										0	0.3318		0	0.25282		1	0.442189
										0	0.286261		0	0.705129		1	0.325799
										0	0.257373		0	0.304593		1	0.4002
										0	0.409264		0	0.494382		1	0.4002
										0	0.380379		0	0.705129		1	0.705129
										0	0.365002		0	0.271448		1	0.343571
										0	0.574116		0	0.345271		1	1
										0	0.322034		0	0.315724		1	0.304593
										0	0.34733		0	0.442189		1	0.343571
										0	0.459334		0	0.291633		1	0.304593
										0	0.304593		0	0.4332		1	0.462042
										0	0.705129		0	0.361403		1	0.275571
										0	0.308175		0	0.442189		1	0.343571
										0	0.308175		0	0.442189		1	0.274774
										0	0.308175		0	0.402506		1	0.343571
										0	0.325799		0	0.442189		1	0.274774
										0	0.343571		0	0.267892		1	0.494382
										0	0.703123		0	0.574116		1	0.343571
										0	0.343571		0	0.274774		1	0.275571
										0	0.4332		0	0.495792		1	0.315724
										0	0.276224		0	0.343571		1	0.271448
										0	0.276224		0	0.315724		1	0.500773
										0	0.275571		0	0.256813		1	0.325799
										0	0.402506		0	0.25282		1	0.462042
										0	0.282817		0	0.371576		1	0.271448
										0	0.363346		0	0.282817		1	0.462042
										0	0.402506		0	0.371576		1	0.282817
										0	0.459334		0	0.4332		1	0.402506
										0	0.275571		0	0.304593		1	0.275571
										0	0.360302		0	0.292509		1	0.282817
										0	0.360302		0	0.308175		1	0.275571
										0	0.294473		0	0.34733		1	0.333256
										0	0.279665		0	0.308175		1	0.304593
										0	0.494382		0	0.308175		1	0.304593
										0	0.343571		0	0.453019		1	0.315724
										0	0.25282		0	0.308175
										0	0.304593		0	0.308175
										0	0.4002		0	0.292509
										0	0.365002		0	0.308175
										0	0.304593		0	0.308175
										0	0.442189		0	0.308175
										0	0.442189		0	0.308175
										0	0.442189		0	0.304593
										0	0.442189		0	0.304593
										0	0.322034		0	0.4002
										0	0.322034		0	0.4002
										0	0.4002		0	0.371576
										0	0.241882		0	0.308175
										0	0.311272		0	0.325799
										0	0.254175		0	0.442189
										0	0.38949		0	1
										0	0.325799		0	0.267892
										0	0.38949		0	0.402506
										0	0.574116		0	0.371576
										0	0.322034		0	0.371576
										0	0.4002		0	0.308175
										0	0.274774		0	0.325799
										0	0.402506		0	0.442189
										0	0.402506		0	1
										0	0.442189		0	0.402506
										0	0.346571		0	0.371576
										0	0.402506		0	0.495792
										0	0.495792		0	0.274774
										0	0.4002		0	0.495792
										0	0.275571		0	0.274774
										0	0.415482		0	0.325799
										0	0.402506		0	0.311272
										0	0.345271		0	0.304593
										0	0.402506		0	0.4332
										0	0.303733		0	0.304593
										0	0.345271		0	0.304593
										0	0.291633		0	0.315724
										0	0.304593		0	0.29897
										0	0.291842		0	0.267892
										0	0.275571		0	0.344635
										0	0.282817		0	0.267892
										0	0.268257		0	0.29897
										0	0.442189		0	0.274774
										0	0.268257		0	0.495792
										0	0.402506		0	0.359567
										0	0.310345		0	0.345271
										0	0.345271		0	0.442189
										0	0.345271		0	0.304593
										0	0.266398		0	0.304593
										0	0.292968		0	0.315724
										0	0.242065		0	0.4332
										0	0.274774		0	0.274774
										0	0.274774		0	0.274774
										1	0.25282		0	0.412984
										1	0.353394		0	0.574116
										1	0.437048		0	0.4002
										1	0.276943		0	0.393082
										1	0.353394		0	0.274774
										1	0.315724		0	0.495792
										1	0.252259		0	0.343571
										1	0.552069		0	0.274774
										1	0.253408		0	0.391925
										1	0.516141		0	0.274774
										1	0.273482		0	0.495792
										1	0.274774		0	0.333256
										1	0.311272		0	0.343571
										1	0.333256		0	0.274774
										1	0.232955		0	0.274774
										1	0.311272		0	0.333256
										1	0.383413		0	0.495792
										1	0.490586		0	0.391925
										1	0.4332		0	0.495792
										1	0.315724		0	0.292509
										1	0.422371		0	0.311272
										1	0.426562		0	0.274774
										1	0.382857		0	0.574116
										1	0.291633		0	0.495792
										1	0.26959		0	0.308175
										1	0.26959		0	0.325799
										1	0.259851		0	0.442189
										1	0.249759		0	0.308175
										1	0.375		0	0.495792
										1	0.274774		0	0.343571
										1	0.276224		0	0.343571
										1	0.433566		0	0.703123
										1	0.273482		0	0.274774
										1	0.276914		0	0.315724
										1	0.26959		0	0.315724
										1	0.500299		0	0.275571
										1	0.355629		0	0.426437
										1	0.407043		0	0.402506
										1	0.261892		0	0.402506
										1	0.266581		0	0.260313
										1	0.307827		0	0.343571
										1	0.266581		0	0.4002
										1	0.266581		0	0.304593
										1	0.347446		0	0.275571
										1	0.333256		0	0.494382
										1	0.266581		0	0.4002
										1	0.282611		0	0.379919
										1	0.276224		0	0.346571
										1	0.343136		0	0.300763
										1	0.315724		0	0.307113
										1	0.382857		0	0.668356
										1	0.259851		0	0.453019
										1	0.393052		0	0.278207
										1	0.267652		0	0.545642
										1	0.347446		0	0.277884
										1	0.28495		0	0.364706
										1	0.359937		0	0.291633
										1	0.336341		0	0.345271
										1	0.252224		0	0.627103
										1	0.304593		0	0.361403
										1	0.490586		0	0.382857
										1	0.382857		0	0.794286
										1	0.271448		0	0.374654
										1	0.327806		0	0.396615
										1	0.295615		0	0.361403
										1	0.433566		0	0.279665
										1	0.282611		0	0.361403
										1	0.314146		0	0.361403
										1	0.4332		0	0.496929
										1	0.382857		0	0.25282
										1	0.303579		0	0.282817
										1	0.257517		0	0.453019
										1	0.32259		0	0.428548
										1	0.268257		0	0.453019
										1	0.408309		0	0.274774
										1	0.260313		0	0.242065
										1	0.426746		0	0.322034
										1	0.292509		0	0.291633
										1	0.337938		0	0.333256
										1	0.274894		0	0.291633
										1	0.2918		0	0.333256
										1	0.421332		0	0.393082
										1	0.472917		0	0.304593
										1	0.289931		0	0.304593
										1	0.257517		0	0.442189
										1	0.337938		0	0.304593
										1	0.294473		0	0.291633
										1	0.276835		0	0.291633
										1	0.426746		0	0.345271
										1	0.368364		0	0.304593
										1	0.278207		0	0.271448
										1	0.261892		0	0.627103
										1	0.31315		0	0.442189
										1	0.421332		0	0.304593
										1	0.268257		0	0.794286
										1	0.408309		0	0.496929
										1	0.273745		0	0.382857
										1	0.272307		0	0.442189
										1	0.287214		0	0.469448
										1	0.241882		0	0.556011
										1	0.241882		0	0.292968
										1	0.287214		0	0.703123
										1	0.276224		0	0.494382
										1	0.25282		0	0.4002
										1	0.322034		0	0.274774
										1	0.242065		0	0.4002
										1	0.274774		0	0.322034
										1	0.4002		0	0.274774
										1	0.322034		0	0.322034
										1	0.275571		0	0.8142
										1	0.4002		0	0.322034
										1	0.574116		0	0.311272
										1	0.322034		0	0.321601
										1	0.322034		0	0.462042
										1	0.506137		0	0.379919
										1	0.274774		0	0.29897
										1	0.292968		0	0.475234
										1	0.282611		0	0.344635
										1	0.415482		0	0.324102
										1	0.343571		0	0.38949
										1	0.343571		0	0.325799
										1	0.402506		0	0.371576
										1	0.345271		0	0.321601
										1	0.275571		0	0.325799
										1	0.275571		0	0.271448
										1	0.661017		0	0.275571
										1	0.574116		0	0.627103
										1	0.574116		0	0.494382
										1	0.274774		0	0.275571
										1	0.274774		0	0.275571
										1	0.29897		0	0.304593
										1	0.279665		0	0.25282
										1	0.261892		0	0.304593
										1	0.442189		0	0.494382
										1	0.442189		0	0.25282
										1	0.304593		0	0.304593
										1	0.267892		0	0.304593
										1	0.267892		0	0.627103
										1	0.379919		0	0.304593
										1	0.267892		0	0.72193
										1	0.286261		0	0.304593
										1	0.402506		0	0.304593
										1	0.523868		0	0.494382
										1	0.2918		0	0.304593
										1	0.275571		0	0.275571
										1	0.402506		0	0.304593
										1	0.274774		0	0.393082
										1	0.495792		0	0.274774
										1	0.495792		0	0.322034
										1	0.274774		0	0.345271
										1	0.426345		0	0.304593
										1	0.292206		0	0.304593
										1	0.294473		0	0.304593
										1	0.274774		0	0.304593
										1	0.304593		0	0.304593
										1	0.304593		0	0.304593
										1	0.304593		0	0.506137
										1	0.304593		0	0.345271
										1	0.346571		0	0.304593
										1	0.494382		0	0.4002
										1	0.25282		0	0.494382
										1	0.343571		0	0.275571
										1	0.343571		0	0.343571
										1	0.271448		0	0.304593
										1	0.258824		0	0.345271
										1	0.34733		0	0.304593
										1	0.254175		0	0.345271
										1	0.574116		0	0.304593
										1	0.442189		0	0.315724
										1	0.371576		0	0.322034
										1	0.705129		0	0.4002
										1	0.565308		0	0.4002
										1	0.333256		0	0.274774
										1	0.333256		0	0.574116
										1	0.266398		0	0.282817
										1	0.306476		0	0.25282
										1	0.260313		0	0.25282
										1	0.482759		0	0.25282
										1	0.346571		0	0.374942
										1	0.260313		0	0.315724
										1	0.393082		0	0.304593
										1	0.287554		0	0.275571
										1	0.333256		0	0.304593
										1	0.29897		0	0.304593
										1	0.274774		0	0.275571
										1	0.466617		0	0.304593
										1	0.565308		0	0.494382
										1	0.263471		0	0.304593
										1	0.415482		0	0.570826
										1	0.303733		0	0.304593
										1	0.258741		0	0.5336
										1	0.258741		0	0.304593
										1	0.273482		0	0.304593
										1	0.27735		0	0.315724
										1	0.261608		0	0.275571
										1	0.25282		0	0.275571
										1	0.291842		0	0.275571
										1	0.38607		0	0.275571
										1	0.291842		0	0.275571
										1	0.291842		0	0.310345
										1	0.261892		0	0.343571
										1	0.291842		0	0.343571
										1	0.261608		0	0.343571
										1	0.360302		0	0.292509
										1	0.431414		0	0.494382
													0	0.304593
													0	0.275571
													0	0.275571
													0	0.494382
													0	0.304593
													0	0.328227
													0	0.304593
													0	0.627103
													0	0.304593
													0	0.345271
													0	0.281718
													0	0.304593
													0	0.281718
													0	0.315724
													1	0.343571
													1	0.311272
													1	0.495792
													1	0.261892
													1	0.279665
													1	0.261892
													1	0.279665
													1	0.378391
													1	0.339765
													1	0.346571
													1	0.321601
													1	0.339998
													1	0.311552
													1	0.266581
													1	0.374942
													1	0.374942
													1	0.271448
													1	0.271448
													1	0.304593
													1	0.298246
													1	0.271448
													1	0.368364
													1	0.280066
													1	0.292968
													1	0.256813
													1	0.308581
													1	0.371576
													1	0.370766
													1	0.407043
													1	0.256813
													1	0.325799
													1	0.371576
													1	0.346571
													1	0.292968
													1	0.371576
													1	0.371576
													1	0.292968
													1	0.25282
													1	0.291842
													1	0.256813
													1	0.276914
													1	0.29897
													1	0.249135
													1	0.284173
													1	0.311272
													1	0.249135
													1	0.292509
													1	0.261892
													1	0.444389
													1	0.292509
													1	0.292509
													1	0.457045
													1	0.341633
													1	0.292509
													1	0.488636
													1	0.292509
													1	0.25282
													1	0.25282
													1	0.371576
													1	0.374942
													1	0.4842
													1	0.292968
													1	0.292968
													1	0.482759
													1	0.345271
													1	0.279946
													1	0.263471
													1	0.263471
													1	0.512861
													1	0.378391
													1	0.286261
													1	0.29275
													1	0.339998
													1	0.272307
													1	0.277884
													1	0.359567
													1	0.359567
													1	0.322034
													1	0.274774
													1	0.274774
													1	0.536142
													1	0.549346
													1	0.435594
													1	0.300763
													1	0.323381
													1	0.327568
													1	0.345271
													1	0.345271
													1	0.315724
													1	0.380275
													1	0.512861
													1	0.277884
													1	0.363636
													1	0.342657
													1	0.310345
													1	0.282817
													1	0.310345
													1	0.391925
													1	0.274774
													1	0.274774
													1	0.4332
													1	0.391925
													1	0.279946
													1	0.391925
													1	0.278207
													1	0.324102
													1	0.266581
													1	0.32259
													1	0.345271
													1	0.291633
													1	0.266581
													1	0.23432
													1	0.299079
													1	0.260313
													1	0.494382
													1	0.275571
													1	0.304593
													1	0.526962
													1	0.23432
													1	0.462042
													1	0.275571
													1	0.25282
													1	0.306476
													1	0.343571
													1	0.232955
													1	0.274774
													1	0.4332
													1	0.703123
													1	0.570826
													1	0.308175
[truncated: 150 more rows]

## Sheet: Supplementary Figure 6c
		number of correlated pairs by threshold type
	threshold type	A1	A2	B
	R>0.3	4	0	0
	R>0.3	3	0	0
	R>0.3	4	2	4
	R>0.3	3	0	0
	R>0.3	1	0	0
	R>0.3	0	0	0
	R>0.3	2	0	0
	R>0.3	3	0	0
	R>0.3	1	2	0
	R>0.3	0	1	2
	R>0.3	5	2	0
	R>0.3	0	0	0
	R>0.3	1	0	1
	R>0.3	1	1	0
	R>0.3	1	1	0
	R>0.3	3	0	1
	R>0.3	5	1	0
	R>0.3	2	0	0
	R>0.3	1	3	1
	R>0.3	0	0	2
	R>0.3	4	1	4
	R>0.3	0	0	1
	R>0.3	0	0	0
	R>0.3	0	3	1
	R>0.3	0	0	0
	R>0.3	1	2	1
	R>0.3	4	1	0
	R>0.3	2	0	0
	R>0.3	0	0	3
	R>0.3	1	3	5
	R>0.3	3	1	2
	R>0.3	4	3	2
	R>0.3	0	1	2
	R>0.3	2	0	0
	R>0.3	4	0	6
	R>0.3	0	0	3
	R>0.3	1	0	0
	R>0.3	2	1	1
	R>0.3	0	0	2
	R>0.3	0	0	1
	R>0.3	2	0	2
	R>0.3	3	1	2
	R>0.3	0	0	1
	R>0.3	1	2	2
	R>0.3	0	3	1
	R>0.3	2	1	0
	R>0.3	1	0	1
	R>0.3	0	1	1
	R>0.3	0	0	1
	R>0.3	0	0	0
	R>0.3	0	0	3
	R>0.3	1	0	2
	R>0.3	3	1	4
	R>0.3	0	0	1
	R>0.3	0	1	0
	R>0.3	2	2	0
	R>0.3	2	2	3
	R>0.3	2	2	0
	R>0.3	0	0	3
	R>0.3	1	1	0
	R>0.3	0	0	1
	R>0.3	0	2	2
	R>0.3	3	3	1
	R>0.3	1	1	1
	R>0.3	4	0	2
	R>0.3	1	0	4
	R>0.3	0	1	1
	R>0.3	0	0	0
	R>0.3	0	3	2
	R>0.3	1	0	2
	R>0.3	3	0	3
	R>0.3	3	2	0
	R>0.3	0	0	3
	R>0.3	1	2	0
	R>0.3	3	4	0
	R>0.3	2	0	2
	R>0.3	1	0	0
	R>0.3	0	2	0
	R>0.3	0	3	4
	R>0.3	1	3	2
	R>0.3	1	0	0
	R>0.3	1	0	0
	R>0.3	1	0	1
	R>0.3	1	1	2
	R>0.3	0	0	2
	R>0.3	1	0	0
	R>0.3	1	0	0
	R>0.3	1	0	1
	R>0.3	2	2	3
	R>0.3	1	4	0
	R>0.3	2	1	0
	R>0.3	0	1	2
	R>0.3	2	0	1
	R>0.3	0	0	0
	R>0.3	0	0	1
	R>0.3	1	2	0
	R>0.3	2	0	2
	R>0.3	0	2	2
	R>0.3	5	0	1
	R>0.3	0	1	1
	R>0.3	0	0	0
	R>0.3	1	5	1
	R>0.3	1	0	1
	R>0.3	1	0	0
	R>0.3	0	0	0
	R>0.3	0	1	2
	R>0.3	0	0	0
	R>0.3	0	2	1
	R>0.3	1	1	1
	R>0.3	1	0	0
	R>0.3	0	1	0
	R>0.3	0	2	0
	R>0.3	0	1	2
	R>0.3	2	0	1
	R>0.3	1	1	2
	R>0.3	1	1	1
	R>0.3	7	1	0
	R>0.3	1	2	7
	R>0.3	1	2	0
	R>0.3	5	2	0
	R>0.3	0	1	0
	R>0.3	1	2	0
	R>0.3	2	0	5
	R>0.3	0	1	1
	R>0.3	3	5	4
	R>0.3	0	2	0
	R>0.3	0	0	1
	R>0.3	0	0	0
	R>0.3	0	1	3
	R>0.3	1	0	0
	R>0.3	1	1	2
	R>0.3	6	0	1
	R>0.3	1	0	3
	R>0.3	1	0	1
	R>0.3	1	1	1
	R>0.3	0	1	2
	R>0.3	1	1	5
	R>0.3	1	3	1
	R>0.3	2	1	2
	R>0.3	0	4	0
	R>0.3	2	1	7
	R>0.3	3	0	0
	R>0.3	1	3	1
	R>0.3	8	1	9
	R>0.3	0	0	0
	R>0.3	3	1	0
	R>0.3	1	4	5
	R>0.3	1	0	0
	R>0.3	0	1	1
	R>0.3	2	5	2
	R>0.3	2	3	0
	R>0.3	0	0	1
	R>0.3	2	3	5
	R>0.3	0	2	2
	R>0.3	1	2	0
	R>0.3	4	1	0
	R>0.3	2	2	0
	R>0.3	3	0	1
	R>0.3	0	0	0
	R>0.3	1	1	0
	R>0.3	1	1	0
	R>0.3	0	2	2
	R>0.3	0	3	3
	R>0.3	3	0	9
	R>0.3	0	1	0
	R>0.3	6	1	1
	R>0.3	6	2	2
	R>0.3	2	0	2
	R>0.3	0	2	0
	R>0.3	1	1	1
	R>0.3	0	0	0
	R>0.3	0	0	2
	R>0.3	1	0	1
	R>0.3	2	1	0
	R>0.3	1	0	0
	R>0.3	0	0	0
	R>0.3	0	1	1
	R>0.3	0	1	4
	R>0.3	2	2	8
	R>0.3	0	0	1
	R>0.3	1	0	1
	R>0.3	2	3	3
	R>0.3	1	2	0
	R>0.3	0	1	2
	R>0.3	2	0	0
	R>0.3	0	0	1
	R>0.3	3	0	0
	R>0.3	0	2	0
	R>0.3	1	1	3
	R>0.3	1	3	0
	R>0.3	0	0	0
	R>0.3	3	2	2
	R>0.3	0	1	3
	R>0.3	2	2	1
	R>0.3	1	2	0
	R>0.3	0	2	3
	R>0.3	0	2	0
	R>0.3	1	2	1
	R>0.3	0	4	0
	R>0.3	0	1	1
	R>0.3	0	3	1
	R>0.3	0	3	0
	R>0.3	0	0	1
	R>0.3	0	1	0
	R>0.3	1	0	1
	R>0.3	1	0	0
	R>0.3	0	4	0
	R>0.3	0	1	0
	R>0.3	0	0	0
	R>0.3	0	3	1
	R>0.3	0	2	0
	R>0.3	0	1	2
	R>0.3	1	3	1
	R>0.3	0	3	0
	R>0.3	1	1	1
	R>0.3	0	2	0
	R>0.3	1	2	1
	R>0.3	0	0	0
	R>0.3	0	0	1
	R>0.3	2	1	2
	R>0.3	0	1	0
	R>0.3	2	2	1
	R>0.3	0	0	1
	R>0.3	0	0	0
	R>0.3	1	2	1
	R>0.3	0	1	1
	R>0.3	1	0	1
	R>0.3	1	1	0
	R>0.3	1	1	1
	R>0.3	0	1	0
	R>0.3	0	2	1
	R>0.3	0	3	0
	R>0.3	0	2	2
	R>0.3	0	1	1
	R>0.3	2	1	1
	R>0.3	0	6	0
	R>0.3	1	0	1
	R>0.3	1	2	1
	R>0.3	1	0	1
	R>0.3	0	0	0
	R>0.3	0	2	0
	R>0.3	0	2	2
	R>0.3	1	2	1
	R>0.3	1	4	1
	R>0.3	0	1	0
	R>0.3	1	2	0
	R>0.3	2	1	1
	R>0.3	1	2	1
	R>0.3	0	2	0
	R>0.3	1	0	1
	R>0.3	1	1	1
	R>0.3	1	1	0
	R>0.3	2	0	0
	R>0.3	0	2	1
	R>0.3	0	3	1
	R>0.3	2	2	0
	R>0.3	0	0	0
	R>0.3	0	0	0
	R>0.3	1	0	1
	R>0.3	0	1	0
	R>0.3	0	0	1
	R>0.3	0	1	1
	R>0.3	0	1	1
	R>0.3	1	0	0
	R>0.3	0	1	2
	R>0.3	2	0	2
	R>0.3	0	0	0
	R>0.3	1	3	0
	R>0.3	0	2	0
	R>0.3	1	0	2
	R>0.3	0	0	1
	R>0.3	1	0	0
	R>0.3	0	1	1
	R>0.3	1	1	1
	R>0.3	0	0	1
	R>0.3	0	2	2
	R>0.3	1	1	1
	R>0.3	0	0	0
	R>0.3	0	2	3
	R>0.3	0	5	2
	R>0.3	0	5	1
	R>0.3	0	0	0
	R>0.3	1	6	0
	R>0.3	1	2	3
	R>0.3	0	0	0
	R>0.3	1	1	0
	R>0.3	2	1	1
	R>0.3	0	2	0
	R>0.3	0	0	0
	R>0.3	0	2	0
	R>0.3	0	1	0
	R>0.3	0	6	1
	R>0.3	2	1	0
	R>0.3	0	2	0
	R>0.3	1	0	0
	R>0.3	0	1	0
	R>0.3	0	1	1
	R>0.3	0	1	1
	R>0.3	1	2	0
	R>0.3	0	0	0
	R>0.3	0	4	0
	R>0.3	2	5	0
	R>0.3	0	1	1
	R>0.3	0	0	0
	R>0.3	0	1	1
	R>0.3	2	5	0
	R>0.3	0	1	0
	R>0.3	2	0	1
	R>0.3	0	0	0
	R>0.3	2	0	0
	R>0.3	0	2	2
	R>0.3	0	1	0
	R>0.3	0	0	0
	R>0.3	0	0	1
	R>0.3	1	0	0
	R>0.3	0	0	0
	R>0.3	1	0	0
	R>0.3	1	1	2
	R>0.3	0	1	0
	R>0.3	0	0	0
	R>0.3	0	1	2
	R>0.3	0	0	0
	R>0.3	0	1	0
	R>0.3	0	0	1
	R>0.3	0	1	3
	R>0.3	1	0	2
	R>0.3	1	0	2
	R>0.3	0	1	0
	R>0.3	0	0	0
	R>0.3	0	0	5
	R>0.3	1	0	1
	R>0.3	0	1	3
	R>0.3	0	0	1
	R>0.3	0	0	0
	R>0.3	0	1	0
	R>0.3	0	0	0
	R>0.3	0	1	1
	R>0.3	0	0	0
	R>0.3	0	0	0
	R>0.3	0	1	0
	R>0.3	0	0	0
	R>0.3	0	1	0
	R>0.3	0	1	1
	R>0.3	0	0	0
	R>0.3	0	0	0
	R>0.3	1	1	2
	R>0.3	1	0	0
	R>0.3	0	1	0
	R>0.3	0	1	0
	R>0.3	0	2	0
	R>0.3	0	0	1
	R>0.3	0	1	1
	R>0.3	5	4	2
	R>0.3	0	3	14
	R>0.3	3	3	2
	R>0.3	0	4	0
	R>0.3	5	0	3
	R>0.3	1	1	5
	R>0.3	8	1	1
	R>0.3	3	1	2
	R>0.3	0	8	2
	R>0.3	2	3	0
	R>0.3	3	0	2
	R>0.3	1	3	1
	R>0.3	7	3	4
	R>0.3	3	0	0
	R>0.3	0	0	1
	R>0.3	2	2	2
	R>0.3	1	9	2
	R>0.3	0	0	3
	R>0.3	0	10	0
	R>0.3	3	3	5
	R>0.3	0	8	7
	R>0.3	1	0	1
	R>0.3	2	9	2
	R>0.3	1	3	2
	R>0.3	1	3	2
	R>0.3	0	5	4
	R>0.3	0	6	5
	R>0.3	0	2	0
	R>0.3	1	1	2
	R>0.3	1	0	3
	R>0.3	0	0	0
	R>0.3	3	4	0
	R>0.3	0	8	2
	R>0.3	1	4	3
	R>0.3	2	8	3
	R>0.3	1	9	1
	R>0.3	2	0	1
	R>0.3	5	3	0
	R>0.3	3	0	1
	R>0.3	8	4	6
	R>0.3	5	5	7
	R>0.3	0	0	1
	R>0.3	4	5	1
	R>0.3	3	4	2
	R>0.3	1	1	0
	R>0.3	2	2	4
	R>0.3	1	3	3
	R>0.3	4	2	0
	R>0.3	1	6	4
	R>0.3	4	2	1
	R>0.3	3	2	4
	R>0.3	0	2	1
	R>0.3	5	2	2
	R>0.3	2	2	2
	R>0.3	0	2	1
	R>0.3	1	3	1
	R>0.3	6	4	0
	R>0.3	4	8	1
	R>0.3	4	2	0
	R>0.3	3	6	2
	R>0.3	4	3	1
	R>0.3	0	2	1
	R>0.3	2	5	1
	R>0.3	2	2	0
	R>0.3	3	4	2
	R>0.3	3	4	1
	R>0.3	2	5	2
	R>0.3	4	3	2
	R>0.3	5	4	1
	R>0.3	0	3	2
	R>0.3	0	3	0
	R>0.3	1	6	1
	R>0.3	2	2	0
	R>0.3	0	2	2
	R>0.3	4	5	0
	R>0.3	0	0	1
	R>0.3	3	6	4
	R>0.3	2	1	4
	R>0.3	6	1	3
	R>0.3	2	2	0
	R>0.3	2	7	2
	R>0.3	1	4	5
	R>0.3	3	4	1
	R>0.3	4	6	0
	R>0.3	7	6	0
	R>0.3	2	4	2
	R>0.3	1	3	0
	R>0.3	1	4	1
	R>0.3	1	5	0
	R>0.3	0	1	0
	R>0.3	2	2	1
	R>0.3	4	10	1
	R>0.3	0	5	1
	R>0.3	1	2	1
	R>0.3	1	1	6
	R>0.3	4	4	2
	R>0.3	5	0	1
	R>0.3	2	0	1
	R>0.3	4	3	1
	R>0.3	2	5	0
	R>0.3	2	2	0
	R>0.3	2	0	2
	R>0.3	6	4	0
	R>0.3	1	2	0
	R>0.3	2	9	3
	R>0.3	1	5	5
	R>0.3	6	1	1
	R>0.3	0	5	2
	R>0.3	3	4	1
	R>0.3	3	7	3
	R>0.3	0	3	2
	R>0.3	4	3	0
	R>0.3	1	1	2
	R>0.3	1	1	1
	R>0.3	1	4	1
	R>0.3	2	2	1
	R>0.3	1	1	2
	R>0.3	2	1	0
	R>0.3	4	0	0
	R>0.3	1	2	1
	R>0.3	1	5	3
	R>0.3	6	5	1
	R>0.3	1	6	6
	R>0.3	2	2	2
	R>0.3	1	2	1
	R>0.3	0	1	1
	R>0.3	1	6	1
	R>0.3	1	2	0
	R>0.3	2	3	3
	R>0.3	5	1	1
	R>0.3	0	0	2
	R>0.3	2	5	0
	R>0.3	0	7	0
	R>0.3	7	0	0
	R>0.3	1	4	0
	R>0.3	0	3	3
	R>0.3	1	4	0
	R>0.3	1	3	0
	R>0.3	0	7	0
	R>0.3	1	2	0
	R>0.3	1	1	3
	R>0.3	2	3	1
	R>0.3	4	2	1
	R>0.3	5	0	1
	R>0.3	7	3	1
	R>0.3	4	3	0
	R>0.3	0	4	5
	R>0.3	1	0	3
	R>0.3	3	3	0
	R>0.3	3	0	1
	R>0.3	2	1	1
	R>0.3	4	2	1
	R>0.3	1	3	1
	R>0.3	1	0	0
	R>0.3	15	1	1
	R>0.3	0	0	6
	R>0.3	5	1	4
	R>0.3	5	2	1
	R>0.3	3	3	2
	R>0.3	5	1	1
	R>0.3	0	0	0
	R>0.3	1	1	0
	R>0.3	0	0	0
	R>0.3	4	1	1
	R>0.3	2	4	2
	R>0.3	4	0	2
	R>0.3	1	3	0
	R>0.3	3	2	0
	R>0.3	1	1	0
	R>0.3	0	3	2
	R>0.3	0	2	0
	R>0.3	5	0	2
	R>0.3	1	9	1
	R>0.3	2	4	0
	R>0.3	0	3	1
	R>0.3	4	2	2
	R>0.3	4	1	0
	R>0.3	2	3	1
	R>0.3	1	2	2
	R>0.3	0	0	2
	R>0.3	1	4	2
	R>0.3	2	1	1
	R>0.3	5	2	3
	R>0.3	3	2	1
	R>0.3	2	5	4
	R>0.3	4	2	0
	R>0.3	5	1	2
	R>0.3	6	0	1
	R>0.3	4	0	1
	R>0.3	0	3	0
	R>0.3	1	3	0
	R>0.3	3	1	2
	R>0.3	4	0	1
	R>0.3	5	3	0
	R>0.3	3	8	1
	R>0.3	0	3	0
	R>0.3	1	1	0
	R>0.3	1	0	0
	R>0.3	2	0	0
	R>0.3	9	2	1
	R>0.3	0	2	1
	R>0.3	4	7	0
	R>0.3	0	0	0
	R>0.3	4	5	0
	R>0.3	1	4	3
	R>0.3	0	1	2
	R>0.3	0	6	0
	R>0.3	4	3	2
	R>0.3	1	0	1
	R>0.3	3	2	1
	R>0.3	10	0	1
	R>0.3	1	5	1
	R>0.3	0	3	2
	R>0.3	1	3	1
	R>0.3	1	4	2
	R>0.3	0	5	0
	R>0.3	1	1	0
	R>0.3	3	0	1
	R>0.3	1	3	1
	R>0.3	5	1	0
	R>0.3	1	2	0
	R>0.3	7	0	1
	R>0.3	3	1	2
	R>0.3	2	6	1
	R>0.3	1	4	1
	R>0.3	0	1	1
	R>0.3	2	6	1
	R>0.3	2	1	1
	R>0.3	1	6	1
	R>0.3	3	2	0
	R>0.3	0	4	1
	R>0.3	3	2	1
	R>0.3	6	6	0
	R>0.3	6	1	1
	R>0.3	4	3	2
	R>0.3	0	2	2
	R>0.3	1	5	3
	R>0.3	3	0	1
	R>0.3	2	1	2
	R>0.3	1	5	4
	R>0.3	3	1	0
	R>0.3	2	1	1
	R>0.3	4	3	0
	R>0.3	0	4	0
	R>0.3	3	4	2
	R>0.3	0	4	1
	R>0.3	1	2	0
	R>0.3	4	0	1
	R>0.3	1	3	1
	R>0.3	7	0	1
	R>0.3	1	2	3
	R>0.3	3	1	1
	R>0.3	2	1	0
	R>0.3	2	0	0
	R>0.3	6	9	0
	R>0.3	0	2	0
	R>0.3	6	5	0
	R>0.3	0	2	1
	R>0.3	4	5	1
	R>0.3	1	1	0
	R>0.3	1	0	2
	R>0.3	1	1	1
	R>0.3	1	5	1
	R>0.3	3	4	1
	R>0.3	8	0	0
	R>0.3	0	0	2
	R>0.3	4	5	0
	R>0.3	2	0	1
	R>0.3	0	0	1
	R>0.3	1	0	2
	R>0.3	6	3	1
	R>0.3	1	0	1
	R>0.3	2	0	1
	R>0.3	0	2	0
	R>0.3	2	2	1
	R>0.3	0	2	0
	R>0.3	2	0	0
	R>0.3	3	8	2
	R>0.3	4	2	0
	R>0.3	1	0	0
	R>0.3	5	0	1
	R>0.3	1	3	1
	R>0.3	2	3	0
	R>0.3	2	1	0
	R>0.3	0	0	2
	R>0.3	3	3	1
	R>0.3	1	0	2
	R>0.3	0	4	2
	R>0.3	0	3	2
	R>0.3	1	4	2
	R>0.3	1	1	0
	R>0.3	1	2	0
	R>0.3	1	2	0
	R>0.3	0	0	0
	R>0.3	1	0	0
	R>0.3	3	0	0
	R>0.3	1	4	2
	R>0.3	5	3	3
	R>0.3	3	2	2
	R>0.3	1	0	0
	R>0.3	2	0	0
	R>0.3	0	3	1
	R>0.3	1	3	1
	R>0.3	1	1	0
	R>0.3	0	1	0
	R>0.3	2	1	0
	R>0.3	1	1	0
	R>0.3	1	2	2
	R>0.3	0	0	1
	R>0.3	2	1	0
	R>0.3	3	3	2
	R>0.3	0	1	0
	R>0.3	1	0	0
	R>0.3	1	1	0
	R>0.3	0	1	0
	R>0.3	1	1	2
	R>0.3	2	0	1
	R>0.3	2	2	0
	R>0.3	2	1	0
	R>0.3	0	2	0
	R>0.3	0	0	0
	R>0.3	0	4	1
	R>0.3	0	1	0
	R>0.3	1	0	0
	R>0.3	0	3	3
	R>0.3	2	1	0
	R>0.3	2	2	0
	R>0.3	0	3	0
	R>0.3	0	0	1
	R>0.3	1	2	0
	R>0.3	1	10	0
	R>0.3	1	1	0
	R>0.3	1	1	0
	R>0.3	0	0	1
	R>0.3	0	1	1
	R>0.3	1	0	1
	R>0.3	3	0	1
	R>0.3	0	0	0
	R>0.3	0	0	1
	R>0.3	4	0	1
	R>0.3	0	0	0
	R>0.3	1	2	1
	R>0.3	0	3	0
	R>0.3	0	1	2
	R>0.3	0	1	0
	R>0.3	0	0	0
	R>0.3	0	0	0
	R>0.3	1	0	1
	R>0.3	5	4	0
	R>0.3	0	0	0
	R>0.3	1	0	0
	R>0.3	0	0	0
	R>0.3	0	0	0
	R>0.3	0	1	0
	R>0.3	0	0	0
	R>0.3	1	0	0
	R>0.3	1	1	2
	R>0.3	0	0	0
	R>0.3	0	0	0
	R>0.3	0	0	2
	R>0.3	0	0	1
	R>0.3	0	0	0
	R>0.3	1	0	0
	R>0.3	0	1	1
	R>0.3	1	1	1
	R>0.3	1	2	0
	R>0.3	0	2	2
	R>0.3	0	0	0
	R>0.3	0	2	1
	R>0.3	2	2	0
	R>0.3	0	0	0
	R>0.3	0	0	1
	R>0.3	0	1	1
	R>0.3	0	0	0
	R>0.3	0	0	0
	R>0.3	1	3	0
	R>0.3	0	0	2
	R>0.3	0	0	1
	R>0.3	0	2	1
	R>0.3	2	1	2
	R>0.3	2	3	1
	R>0.3	0	7	4
	R>0.3	3	5	1
	R>0.3	6	3	0
	R>0.3	0	0	2
	R>0.3	2	2	4
	R>0.3	0	0	1
	R>0.3	0	0	3
	R>0.3	3	1	4
	R>0.3	4	2	1
	R>0.3	4	1	0
	R>0.3	1	2	1
	R>0.3	0	0	0
	R>0.3	1	2	3
	R>0.3	0	0	5
	R>0.3	0	0	0
	R>0.3	3	9	2
	R>0.3	2	0	6
	R>0.3	3	1	3
	R>0.3	5	4	1
	R>0.3	1	1	2
	R>0.3	1	5	6
	R>0.3	3	4	16
	R>0.3	1	5	0
	R>0.3	1	4	1
	R>0.3	2	0	3
	R>0.3	1	1	2
	R>0.3	3	5	4
	R>0.3	0	2	6
	R>0.3	0	2	0
	R>0.3	0	7	5
	R>0.3	0	0	1
	R>0.3	2	3	2
	R>0.3	1	2	9
	R>0.3	1	1	1
	R>0.3	1	5	2
	R>0.3	4	0	2
	R>0.3	1	1	1
	R>0.3	1	0	0
	R>0.3	1	1	3
	R>0.3	1	1	3
	R>0.3	0	4	3
	R>0.3	3	1	1
	R>0.3	2	2	3
	R>0.3	0	2	1
	R>0.3	0	1	2
	R>0.3	0	1	2
	R>0.3	0	6	9
	R>0.3	3	2	4
	R>0.3	4	0	2
	R>0.3	0	1	4
	R>0.3	0	2	2
	R>0.3	0	1	0
	R>0.3	0	1	1
	R>0.3	2	2	4
	R>0.3	5	2	1
	R>0.3	1	1	1
	R>0.3	1	1	2
	R>0.3	2	1	2
	R>0.3	1	0	2
	R>0.3	1	0	2
	R>0.3	1	2	4
	R>0.3	2	1	2
	R>0.3	4	0	1
	R>0.3	0	0	2
	R>0.3	2	1	2
	R>0.3	0	0	0
	R>0.3	1	1	1
	R>0.3	2	1	4
	R>0.3	0	0	0
	R>0.3	1	2	0
	R>0.3	1	0	2
	R>0.3	4	2	1
	R>0.3	7	1	1
	R>0.3	0	0	2
	R>0.3	0	0	1
	R>0.3	0	3	0
	R>0.3	4	3	0
	R>0.3	0	3	2
	R>0.3	2	1	2
	R>0.3	1	2	1
	R>0.3	2	1	0
	R>0.3	0	5	0
	R>0.3	0	4	1
	R>0.3	2	0	2
	R>0.3	0	1	1
	R>0.3	1	1	2
	R>0.3	0	2	0
	R>0.3	0	4	1
	R>0.3	1	0	0
	R>0.3	0	3	1
	R>0.3	1	0	1
	R>0.3	1	0	0
	R>0.3	0	0	1
	R>0.3	0	0	0
	R>0.3	0	1	0
	R>0.3	0	0	1
	R>0.3	0	0	0
	R>0.3	0	0	0
	R>0.3	1	0	0
	R>0.3	0	1	0
	R>0.3	0	0	1
	R>0.3	0	0	0
	R>0.3	0	1	1
	R>0.3	0	1	0
	R>0.3	0	0	0
	R>0.3	0	0	0
	R>0.3	0	0	0
	R>0.3	0	0	1
	R>0.3	0	0	0
	R>0.3	0	0	0
	R>0.3	0	0	1
	R>0.3	0	0	1
	R>0.3	1	0	1
	R>0.3	0	0	0
	R>0.3	0	0	0
	p value from shuffle	4	0	0
	p value from shuffle	5	0	0
	p value from shuffle	4	3	5
	p value from shuffle	3	0	0
	p value from shuffle	1	0	0
	p value from shuffle	4	0	0
	p value from shuffle	3	0	0
	p value from shuffle	3	0	0
	p value from shuffle	1	3	0
	p value from shuffle	0	1	2
	p value from shuffle	6	2	0
	p value from shuffle	0	0	0
	p value from shuffle	1	1	1
	p value from shuffle	1	1	0
	p value from shuffle	3	1	0
	p value from shuffle	3	0	2
	p value from shuffle	6	2	0
	p value from shuffle	2	0	0
	p value from shuffle	1	5	1
	p value from shuffle	0	0	3
	p value from shuffle	5	2	6
	p value from shuffle	1	0	2
	p value from shuffle	0	0	0
	p value from shuffle	2	3	1
	p value from shuffle	0	0	0
	p value from shuffle	1	2	1
	p value from shuffle	6	1	0
	p value from shuffle	3	0	0
	p value from shuffle	0	0	3
	p value from shuffle	1	4	5
	p value from shuffle	4	1	4
	p value from shuffle	7	3	3
	p value from shuffle	0	1	2
	p value from shuffle	3	0	0
	p value from shuffle	5	0	8
	p value from shuffle	0	0	3
	p value from shuffle	1	1	0
	p value from shuffle	2	3	2
	p value from shuffle	0	0	2
	p value from shuffle	0	0	1
	p value from shuffle	2	1	2
	p value from shuffle	4	1	3
	p value from shuffle	2	0	2
	p value from shuffle	3	3	2
	p value from shuffle	2	3	2
	p value from shuffle	4	1	0
	p value from shuffle	3	2	2
	p value from shuffle	0	1	3
	p value from shuffle	0	0	2
	p value from shuffle	2	3	0
	p value from shuffle	0	0	3
	p value from shuffle	4	2	2
	p value from shuffle	6	3	5
	p value from shuffle	0	0	2
	p value from shuffle	1	1	0
	p value from shuffle	2	2	0
	p value from shuffle	2	2	4
	p value from shuffle	2	3	0
	p value from shuffle	1	0	3
	p value from shuffle	2	1	0
	p value from shuffle	0	0	3
	p value from shuffle	0	4	3
	p value from shuffle	3	4	2
	p value from shuffle	2	1	3
	p value from shuffle	6	1	3
	p value from shuffle	2	1	5
	p value from shuffle	0	1	1
	p value from shuffle	0	0	1
	p value from shuffle	1	5	5
	p value from shuffle	2	0	2
	p value from shuffle	3	2	6
	p value from shuffle	4	3	0
	p value from shuffle	0	0	3
	p value from shuffle	1	2	1
	p value from shuffle	6	5	0
	p value from shuffle	3	0	3
	p value from shuffle	2	0	0
	p value from shuffle	0	3	1
	p value from shuffle	1	3	4
	p value from shuffle	1	4	4
	p value from shuffle	1	0	0
	p value from shuffle	2	0	3
	p value from shuffle	1	0	1
	p value from shuffle	6	1	2
	p value from shuffle	3	0	3
	p value from shuffle	1	1	0
	p value from shuffle	1	0	0
	p value from shuffle	1	0	1
	p value from shuffle	3	3	3
	p value from shuffle	2	4	0
	p value from shuffle	2	5	2
	p value from shuffle	0	2	5
	p value from shuffle	3	0	4
	p value from shuffle	0	0	3
	p value from shuffle	1	0	1
	p value from shuffle	3	2	1
	p value from shuffle	4	0	3
	p value from shuffle	0	2	4
	p value from shuffle	5	0	4
	p value from shuffle	0	3	1
	p value from shuffle	0	1	0
	p value from shuffle	1	6	1
	p value from shuffle	4	1	4
	p value from shuffle	1	0	0
	p value from shuffle	0	0	1
	p value from shuffle	3	3	2
	p value from shuffle	1	3	1
	p value from shuffle	0	2	1
	p value from shuffle	2	2	2
	p value from shuffle	1	0	0
	p value from shuffle	1	2	1
	p value from shuffle	1	2	1
	p value from shuffle	0	1	3
	p value from shuffle	3	0	2
	p value from shuffle	2	2	4
	p value from shuffle	1	2	1
	p value from shuffle	9	3	0
	p value from shuffle	2	2	9
	p value from shuffle	1	2	0
	p value from shuffle	6	4	0
	p value from shuffle	0	2	0
	p value from shuffle	2	4	4
	p value from shuffle	4	1	5
	p value from shuffle	0	3	3
	p value from shuffle	5	6	5
	p value from shuffle	0	3	0
	p value from shuffle	2	0	1
	p value from shuffle	0	1	0
	p value from shuffle	0	1	4
	p value from shuffle	1	0	0
	p value from shuffle	2	2	4
	p value from shuffle	7	0	1
	p value from shuffle	3	0	5
	p value from shuffle	5	0	2
	p value from shuffle	4	3	1
	p value from shuffle	0	1	2
	p value from shuffle	3	1	10
	p value from shuffle	2	4	1
	p value from shuffle	4	4	3
	p value from shuffle	0	4	0
	p value from shuffle	2	1	7
	p value from shuffle	7	1	2
	p value from shuffle	1	4	1
	p value from shuffle	10	3	10
	p value from shuffle	0	0	0
	p value from shuffle	3	1	1
	p value from shuffle	3	6	7
	p value from shuffle	2	0	1
	p value from shuffle	1	4	1
	p value from shuffle	2	7	7
	p value from shuffle	3	3	0
	p value from shuffle	1	4	2
	p value from shuffle	4	8	9
	p value from shuffle	0	4	3
	p value from shuffle	1	2	1
	p value from shuffle	6	3	4
	p value from shuffle	3	3	0
	p value from shuffle	5	3	1
	p value from shuffle	0	0	1
	p value from shuffle	1	2	1
	p value from shuffle	1	4	0
	p value from shuffle	0	2	3
	p value from shuffle	1	6	3
	p value from shuffle	4	0	9
	p value from shuffle	5	2	0
	p value from shuffle	7	1	3
	p value from shuffle	8	4	3
	p value from shuffle	2	2	2
	p value from shuffle	0	2	1
	p value from shuffle	2	3	1
	p value from shuffle	0	2	0
	p value from shuffle	0	2	3
	p value from shuffle	1	0	1
	p value from shuffle	4	3	0
	p value from shuffle	1	2	0
	p value from shuffle	0	5	0
	p value from shuffle	0	3	2
	p value from shuffle	1	2	4
	p value from shuffle	3	4	10
	p value from shuffle	2	3	2
	p value from shuffle	2	2	1
	p value from shuffle	2	3	4
	p value from shuffle	1	3	0
	p value from shuffle	0	1	2
	p value from shuffle	2	1	0
	p value from shuffle	2	0	2
	p value from shuffle	3	2	0
	p value from shuffle	0	3	1
	p value from shuffle	2	2	3
	p value from shuffle	2	5	1
	p value from shuffle	0	0	0
	p value from shuffle	4	4	2
	p value from shuffle	0	1	4
	p value from shuffle	4	3	3
	p value from shuffle	1	4	0
	p value from shuffle	0	2	4
	p value from shuffle	0	2	0
	p value from shuffle	2	4	1
	p value from shuffle	0	5	0
	p value from shuffle	0	2	1
	p value from shuffle	0	3	1
	p value from shuffle	0	4	0
	p value from shuffle	3	0	1
	p value from shuffle	0	2	0
	p value from shuffle	2	0	1
	p value from shuffle	1	0	0
	p value from shuffle	0	4	0
	p value from shuffle	0	2	1
	p value from shuffle	2	0	0
	p value from shuffle	0	5	1
	p value from shuffle	0	3	0
	p value from shuffle	0	4	4
	p value from shuffle	2	3	1
	p value from shuffle	1	3	0
	p value from shuffle	3	1	2
	p value from shuffle	1	2	0
	p value from shuffle	2	3	1
	p value from shuffle	1	1	1
	p value from shuffle	0	1	2
	p value from shuffle	2	1	2
	p value from shuffle	0	4	1
	p value from shuffle	2	2	1
	p value from shuffle	1	0	2
	p value from shuffle	1	1	1
	p value from shuffle	2	2	1
	p value from shuffle	2	2	1
	p value from shuffle	2	1	1
	p value from shuffle	1	3	0
	p value from shuffle	1	1	1
	p value from shuffle	0	2	1
	p value from shuffle	3	4	1
	p value from shuffle	0	3	1
	p value from shuffle	4	3	2
	p value from shuffle	0	1	3
	p value from shuffle	5	1	3
	p value from shuffle	1	6	0
	p value from shuffle	1	0	1
	p value from shuffle	2	3	1
	p value from shuffle	2	0	1
	p value from shuffle	3	0	0
	p value from shuffle	0	2	0
	p value from shuffle	1	4	2
	p value from shuffle	1	4	1
	p value from shuffle	4	4	3
	p value from shuffle	0	3	0
	p value from shuffle	1	3	0
	p value from shuffle	3	1	1
	p value from shuffle	1	2	2
	p value from shuffle	0	2	1
	p value from shuffle	2	0	2
	p value from shuffle	2	2	3
	p value from shuffle	2	1	0
	p value from shuffle	2	0	1
	p value from shuffle	1	3	2
	p value from shuffle	0	4	2
	p value from shuffle	3	4	0
	p value from shuffle	2	0	0
	p value from shuffle	0	4	0
	p value from shuffle	2	0	1
	p value from shuffle	1	2	1
	p value from shuffle	0	0	2
	p value from shuffle	4	2	2
	p value from shuffle	2	1	1
	p value from shuffle	2	0	0
	p value from shuffle	1	1	3
	p value from shuffle	3	0	3
	p value from shuffle	0	0	1
	p value from shuffle	1	4	3
	p value from shuffle	0	2	1
	p value from shuffle	2	1	4
	p value from shuffle	1	0	1
	p value from shuffle	1	1	1
	p value from shuffle	1	2	3
	p value from shuffle	1	1	1
	p value from shuffle	1	2	1
	p value from shuffle	3	4	4
	p value from shuffle	2	1	2
	p value from shuffle	2	3	1
	p value from shuffle	1	4	4
	p value from shuffle	1	8	3
	p value from shuffle	1	7	2
	p value from shuffle	0	2	3
	p value from shuffle	2	7	0
	p value from shuffle	3	5	4
	p value from shuffle	0	1	1
	p value from shuffle	1	4	0
	p value from shuffle	2	2	2
	p value from shuffle	0	2	0
	p value from shuffle	0	2	0
	p value from shuffle	1	5	0
	p value from shuffle	0	4	1
	p value from shuffle	3	8	1
	p value from shuffle	2	1	0
	p value from shuffle	0	3	0
	p value from shuffle	1	1	2
	p value from shuffle	1	1	0
	p value from shuffle	1	1	4
	p value from shuffle	0	1	2
	p value from shuffle	2	2	0
	p value from shuffle	2	5	0
	p value from shuffle	3	8	0
	p value from shuffle	3	7	0
	p value from shuffle	1	1	1
	p value from shuffle	1	0	1
	p value from shuffle	0	1	1
	p value from shuffle	4	6	2
	p value from shuffle	1	1	0
	p value from shuffle	2	1	2
	p value from shuffle	2	5	2
	p value from shuffle	4	0	0
	p value from shuffle	5	5	4
	p value from shuffle	1	6	1
	p value from shuffle	2	1	0
	p value from shuffle	0	0	2
	p value from shuffle	1	1	0
	p value from shuffle	0	0	0
	p value from shuffle	1	0	0
	p value from shuffle	1	1	3
	p value from shuffle	2	1	0
	p value from shuffle	0	0	0
	p value from shuffle	1	1	3
	p value from shuffle	0	0	0
	p value from shuffle	2	2	2
	p value from shuffle	1	1	2
	p value from shuffle	0	1	3
	p value from shuffle	1	0	5
	p value from shuffle	3	0	2
	p value from shuffle	0	1	2
	p value from shuffle	0	1	2
	p value from shuffle	2	0	6
	p value from shuffle	1	0	2
	p value from shuffle	1	1	4
	p value from shuffle	0	0	1
	p value from shuffle	1	1	1
	p value from shuffle	0	1	0
	p value from shuffle	1	0	0
	p value from shuffle	1	1	1
	p value from shuffle	0	0	1
	p value from shuffle	1	1	0
	p value from shuffle	0	1	0
	p value from shuffle	1	0	0
	p value from shuffle	0	1	1
	p value from shuffle	1	1	1
	p value from shuffle	2	0	1
	p value from shuffle	1	0	0
	p value from shuffle	1	1	2
	p value from shuffle	1	0	2
	p value from shuffle	1	1	1
	p value from shuffle	0	1	0
	p value from shuffle	0	2	0
	p value from shuffle	0	0	1
	p value from shuffle	3	1	1
	p value from shuffle	5	5	4
	p value from shuffle	0	3	20
	p value from shuffle	4	3	2
	p value from shuffle	0	5	0
	p value from shuffle	5	0	3
	p value from shuffle	3	4	6
	p value from shuffle	9	4	4
	p value from shuffle	3	5	2
	p value from shuffle	0	9	3
	p value from shuffle	2	5	0
	p value from shuffle	5	0	3
	p value from shuffle	1	3	1
	p value from shuffle	7	4	4
	p value from shuffle	4	0	0
	p value from shuffle	0	1	2
	p value from shuffle	3	2	5
	p value from shuffle	1	10	4
	p value from shuffle	0	0	5
	p value from shuffle	0	10	0
	p value from shuffle	4	4	7
	p value from shuffle	0	9	11
	p value from shuffle	1	0	1
	p value from shuffle	3	12	3
	p value from shuffle	1	4	2
	p value from shuffle	2	3	4
	p value from shuffle	0	7	4
	p value from shuffle	0	6	5
	p value from shuffle	1	4	1
	p value from shuffle	4	2	3
	p value from shuffle	2	1	4
	p value from shuffle	0	1	0
	p value from shuffle	3	4	0
	p value from shuffle	0	9	6
	p value from shuffle	2	4	4
	p value from shuffle	2	8	3
	p value from shuffle	2	11	1
	p value from shuffle	2	0	3
	p value from shuffle	6	4	1
	p value from shuffle	3	1	1
	p value from shuffle	9	8	6
	p value from shuffle	7	7	9
	p value from shuffle	0	0	2
	p value from shuffle	5	7	1
	p value from shuffle	4	4	2
	p value from shuffle	1	1	0
	p value from shuffle	3	5	4
	p value from shuffle	1	3	4
	p value from shuffle	6	2	2
	p value from shuffle	1	7	4
	p value from shuffle	5	2	2
	p value from shuffle	3	7	4
	p value from shuffle	1	3	1
	p value from shuffle	6	2	3
	p value from shuffle	2	3	4
	p value from shuffle	1	3	4
	p value from shuffle	3	4	2
	p value from shuffle	6	4	1
	p value from shuffle	4	10	1
	p value from shuffle	5	3	0
	p value from shuffle	5	7	3
	p value from shuffle	4	5	3
	p value from shuffle	1	2	1
	p value from shuffle	2	5	1
	p value from shuffle	2	2	0
	p value from shuffle	3	7	4
	p value from shuffle	4	8	2
	p value from shuffle	2	5	2
	p value from shuffle	5	6	3
	p value from shuffle	5	5	4
	p value from shuffle	2	3	3
	p value from shuffle	0	4	3
	p value from shuffle	2	6	3
	p value from shuffle	2	2	2
	p value from shuffle	2	2	3
	p value from shuffle	7	6	2
	p value from shuffle	1	0	3
	p value from shuffle	6	8	7
	p value from shuffle	6	3	4
	p value from shuffle	7	1	4
	p value from shuffle	3	2	0
	p value from shuffle	2	9	3
	p value from shuffle	2	4	6
	p value from shuffle	4	4	4
	p value from shuffle	5	8	0
	p value from shuffle	8	7	1
	p value from shuffle	3	5	4
	p value from shuffle	1	3	1
	p value from shuffle	1	4	2
	p value from shuffle	3	6	1
	p value from shuffle	2	5	0
	p value from shuffle	3	2	1
	p value from shuffle	4	11	1
	p value from shuffle	0	9	1
	p value from shuffle	1	4	1
	p value from shuffle	3	2	8
	p value from shuffle	4	6	3
	p value from shuffle	6	2	1
	p value from shuffle	2	0	3
	p value from shuffle	5	5	1
	p value from shuffle	2	5	0
	p value from shuffle	3	4	0
	p value from shuffle	2	1	4
	p value from shuffle	6	6	1
	p value from shuffle	1	2	0
	p value from shuffle	5	9	3
	p value from shuffle	1	5	5
	p value from shuffle	7	1	2
	p value from shuffle	1	7	3
	p value from shuffle	4	4	2
	p value from shuffle	3	8	5
	p value from shuffle	0	3	2
	p value from shuffle	4	4	1
	p value from shuffle	1	3	2
	p value from shuffle	3	5	1
	p value from shuffle	1	4	2
	p value from shuffle	2	3	1
	p value from shuffle	1	1	3
	p value from shuffle	3	1	1
	p value from shuffle	4	1	2
	p value from shuffle	4	4	1
	p value from shuffle	2	5	5
	p value from shuffle	7	5	1
	p value from shuffle	4	6	6
	p value from shuffle	2	2	3
	p value from shuffle	4	4	1
	p value from shuffle	1	1	2
	p value from shuffle	1	8	2
	p value from shuffle	2	4	0
	p value from shuffle	4	4	5
	p value from shuffle	7	1	2
	p value from shuffle	1	0	3
	p value from shuffle	3	5	1
	p value from shuffle	1	11	0
	p value from shuffle	7	0	0
	p value from shuffle	1	4	0
	p value from shuffle	2	5	5
	p value from shuffle	3	6	0
	p value from shuffle	2	6	0
	p value from shuffle	4	7	0
	p value from shuffle	1	2	0
	p value from shuffle	1	3	3
	p value from shuffle	2	5	2
	p value from shuffle	5	3	1
	p value from shuffle	6	0	2
	p value from shuffle	8	4	2
	p value from shuffle	5	5	2
	p value from shuffle	2	8	5
	p value from shuffle	1	1	3
	p value from shuffle	3	5	2
	p value from shuffle	3	1	1
	p value from shuffle	3	1	2
	p value from shuffle	5	2	1
	p value from shuffle	2	5	1
	p value from shuffle	2	0	0
	p value from shuffle	15	2	1
	p value from shuffle	0	0	7
	p value from shuffle	6	2	5
	p value from shuffle	6	2	1
	p value from shuffle	5	5	2
	p value from shuffle	6	1	2
	p value from shuffle	0	0	2
	p value from shuffle	2	3	0
	p value from shuffle	0	0	0
	p value from shuffle	8	1	1
	p value from shuffle	2	5	4
	p value from shuffle	7	0	2
	p value from shuffle	2	3	0
	p value from shuffle	3	2	0
	p value from shuffle	1	2	0
	p value from shuffle	0	4	2
	p value from shuffle	0	2	0
	p value from shuffle	7	1	2
	p value from shuffle	1	9	1
	p value from shuffle	4	4	0
	p value from shuffle	2	3	2
	p value from shuffle	4	3	3
	p value from shuffle	6	6	0
	p value from shuffle	6	3	1
	p value from shuffle	2	2	4
	p value from shuffle	0	1	2
	p value from shuffle	1	3	3
	p value from shuffle	4	2	1
	p value from shuffle	6	3	3
	p value from shuffle	5	2	1
	p value from shuffle	3	5	4
	p value from shuffle	8	2	1
	p value from shuffle	9	3	3
	p value from shuffle	9	0	2
	p value from shuffle	5	0	2
	p value from shuffle	0	3	0
	p value from shuffle	3	3	0
	p value from shuffle	4	3	2
	p value from shuffle	4	1	1
	p value from shuffle	9	5	0
	p value from shuffle	5	11	4
	p value from shuffle	0	4	0
	p value from shuffle	1	1	1
	p value from shuffle	1	0	0
	p value from shuffle	3	0	0
	p value from shuffle	10	2	1
	p value from shuffle	1	3	2
	p value from shuffle	4	8	0
	p value from shuffle	0	0	0
	p value from shuffle	4	6	0
	p value from shuffle	2	5	4
	p value from shuffle	0	2	2
	p value from shuffle	0	7	0
	p value from shuffle	5	4	3
	p value from shuffle	1	0	4
	p value from shuffle	4	5	1
	p value from shuffle	11	0	3
	p value from shuffle	1	6	2
	p value from shuffle	0	3	2
	p value from shuffle	3	3	1
	p value from shuffle	1	5	2
	p value from shuffle	1	5	0
	p value from shuffle	1	2	0
	p value from shuffle	4	0	3
	p value from shuffle	1	5	2
	p value from shuffle	5	3	0
	p value from shuffle	4	4	2
	p value from shuffle	8	0	1
	p value from shuffle	3	2	4
	p value from shuffle	3	8	2
	p value from shuffle	1	4	1
	p value from shuffle	1	3	2
	p value from shuffle	3	7	1
	p value from shuffle	2	1	1
	p value from shuffle	1	7	1
	p value from shuffle	3	2	1
	p value from shuffle	0	4	2
	p value from shuffle	3	2	1
	p value from shuffle	10	7	1
	p value from shuffle	7	1	3
	p value from shuffle	6	5	2
	p value from shuffle	1	4	4
	p value from shuffle	2	7	3
	p value from shuffle	3	1	2
	p value from shuffle	4	1	3
	p value from shuffle	1	7	5
	p value from shuffle	4	1	0
	p value from shuffle	2	1	1
	p value from shuffle	4	5	0
	p value from shuffle	3	4	1
	p value from shuffle	3	4	2
	p value from shuffle	1	5	1
	p value from shuffle	1	3	1
	p value from shuffle	4	2	1
	p value from shuffle	1	3	2
	p value from shuffle	9	0	1
	p value from shuffle	3	2	4
	p value from shuffle	3	2	2
	p value from shuffle	4	1	0
	p value from shuffle	4	1	1
	p value from shuffle	8	11	0
	p value from shuffle	3	2	0
	p value from shuffle	8	6	0
	p value from shuffle	2	3	1
	p value from shuffle	4	8	1
	p value from shuffle	1	1	0
	p value from shuffle	1	0	3
	p value from shuffle	2	1	2
	p value from shuffle	7	7	1
	p value from shuffle	7	5	2
	p value from shuffle	8	0	1
	p value from shuffle	1	0	3
	p value from shuffle	5	6	0
	p value from shuffle	3	0	1
	p value from shuffle	4	0	1
	p value from shuffle	2	0	2
	p value from shuffle	7	3	1
	p value from shuffle	2	0	1
	p value from shuffle	4	0	1
	p value from shuffle	0	5	0
	p value from shuffle	3	3	2
	p value from shuffle	0	2	0
	p value from shuffle	2	0	0
	p value from shuffle	4	12	2
	p value from shuffle	4	3	1
	p value from shuffle	1	0	0
	p value from shuffle	7	0	1
	p value from shuffle	1	2	1
	p value from shuffle	3	4	0
	p value from shuffle	3	3	1
	p value from shuffle	0	0	2
	p value from shuffle	3	4	1
	p value from shuffle	2	0	3
	p value from shuffle	0	4	2
	p value from shuffle	0	4	4
	p value from shuffle	2	6	2
	p value from shuffle	2	1	3
	p value from shuffle	1	3	0
	p value from shuffle	1	2	1
	p value from shuffle	0	0	0
	p value from shuffle	2	1	1
	p value from shuffle	3	0	0
	p value from shuffle	2	4	6
	p value from shuffle	6	3	3
	p value from shuffle	3	4	3
	p value from shuffle	2	1	3
	p value from shuffle	3	0	1
	p value from shuffle	2	3	1
	p value from shuffle	1	4	2
	p value from shuffle	1	2	0
	p value from shuffle	1	1	0
	p value from shuffle	2	1	1
	p value from shuffle	2	3	0
	p value from shuffle	1	2	2
	p value from shuffle	0	0	1
	p value from shuffle	2	1	1
	p value from shuffle	3	3	3
	p value from shuffle	0	3	0
	p value from shuffle	2	0	2
	p value from shuffle	1	2	1
	p value from shuffle	0	1	0
	p value from shuffle	3	2	2
	p value from shuffle	3	0	1
	p value from shuffle	3	3	1
	p value from shuffle	3	2	0
	p value from shuffle	0	2	1
	p value from shuffle	0	0	2
	p value from shuffle	0	5	2
	p value from shuffle	0	1	0
	p value from shuffle	2	1	1
	p value from shuffle	0	3	3
	p value from shuffle	2	4	3
	p value from shuffle	2	2	1
	p value from shuffle	1	4	1
	p value from shuffle	0	0	1
	p value from shuffle	1	2	0
	p value from shuffle	1	10	0
	p value from shuffle	1	1	0
	p value from shuffle	1	3	1
	p value from shuffle	1	1	2
	p value from shuffle	1	1	1
	p value from shuffle	1	0	2
	p value from shuffle	3	1	3
	p value from shuffle	2	0	2
	p value from shuffle	1	0	1
	p value from shuffle	4	1	2
	p value from shuffle	0	2	1
	p value from shuffle	2	3	1
	p value from shuffle	2	6	5
	p value from shuffle	0	3	3
	p value from shuffle	0	2	0
	p value from shuffle	0	1	1
	p value from shuffle	2	1	0
	p value from shuffle	3	0	2
	p value from shuffle	6	5	0
	p value from shuffle	0	0	0
	p value from shuffle	2	1	1
	p value from shuffle	0	2	1
	p value from shuffle	0	0	0
	p value from shuffle	0	1	1
	p value from shuffle	0	0	1
	p value from shuffle	1	0	0
	p value from shuffle	1	4	2
	p value from shuffle	0	0	0
	p value from shuffle	0	1	0
	p value from shuffle	0	0	2
	p value from shuffle	0	0	2
	p value from shuffle	1	0	1
	p value from shuffle	1	0	0
	p value from shuffle	0	2	4
	p value from shuffle	1	1	1
	p value from shuffle	2	2	0
	p value from shuffle	0	4	3
	p value from shuffle	0	0	1
	p value from shuffle	0	2	1
	p value from shuffle	2	3	1
	p value from shuffle	0	0	0
	p value from shuffle	0	1	1
	p value from shuffle	0	2	1
	p value from shuffle	0	0	2
	p value from shuffle	0	0	0
	p value from shuffle	1	4	2
	p value from shuffle	0	0	2
	p value from shuffle	0	1	1
	p value from shuffle	0	4	1
	p value from shuffle	3	1	6
	p value from shuffle	2	9	1
	p value from shuffle	0	12	4
	p value from shuffle	4	5	4
	p value from shuffle	6	4	0
	p value from shuffle	0	0	3
	p value from shuffle	3	3	5
	p value from shuffle	0	0	2
	p value from shuffle	2	0	6
	p value from shuffle	4	3	4
	p value from shuffle	7	2	1
	p value from shuffle	4	4	0
	p value from shuffle	1	6	1
	p value from shuffle	0	2	0
	p value from shuffle	2	3	4
	p value from shuffle	0	0	5
	p value from shuffle	1	0	0
	p value from shuffle	3	9	4
	p value from shuffle	6	0	7
	p value from shuffle	4	1	4
	p value from shuffle	10	4	1
	p value from shuffle	1	2	2
	p value from shuffle	1	6	6
	p value from shuffle	4	7	18
	p value from shuffle	1	5	2
	p value from shuffle	2	5	1
	p value from shuffle	2	0	4
	p value from shuffle	1	1	2
	p value from shuffle	4	6	4
	p value from shuffle	0	3	7
	p value from shuffle	1	6	0
	p value from shuffle	3	9	6
	p value from shuffle	1	2	2
	p value from shuffle	3	8	3
	p value from shuffle	1	3	12
	p value from shuffle	1	2	1
	p value from shuffle	1	5	3
	p value from shuffle	4	0	3
	p value from shuffle	3	1	2
	p value from shuffle	1	0	0
	p value from shuffle	2	2	5
	p value from shuffle	2	1	6
	p value from shuffle	1	5	4
	p value from shuffle	5	1	2
	p value from shuffle	3	2	3
	p value from shuffle	1	2	1
	p value from shuffle	1	6	3
	p value from shuffle	0	1	2
	p value from shuffle	1	11	10
	p value from shuffle	4	3	5
	p value from shuffle	4	0	3
	p value from shuffle	1	1	5
	p value from shuffle	0	2	4
	p value from shuffle	1	1	1
	p value from shuffle	1	2	1
	p value from shuffle	3	3	5
	p value from shuffle	6	2	3
	p value from shuffle	1	2	1
	p value from shuffle	1	5	2
	p value from shuffle	2	2	3
	p value from shuffle	1	0	2
	p value from shuffle	1	3	3
	p value from shuffle	2	3	8
	p value from shuffle	2	1	2
	p value from shuffle	4	0	1
	p value from shuffle	0	0	3
	p value from shuffle	3	1	2
	p value from shuffle	1	0	1
	p value from shuffle	2	3	2
	p value from shuffle	3	2	5
	p value from shuffle	1	0	0
	p value from shuffle	2	3	0
	p value from shuffle	1	0	2
	p value from shuffle	5	3	1
	p value from shuffle	8	1	1
	p value from shuffle	0	0	3
	p value from shuffle	0	2	2
	p value from shuffle	2	7	0
	p value from shuffle	4	4	2
	p value from shuffle	0	3	2
	p value from shuffle	2	3	3
	p value from shuffle	4	3	1
	p value from shuffle	3	1	0
	p value from shuffle	1	7	1
	p value from shuffle	1	4	5
	p value from shuffle	3	0	1
	p value from shuffle	3	1	1
	p value from shuffle	4	2	2
	p value from shuffle	1	2	0
	p value from shuffle	3	6	1
	p value from shuffle	4	0	0
	p value from shuffle	3	5	1
	p value from shuffle	1	1	3
	p value from shuffle	2	0	0
	p value from shuffle	0	0	2
	p value from shuffle	0	0	1
	p value from shuffle	0	2	0
	p value from shuffle	0	2	1
	p value from shuffle	0	0	1
	p value from shuffle	0	1	1
	p value from shuffle	1	0	0
	p value from shuffle	0	1	0
	p value from shuffle	0	1	1
	p value from shuffle	0	0	0
	p value from shuffle	0	1	1
	p value from shuffle	0	1	1
	p value from shuffle	0	0	0
	p value from shuffle	0	2	0
	p value from shuffle	1	0	1
	p value from shuffle	0	0	1
	p value from shuffle	0	1	1
	p value from shuffle	0	0	0
	p value from shuffle	0	2	2
	p value from shuffle	0	0	2
	p value from shuffle	1	0	1
	p value from shuffle	0	0	1
	p value from shuffle	1	0	0

## Sheet: Supplementary Figure 6d
cell type: 0=A2 non shock-partner 1= shock cell, 2= A2 shock-partner
		corr pair ratio			corr pair ratio
		R>0.3 threshold			p value from shuffle threshold
	cell type	A1	A2	B	A1	A2	B
	0	0.057971	0	0	0.0571429	0	0
	0	0.0434783	0	0	0.0714286	0	0
	0	0.057971	0.0289855	0.057971	0.0571429	0.0428571	0.0714286
	0	0.0434783	0	0	0.0428571	0	0
	0	0.0144928	0	0	0.0142857	0	0
	0	0	0	0	0.0571429	0	0
	0	0.0289855	0	0	0.0428571	0	0
	0	0.0434783	0	0	0.0428571	0	0
	0	0.0144928	0.0289855	0	0.0142857	0.0428571	0
	0	0	0.0144928	0.0289855	0	0.0142857	0.0285714
	0	0.0724638	0.0289855	0	0.0857143	0.0285714	0
	0	0	0	0	0	0	0
	0	0.0144928	0	0.0144928	0.0142857	0.0142857	0.0142857
	0	0.0144928	0.0144928	0	0.0142857	0.0142857	0
	0	0.0144928	0.0144928	0	0.0428571	0.0142857	0
	0	0.0434783	0	0.0289855	0.0428571	0	0.0285714
	0	0.0724638	0.0144928	0	0.0857143	0.0285714	0
	0	0.0289855	0	0	0.0285714	0	0
	0	0.0144928	0.0434783	0.0144928	0.0142857	0.0714286	0.0142857
	0	0	0	0.0289855	0	0	0.0428571
	0	0.057971	0.0144928	0.057971	0.0714286	0.0285714	0.0857143
	0	0	0	0.0144928	0.0142857	0	0.0285714
	0	0	0	0	0	0	0
	0	0	0.0434783	0.0144928	0.0285714	0.0428571	0.0142857
	0	0	0	0	0	0	0
	0	0.0144928	0.0289855	0.0144928	0.0142857	0.0285714	0.0142857
	0	0.057971	0.0144928	0	0.0857143	0.0142857	0
	0	0.0289855	0	0	0.0428571	0	0
	0	0	0	0.0434783	0	0	0.0428571
	0	0.0144928	0.0434783	0.0724638	0.0142857	0.0571429	0.0714286
	0	0.0434783	0.0144928	0.0289855	0.0571429	0.0142857	0.0571429
	0	0.057971	0.0434783	0.0289855	0.1	0.0428571	0.0428571
	0	0	0.0144928	0.0289855	0	0.0142857	0.0285714
	0	0.0289855	0	0	0.0428571	0	0
	0	0.057971	0	0.0869565	0.0714286	0	0.114286
	0	0	0	0.0434783	0	0	0.0428571
	0	0.0144928	0	0	0.0142857	0.0142857	0
	0	0.0289855	0.0144928	0.0144928	0.0285714	0.0428571	0.0285714
	0	0	0	0.0289855	0	0	0.0285714
	1	0	0	0.0144928	0	0	0.0142857
	0	0.0289855	0	0.0289855	0.0285714	0.0142857	0.0285714
	0	0.0434783	0.0144928	0.0289855	0.0571429	0.0142857	0.0428571
	0	0	0	0.0144928	0.0285714	0	0.0285714
	0	0.0144928	0.0289855	0.0289855	0.0428571	0.0428571	0.0285714
	0	0	0.0434783	0.0144928	0.0285714	0.0428571	0.0285714
	0	0.0289855	0.0144928	0	0.0571429	0.0142857	0
	0	0.0144928	0	0.0289855	0.0428571	0.0285714	0.0285714
	0	0	0.0144928	0.0144928	0	0.0142857	0.0428571
	0	0	0	0.0144928	0	0	0.0285714
	0	0	0	0	0.0285714	0.0428571	0
	0	0	0	0.0434783	0	0	0.0428571
	0	0.0144928	0	0.0289855	0.0571429	0.0285714	0.0285714
	0	0.0434783	0.0144928	0.057971	0.0857143	0.0428571	0.0714286
	0	0	0	0.0144928	0	0	0.0285714
	0	0	0.0144928	0	0.0142857	0.0142857	0
	0	0.0289855	0.0289855	0	0.0285714	0.0285714	0
	0	0.0289855	0.0289855	0.0434783	0.0285714	0.0285714	0.0571429
	0	0.0289855	0.0289855	0	0.0285714	0.0428571	0
	0	0	0	0.0434783	0.0142857	0	0.0428571
	0	0.0144928	0.0144928	0	0.0285714	0.0142857	0
	0	0	0	0.0144928	0	0	0.0428571
	0	0	0.0289855	0.0289855	0	0.0571429	0.0428571
	0	0.0434783	0.0434783	0.0144928	0.0428571	0.0571429	0.0285714
	0	0.0144928	0.0144928	0.0144928	0.0285714	0.0142857	0.0428571
	0	0.057971	0	0.0289855	0.0857143	0.0142857	0.0428571
	0	0.0144928	0	0.057971	0.0285714	0.0142857	0.0714286
	0	0	0.0144928	0.0144928	0	0.0142857	0.0142857
	0	0	0	0	0	0	0.0142857
	0	0	0.0434783	0.0289855	0.0142857	0.0714286	0.0714286
	0	0.0144928	0	0.0289855	0.0285714	0	0.0285714
	0	0.0681818	0	0.0681818	0.0666667	0.0444444	0.133333
	0	0.0681818	0.0454545	0	0.0888889	0.0666667	0
	1	0	0	0.0681818	0	0	0.0666667
	0	0.0227273	0.0454545	0	0.0222222	0.0444444	0.0222222
	0	0.0681818	0.0909091	0	0.133333	0.111111	0
	0	0.0454545	0	0.0454545	0.0666667	0	0.0666667
	1	0.0227273	0	0	0.0444444	0	0
	0	0	0.0454545	0	0	0.0666667	0.0222222
	0	0	0.0681818	0.0909091	0.0222222	0.0666667	0.0888889
	1	0.0227273	0.0681818	0.0454545	0.0222222	0.0888889	0.0888889
	0	0.0227273	0	0	0.0222222	0	0
	1	0.0227273	0	0	0.0444444	0	0.0666667
	1	0.0227273	0	0.0227273	0.0222222	0	0.0222222
	0	0.0227273	0.0227273	0.0454545	0.133333	0.0222222	0.0444444
	0	0	0	0.0454545	0.0666667	0	0.0666667
	0	0.0227273	0	0	0.0222222	0.0222222	0
	0	0.0227273	0	0	0.0222222	0	0
	0	0.0227273	0	0.0227273	0.0222222	0	0.0222222
	0	0.0454545	0.0454545	0.0681818	0.0666667	0.0666667	0.0666667
	2	0.0227273	0.0909091	0	0.0444444	0.0888889	0
	0	0.0454545	0.0227273	0	0.0444444	0.111111	0.0444444
	0	0	0.0227273	0.0454545	0	0.0444444	0.111111
	0	0.0454545	0	0.0454545	0.0666667	0	0.0888889
	1	0	0	0	0	0	0.0666667
	1	0	0	0.0227273	0.0222222	0	0.0222222
	2	0.0227273	0.0454545	0	0.0666667	0.0444444	0.0222222
	0	0.0454545	0	0.0454545	0.0888889	0	0.0666667
	0	0	0.0454545	0.0454545	0	0.0444444	0.0888889
	0	0.113636	0	0.0454545	0.111111	0	0.0888889
	0	0	0.0227273	0.0227273	0	0.0666667	0.0222222
	0	0	0	0	0	0.0222222	0
	2	0.0227273	0.113636	0.0227273	0.0222222	0.133333	0.0222222
	0	0.0227273	0	0.0227273	0.0888889	0.0222222	0.0888889
	1	0.0227273	0	0	0.0222222	0	0
	1	0	0	0	0	0	0.0222222
	0	0	0.0227273	0.0454545	0.0666667	0.0666667	0.0444444
	1	0	0	0	0.0222222	0.0666667	0.0222222
	0	0	0.0454545	0.0227273	0	0.0444444	0.0222222
	0	0.0227273	0.0227273	0.0227273	0.0444444	0.0444444	0.0444444
	0	0.0227273	0	0	0.0222222	0	0
	0	0	0.0227273	0	0.0222222	0.0444444	0.0222222
	0	0	0.0454545	0	0.0222222	0.0444444	0.0222222
	0	0	0.0227273	0.0454545	0	0.0222222	0.0666667
	0	0.0454545	0	0.0227273	0.0666667	0	0.0444444
	0	0.0227273	0.0227273	0.0454545	0.0444444	0.0444444	0.0888889
	0	0.0140845	0.0140845	0.0140845	0.0138889	0.0277778	0.0138889
	0	0.0985915	0.0140845	0	0.125	0.0416667	0
	1	0.0140845	0.028169	0.0985915	0.0277778	0.0277778	0.125
	0	0.0140845	0.028169	0	0.0138889	0.0277778	0
	2	0.0704225	0.028169	0	0.0833333	0.0555556	0
	0	0	0.0140845	0	0	0.0277778	0
	0	0.0140845	0.028169	0	0.0277778	0.0555556	0.0555556
	0	0.028169	0	0.0704225	0.0555556	0.0138889	0.0694444
	2	0	0.0140845	0.0140845	0	0.0416667	0.0416667
	1	0.0422535	0.0704225	0.056338	0.0694444	0.0833333	0.0694444
	0	0	0.028169	0	0	0.0416667	0
	0	0	0	0.0140845	0.0277778	0	0.0138889
	0	0	0	0	0	0.0138889	0
	1	0	0.0140845	0.0422535	0	0.0138889	0.0555556
	1	0.0140845	0	0	0.0138889	0	0
	2	0.0140845	0.0140845	0.028169	0.0277778	0.0277778	0.0555556
	1	0.084507	0	0.0140845	0.0972222	0	0.0138889
	0	0.0140845	0	0.0422535	0.0416667	0	0.0694444
	1	0.0140845	0	0.0140845	0.0694444	0	0.0277778
	1	0.0140845	0.0140845	0.0140845	0.0555556	0.0416667	0.0138889
	0	0	0.0140845	0.028169	0	0.0138889	0.0277778
	0	0.0140845	0.0140845	0.0704225	0.0416667	0.0138889	0.138889
	2	0.0140845	0.0422535	0.0140845	0.0277778	0.0555556	0.0138889
	1	0.028169	0.0140845	0.028169	0.0555556	0.0555556	0.0416667
	2	0	0.056338	0	0	0.0555556	0
	2	0.028169	0.0140845	0.0985915	0.0277778	0.0138889	0.0972222
	1	0.0422535	0	0	0.0972222	0.0138889	0.0277778
	0	0.0140845	0.0422535	0.0140845	0.0138889	0.0555556	0.0138889
	0	0.112676	0.0140845	0.126761	0.138889	0.0416667	0.138889
	1	0	0	0	0	0	0
	2	0.0422535	0.0140845	0	0.0416667	0.0138889	0.0138889
	1	0.0140845	0.056338	0.0704225	0.0416667	0.0833333	0.0972222
	1	0.0140845	0	0	0.0277778	0	0.0138889
	0	0	0.0140845	0.0140845	0.0138889	0.0555556	0.0138889
	1	0.028169	0.0704225	0.028169	0.0277778	0.0972222	0.0972222
	2	0.028169	0.0422535	0	0.0416667	0.0416667	0
	1	0	0	0.0140845	0.0138889	0.0555556	0.0277778
	2	0.028169	0.0422535	0.0704225	0.0555556	0.111111	0.125
	2	0	0.028169	0.028169	0	0.0555556	0.0416667
	0	0.0140845	0.028169	0	0.0138889	0.0277778	0.0138889
	0	0.056338	0.0140845	0	0.0833333	0.0416667	0.0555556
	0	0.028169	0.028169	0	0.0416667	0.0416667	0
	1	0.0422535	0	0.0140845	0.0694444	0.0416667	0.0138889
	0	0	0	0	0	0	0.0138889
	2	0.0140845	0.0140845	0	0.0138889	0.0277778	0.0138889
	1	0.0140845	0.0140845	0	0.0138889	0.0555556	0
	2	0	0.028169	0.028169	0	0.0277778	0.0416667
	1	0	0.0422535	0.0422535	0.0138889	0.0833333	0.0416667
	1	0.0422535	0	0.126761	0.0555556	0	0.125
	2	0	0.0140845	0	0.0694444	0.0277778	0
	0	0.084507	0.0140845	0.0140845	0.0972222	0.0138889	0.0416667
	2	0.084507	0.028169	0.028169	0.111111	0.0555556	0.0416667
	0	0.028169	0	0.028169	0.0277778	0.0277778	0.0277778
	0	0	0.028169	0	0	0.0277778	0.0138889
	2	0.0140845	0.0140845	0.0140845	0.0277778	0.0416667	0.0138889
	0	0	0	0	0	0.0277778	0
	0	0	0	0.028169	0	0.0277778	0.0416667
	1	0.0140845	0	0.0140845	0.0138889	0	0.0138889
	2	0.028169	0.0140845	0	0.0555556	0.0416667	0
	0	0.0140845	0	0	0.0138889	0.0277778	0
	0	0	0	0	0	0.0694444	0
	0	0	0.0140845	0.0140845	0	0.0416667	0.0277778
	1	0	0.0140845	0.056338	0.0138889	0.0277778	0.0555556
	1	0.028169	0.028169	0.112676	0.0416667	0.0555556	0.138889
	0	0	0	0.0140845	0.0277778	0.0416667	0.0277778
	0	0.0140845	0	0.0140845	0.0277778	0.0277778	0.0138889
	2	0.028169	0.0422535	0.0422535	0.0277778	0.0416667	0.0555556
	0	0.0140845	0.028169	0	0.0138889	0.0416667	0
	1	0	0.0140845	0.028169	0	0.0138889	0.0277778
	0	0.028169	0	0	0.0277778	0.0138889	0
	0	0	0	0.0140845	0.0277778	0	0.0277778
	1	0.0422535	0	0	0.0416667	0.0277778	0
	2	0	0.0229885	0	0	0.0340909	0.0113636
	0	0.0114943	0.0114943	0.0344828	0.0227273	0.0227273	0.0340909
	2	0.0114943	0.0344828	0	0.0227273	0.0568182	0.0113636
	0	0	0	0	0	0	0
	0	0.0344828	0.0229885	0.0229885	0.0454545	0.0454545	0.0227273
	0	0	0.0114943	0.0344828	0	0.0113636	0.0454545
	1	0.0229885	0.0229885	0.0114943	0.0454545	0.0340909	0.0340909
	0	0.0114943	0.0229885	0	0.0113636	0.0454545	0
	0	0	0.0229885	0.0344828	0	0.0227273	0.0454545
	0	0	0.0229885	0	0	0.0227273	0
	1	0.0114943	0.0229885	0.0114943	0.0227273	0.0454545	0.0113636
	2	0	0.045977	0	0	0.0568182	0
	2	0	0.0114943	0.0114943	0	0.0227273	0.0113636
	0	0	0.0344828	0.0114943	0	0.0340909	0.0113636
	0	0	0.0344828	0	0	0.0454545	0
	0	0	0	0.0114943	0.0340909	0	0.0113636
	0	0	0.0114943	0	0	0.0227273	0
	1	0.0114943	0	0.0114943	0.0227273	0	0.0113636
	0	0.0114943	0	0	0.0113636	0	0
	0	0	0.045977	0	0	0.0454545	0
	0	0	0.0114943	0	0	0.0227273	0.0113636
	0	0	0	0	0.0227273	0	0
	0	0	0.0344828	0.0114943	0	0.0568182	0.0113636
	0	0	0.0229885	0	0	0.0340909	0
	1	0	0.0114943	0.0229885	0	0.0454545	0.0454545
	2	0.0114943	0.0344828	0.0114943	0.0227273	0.0340909	0.0113636
	2	0	0.0344828	0	0.0113636	0.0340909	0
	0	0.0114943	0.0114943	0.0114943	0.0340909	0.0113636	0.0227273
	0	0	0.0229885	0	0.0113636	0.0227273	0
	2	0.0114943	0.0229885	0.0114943	0.0227273	0.0340909	0.0113636
	1	0	0	0	0.0113636	0.0113636	0.0113636
	0	0	0	0.0114943	0	0.0113636	0.0227273
	0	0.0229885	0.0114943	0.0229885	0.0227273	0.0113636	0.0227273
	0	0	0.0114943	0	0	0.0454545	0.0113636
	0	0.0229885	0.0229885	0.0114943	0.0227273	0.0227273	0.0113636
	0	0	0	0.0114943	0.0113636	0	0.0227273
	0	0	0	0	0.0113636	0.0113636	0.0113636
	1	0.0114943	0.0229885	0.0114943	0.0227273	0.0227273	0.0113636
	2	0	0.0114943	0.0114943	0.0227273	0.0227273	0.0113636
	0	0.0114943	0	0.0114943	0.0227273	0.0113636	0.0113636
	1	0.0114943	0.0114943	0	0.0113636	0.0340909	0
	0	0.0114943	0.0114943	0.0114943	0.0113636	0.0113636	0.0113636
	0	0	0.0114943	0	0	0.0227273	0.0113636
	2	0	0.0229885	0.0114943	0.0340909	0.0454545	0.0113636
	2	0	0.0344828	0	0	0.0340909	0.0113636
	0	0	0.0229885	0.0229885	0.0454545	0.0340909	0.0227273
	0	0	0.0114943	0.0114943	0	0.0113636	0.0340909
	0	0.0229885	0.0114943	0.0114943	0.0568182	0.0113636	0.0340909
	1	0	0.0689655	0	0.0113636	0.0681818	0
	0	0.0114943	0	0.0114943	0.0113636	0	0.0113636
	2	0.0114943	0.0229885	0.0114943	0.0227273	0.0340909	0.0113636
	0	0.0114943	0	0.0114943	0.0227273	0	0.0113636
	0	0	0	0	0.0340909	0	0
	0	0	0.0229885	0	0	0.0227273	0
	0	0	0.0229885	0.0229885	0.0113636	0.0454545	0.0227273
	2	0.0114943	0.0229885	0.0114943	0.0113636	0.0454545	0.0113636
	1	0.0114943	0.045977	0.0114943	0.0454545	0.0454545	0.0340909
	2	0	0.0114943	0	0	0.0340909	0
	1	0.0114943	0.0229885	0	0.0113636	0.0340909	0
	0	0.0229885	0.0114943	0.0114943	0.0340909	0.0113636	0.0113636
	2	0.0114943	0.0229885	0.0114943	0.0113636	0.0227273	0.0227273
	2	0	0.0229885	0	0	0.0227273	0.0113636
	0	0.0114943	0	0.0114943	0.0227273	0	0.0227273
	0	0.0114943	0.0114943	0.0114943	0.0227273	0.0227273	0.0340909
	1	0.0114943	0.0114943	0	0.0227273	0.0113636	0
	0	0.0229885	0	0	0.0227273	0	0.0113636
	0	0	0.0229885	0.0114943	0.0113636	0.0340909	0.0227273
	1	0	0.0344828	0.0114943	0	0.0454545	0.0227273
	1	0.0229885	0.0229885	0	0.0340909	0.0454545	0
	0	0	0	0	0.0227273	0	0
	0	0	0	0	0	0.0454545	0
	0	0.0114943	0	0.0114943	0.0227273	0	0.0113636
	1	0	0.0114943	0	0.0113636	0.0227273	0.0113636
	0	0	0	0.0114943	0	0	0.0227273
	2	0	0.0114943	0.0114943	0.0454545	0.0227273	0.0227273
	2	0	0.0114943	0.0114943	0.0227273	0.0113636	0.0113636
	0	0.0114943	0	0	0.0227273	0	0
	0	0	0.0114943	0.0229885	0.0113636	0.0113636	0.0340909
	0	0.0229885	0	0.0229885	0.0340909	0	0.0340909
	0	0	0	0	0	0	0.0113636
	2	0.0114943	0.0344828	0	0.0113636	0.0454545	0.0340909
	0	0	0.0229885	0	0	0.0227273	0.0113636
	1	0.0114943	0	0.0229885	0.0227273	0.0113636	0.0454545
	1	0	0	0.0114943	0.0113636	0	0.0113636
	0	0.0114943	0	0	0.0113636	0.0113636	0.0113636
	0	0	0.0114943	0.0114943	0.0113636	0.0227273	0.0340909
	0	0.0114943	0.0114943	0.0114943	0.0113636	0.0113636	0.0113636
	0	0	0	0.0114943	0.0113636	0.0227273	0.0113636
	2	0	0.0526316	0.0526316	0.0769231	0.102564	0.102564
	0	0.0263158	0.0263158	0.0263158	0.0512821	0.025641	0.0512821
	0	0	0	0	0.0512821	0.0769231	0.025641
	0	0	0.0526316	0.0789474	0.025641	0.102564	0.102564
	0	0	0.131579	0.0526316	0.025641	0.205128	0.0769231
	0	0	0.131579	0.0263158	0.025641	0.179487	0.0512821
	0	0	0	0	0	0.0512821	0.0769231
	0	0.0263158	0.157895	0	0.0512821	0.179487	0
	0	0.0263158	0.0526316	0.0789474	0.0769231	0.128205	0.102564
	0	0	0	0	0	0.025641	0.025641
	2	0.0263158	0.0263158	0	0.025641	0.102564	0
	0	0.0526316	0.0263158	0.0263158	0.0512821	0.0512821	0.0512821
	0	0	0.0526316	0	0	0.0512821	0
	0	0	0	0	0	0.0512821	0
	2	0	0.0526316	0	0.025641	0.128205	0
	2	0	0.0263158	0	0	0.102564	0.025641
	0	0	0.157895	0.0263158	0.0769231	0.205128	0.025641
	0	0.0526316	0.0263158	0	0.0512821	0.025641	0
	1	0	0.0526316	0	0	0.0769231	0
	0	0.0263158	0	0	0.025641	0.025641	0.0512821
	2	0	0.0263158	0	0.025641	0.025641	0
	0	0	0.0263158	0.0263158	0.025641	0.025641	0.102564
	1	0	0.0263158	0.0263158	0	0.025641	0.0512821
	0	0.0263158	0.0526316	0	0.0512821	0.0512821	0
	1	0	0	0	0.0512821	0.128205	0
	1	0	0.105263	0	0.0769231	0.205128	0
	0	0.0526316	0.131579	0	0.0769231	0.179487	0
	0	0	0.0263158	0.0263158	0.025641	0.025641	0.025641
	1	0	0	0	0.025641	0	0.025641
	0	0	0.0263158	0.0263158	0	0.025641	0.025641
	0	0.0526316	0.131579	0	0.102564	0.153846	0.0512821
	2	0	0.0263158	0	0.025641	0.025641	0
	0	0.0526316	0	0.0263158	0.0512821	0.025641	0.0512821
	0	0	0	0	0.0512821	0.128205	0.0512821
	0	0.0526316	0	0	0.102564	0	0
	0	0	0.0526316	0.0526316	0.128205	0.128205	0.102564
	2	0	0.0263158	0	0.025641	0.153846	0.025641
	0	0	0	0	0.0512821	0.025641	0
	0	0	0	0.0263158	0	0	0.0512821
	0	0.027027	0	0	0.0263158	0.0263158	0
	0	0	0	0	0	0	0
	0	0.027027	0	0	0.0263158	0	0
	0	0.027027	0.027027	0.0540541	0.0263158	0.0263158	0.0789474
	0	0	0.027027	0	0.0526316	0.0263158	0
	0	0	0	0	0	0	0
	0	0	0.027027	0.0540541	0.0263158	0.0263158	0.0789474
	0	0	0	0	0	0	0
	0	0	0.027027	0	0.0526316	0.0526316	0.0526316
	0	0	0	0.027027	0.0263158	0.0263158	0.0526316
	0	0	0.027027	0.0810811	0	0.0263158	0.0789474
	0	0.027027	0	0.0540541	0.0263158	0	0.131579
	0	0.027027	0	0.0540541	0.0789474	0	0.0526316
	0	0	0.027027	0	0	0.0263158	0.0526316
	0	0	0	0	0	0.0263158	0.0526316
	0	0	0	0.135135	0.0526316	0	0.157895
	0	0.027027	0	0.027027	0.0263158	0	0.0526316
	0	0	0.027027	0.0810811	0.0263158	0.0263158	0.105263
	0	0	0	0.027027	0	0	0.0263158
	0	0	0	0	0.0263158	0.0263158	0.0263158
	0	0	0.027027	0	0	0.0263158	0
	0	0	0	0	0.0263158	0	0
	0	0	0.027027	0.027027	0.0263158	0.0263158	0.0263158
	0	0	0	0	0	0	0.0263158
	0	0	0	0	0.0263158	0.0263158	0
	1	0	0.027027	0	0	0.0263158	0
	0	0	0	0	0.0263158	0	0
	0	0	0.027027	0	0	0.0263158	0.0263158
	0	0	0.027027	0.027027	0.0263158	0.0263158	0.0263158
	0	0	0	0	0.0526316	0	0.0263158
	0	0	0	0	0.0263158	0	0
	0	0.027027	0.027027	0.0540541	0.0263158	0.0263158	0.0526316
	0	0.027027	0	0	0.0263158	0	0.0526316
	0	0	0.027027	0	0.0263158	0.0263158	0.0263158
	0	0	0.027027	0	0	0.0263158	0
	2	0	0.0540541	0	0	0.0526316	0
	0	0	0	0.027027	0	0	0.0263158
	0	0	0.027027	0.027027	0.0789474	0.0263158	0.0263158
	0	0.0359712	0.028777	0.0143885	0.0357143	0.0357143	0.0285714
	0	0	0.0215827	0.100719	0	0.0214286	0.142857
	2	0.0215827	0.0215827	0.0143885	0.0285714	0.0214286	0.0142857
	0	0	0.028777	0	0	0.0357143	0
	0	0.0359712	0	0.0215827	0.0357143	0	0.0214286
	0	0.00719425	0.00719425	0.0359712	0.0214286	0.0285714	0.0428571
	0	0.057554	0.00719425	0.00719425	0.0642857	0.0285714	0.0285714
	0	0.0215827	0.00719425	0.0143885	0.0214286	0.0357143	0.0142857
	2	0	0.0647482	0.0143885	0	0.0642857	0.0214286
	0	0.0143885	0.0215827	0	0.0142857	0.0357143	0
	1	0.0215827	0	0.0143885	0.0357143	0	0.0214286
	0	0.00719425	0.0215827	0.00719425	0.00714286	0.0214286	0.00714286
	0	0.0503597	0.0215827	0.028777	0.05	0.0285714	0.0285714
	0	0.0215827	0	0	0.0285714	0	0
	0	0	0.00719425	0.00719425	0	0.00714286	0.0142857
	2	0.0143885	0.0143885	0.0143885	0.0214286	0.0142857	0.0357143
	2	0.00719425	0.0647482	0.0143885	0.00714286	0.0714286	0.0285714
	0	0	0	0.0215827	0	0	0.0357143
	2	0	0.0719424	0	0	0.0714286	0
	2	0.0215827	0.0215827	0.0359712	0.0285714	0.0285714	0.05
	2	0	0.057554	0.0503597	0	0.0642857	0.0785714
	0	0.00719425	0	0.00719425	0.00714286	0	0.00714286
	0	0.0143885	0.0647482	0.0143885	0.0214286	0.0857143	0.0214286
	0	0.00719425	0.0215827	0.0143885	0.00714286	0.0285714	0.0142857
	0	0.00719425	0.0215827	0.0143885	0.0142857	0.0214286	0.0285714
	0	0	0.0359712	0.028777	0	0.05	0.0285714
	2	0	0.0431655	0.0359712	0	0.0428571	0.0357143
	1	0	0.0143885	0	0.00714286	0.0285714	0.00714286
	0	0.00719425	0.00719425	0.0143885	0.0285714	0.0142857	0.0214286
	0	0.00719425	0.00719425	0.0215827	0.0142857	0.00714286	0.0285714
	0	0	0	0	0	0.00714286	0
	0	0.0215827	0.028777	0	0.0214286	0.0285714	0
	2	0	0.0647482	0.0143885	0	0.0642857	0.0428571
	2	0.00719425	0.028777	0.0215827	0.0142857	0.0285714	0.0285714
	0	0.0143885	0.057554	0.0215827	0.0142857	0.0571429	0.0214286
	2	0.00719425	0.0647482	0.00719425	0.0142857	0.0785714	0.00714286
	0	0.0143885	0	0.00719425	0.0142857	0	0.0214286
	2	0.0359712	0.0215827	0	0.0428571	0.0285714	0.00714286
	0	0.0215827	0	0.00719425	0.0214286	0.00714286	0.00714286
	0	0.057554	0.028777	0.0431655	0.0642857	0.0571429	0.0428571
	2	0.0359712	0.0359712	0.0503597	0.05	0.05	0.0642857
	0	0	0	0.00719425	0	0	0.0142857
	2	0.028777	0.0359712	0.00719425	0.0357143	0.05	0.00714286
	0	0.0215827	0.028777	0.0143885	0.0285714	0.0285714	0.0142857
	0	0.00719425	0.00719425	0	0.00714286	0.00714286	0
	0	0.0143885	0.0143885	0.028777	0.0214286	0.0357143	0.0285714
	2	0.00719425	0.0215827	0.0215827	0.00714286	0.0214286	0.0285714
	0	0.028777	0.0143885	0	0.0428571	0.0142857	0.0142857
	0	0.00719425	0.0431655	0.028777	0.00714286	0.05	0.0285714
	0	0.028777	0.0143885	0.00719425	0.0357143	0.0142857	0.0142857
	0	0.0215827	0.0143885	0.028777	0.0214286	0.05	0.0285714
	0	0	0.0143885	0.00719425	0.00714286	0.0214286	0.00714286
	1	0.0359712	0.0143885	0.0143885	0.0428571	0.0142857	0.0214286
	2	0.0143885	0.0143885	0.0143885	0.0142857	0.0214286	0.0285714
	2	0	0.0143885	0.00719425	0.00714286	0.0214286	0.0285714
	1	0.00719425	0.0215827	0.00719425	0.0214286	0.0285714	0.0142857
	0	0.0431655	0.028777	0	0.0428571	0.0285714	0.00714286
	0	0.028777	0.057554	0.00719425	0.0285714	0.0714286	0.00714286
	0	0.028777	0.0143885	0	0.0357143	0.0214286	0
	0	0.0215827	0.0431655	0.0143885	0.0357143	0.05	0.0214286
	0	0.028777	0.0215827	0.00719425	0.0285714	0.0357143	0.0214286
	0	0	0.0143885	0.00719425	0.00714286	0.0142857	0.00714286
	1	0.0143885	0.0359712	0.00719425	0.0142857	0.0357143	0.00714286
	0	0.0143885	0.0143885	0	0.0142857	0.0142857	0
	0	0.0215827	0.028777	0.0143885	0.0214286	0.05	0.0285714
	0	0.0215827	0.028777	0.00719425	0.0285714	0.0571429	0.0142857
	1	0.0143885	0.0359712	0.0143885	0.0142857	0.0357143	0.0142857
	2	0.028777	0.0215827	0.0143885	0.0357143	0.0428571	0.0214286
	0	0.0359712	0.028777	0.00719425	0.0357143	0.0357143	0.0285714
	1	0	0.0215827	0.0143885	0.0142857	0.0214286	0.0214286
	0	0	0.0215827	0	0	0.0285714	0.0214286
	0	0.00719425	0.0431655	0.00719425	0.0142857	0.0428571	0.0214286
	0	0.0143885	0.0143885	0	0.0142857	0.0142857	0.0142857
	0	0	0.0143885	0.0143885	0.0142857	0.0142857	0.0214286
	0	0.028777	0.0359712	0	0.05	0.0428571	0.0142857
	0	0	0	0.00719425	0.00714286	0	0.0214286
	1	0.0215827	0.0503597	0.028777	0.0428571	0.0571429	0.05
	0	0.0143885	0.00719425	0.028777	0.0428571	0.0214286	0.0285714
	0	0.0431655	0.00719425	0.0215827	0.05	0.00714286	0.0285714
	2	0.0143885	0.0143885	0	0.0214286	0.0142857	0
	2	0.0143885	0.0503597	0.0143885	0.0142857	0.0642857	0.0214286
	2	0.00719425	0.028777	0.0359712	0.0142857	0.0285714	0.0428571
	2	0.0215827	0.028777	0.00719425	0.0285714	0.0285714	0.0285714
	2	0.028777	0.0503597	0	0.0357143	0.0571429	0
	2	0.0503597	0.0503597	0	0.0571429	0.05	0.00714286
	0	0.0143885	0.028777	0.0143885	0.0214286	0.0357143	0.0285714
	0	0.00719425	0.0215827	0	0.00714286	0.0214286	0.00714286
	0	0.00719425	0.028777	0.00719425	0.00714286	0.0285714	0.0142857
	0	0.00719425	0.0359712	0	0.0214286	0.0428571	0.00714286
	1	0	0.00719425	0	0.0142857	0.0357143	0
	0	0.0143885	0.0143885	0.00719425	0.0214286	0.0142857	0.00714286
	0	0.028777	0.0719424	0.00719425	0.0285714	0.0785714	0.00714286
	0	0	0.0359712	0.00719425	0	0.0642857	0.00714286
	0	0.00719425	0.0143885	0.00719425	0.00714286	0.0285714	0.00714286
	0	0.00719425	0.00719425	0.0431655	0.0214286	0.0142857	0.0571429
	0	0.028777	0.028777	0.0143885	0.0285714	0.0428571	0.0214286
	0	0.0359712	0	0.00719425	0.0428571	0.0142857	0.00714286
	0	0.0143885	0	0.00719425	0.0142857	0	0.0214286
	0	0.028777	0.0215827	0.00719425	0.0357143	0.0357143	0.00714286
	0	0.0143885	0.0359712	0	0.0142857	0.0357143	0
	2	0.0143885	0.0143885	0	0.0214286	0.0285714	0
	0	0.0143885	0	0.0143885	0.0142857	0.00714286	0.0285714
	0	0.0431655	0.028777	0	0.0428571	0.0428571	0.00714286
	2	0.00719425	0.0143885	0	0.00714286	0.0142857	0
	0	0.0143885	0.0647482	0.0215827	0.0357143	0.0642857	0.0214286
	2	0.00719425	0.0359712	0.0359712	0.00714286	0.0357143	0.0357143
	0	0.0431655	0.00719425	0.00719425	0.05	0.00714286	0.0142857
	0	0	0.0359712	0.0143885	0.00714286	0.05	0.0214286
	0	0.0215827	0.028777	0.00719425	0.0285714	0.0285714	0.0142857
	1	0.0215827	0.0503597	0.0215827	0.0214286	0.0571429	0.0357143
	0	0	0.0215827	0.0143885	0	0.0214286	0.0142857
	0	0.028777	0.0215827	0	0.0285714	0.0285714	0.00714286
	0	0.00719425	0.00719425	0.0143885	0.00714286	0.0214286	0.0142857
	2	0.00719425	0.00719425	0.00719425	0.0214286	0.0357143	0.00714286
	0	0.00719425	0.028777	0.00719425	0.00714286	0.0285714	0.0142857
	2	0.0143885	0.0143885	0.00719425	0.0142857	0.0214286	0.00714286
	0	0.00719425	0.00719425	0.0143885	0.00714286	0.00714286	0.0214286
	0	0.0143885	0.00719425	0	0.0214286	0.00714286	0.00714286
	0	0.028777	0	0	0.0285714	0.00714286	0.0142857
	0	0.00719425	0.0143885	0.00719425	0.0285714	0.0285714	0.00714286
	0	0.00719425	0.0359712	0.0215827	0.0142857	0.0357143	0.0357143
	2	0.0431655	0.0359712	0.00719425	0.05	0.0357143	0.00714286
	1	0.00719425	0.0431655	0.0431655	0.0285714	0.0428571	0.0428571
	0	0.0143885	0.0143885	0.0143885	0.0142857	0.0142857	0.0214286
	2	0.00719425	0.0143885	0.00719425	0.0285714	0.0285714	0.00714286
	1	0	0.00719425	0.00719425	0.00714286	0.00714286	0.0142857
	1	0.00719425	0.0503597	0.00719425	0.00714286	0.0571429	0.0142857
	1	0.00719425	0.0143885	0	0.0142857	0.0285714	0
	2	0.0143885	0.0215827	0.0215827	0.0285714	0.0285714	0.0357143
	0	0.0359712	0.00719425	0.00719425	0.05	0.00714286	0.0142857
	0	0	0	0.0143885	0.00714286	0	0.0214286
	0	0.0143885	0.0359712	0	0.0214286	0.0357143	0.00714286
	2	0	0.0503597	0	0.00714286	0.0785714	0
	0	0.0503597	0	0	0.05	0	0
	0	0.00719425	0.028777	0	0.00714286	0.0285714	0
	0	0	0.0215827	0.0215827	0.0142857	0.0357143	0.0357143
	2	0.00719425	0.028777	0	0.0214286	0.0428571	0
	0	0.00719425	0.0215827	0	0.0142857	0.0428571	0
	2	0	0.0503597	0	0.0285714	0.05	0
	0	0.00719425	0.0143885	0	0.00714286	0.0142857	0
	0	0.00689655	0.00689655	0.0206897	0.00684931	0.0205479	0.0205479
	0	0.0137931	0.0206897	0.00689655	0.0136986	0.0342466	0.0136986
	0	0.0275862	0.0137931	0.00689655	0.0342466	0.0205479	0.00684931
	0	0.0344828	0	0.00689655	0.0410959	0	0.0136986
	2	0.0482759	0.0206897	0.00689655	0.0547945	0.0273973	0.0136986
	0	0.0275862	0.0206897	0	0.0342466	0.0342466	0.0136986
	0	0.00689655	0.0275862	0.0344828	0.0136986	0.0547945	0.0342466
	0	0.00689655	0	0.0206897	0.00684931	0.00684931	0.0205479
	0	0.0206897	0.0206897	0	0.0205479	0.0342466	0.0136986
	0	0.0206897	0	0.00689655	0.0205479	0.00684931	0.00684931
	0	0.0137931	0.00689655	0.00689655	0.0205479	0.00684931	0.0136986
	2	0.0275862	0.0137931	0.00689655	0.0342466	0.0136986	0.00684931
	2	0.00689655	0.0206897	0.00689655	0.0136986	0.0342466	0.00684931
	0	0.00689655	0	0	0.0136986	0	0
	0	0.103448	0.00689655	0.00689655	0.10274	0.0136986	0.00684931
	0	0	0	0.0413793	0	0	0.0479452
	0	0.0344828	0.00689655	0.0275862	0.0410959	0.0136986	0.0342466
	0	0.0344828	0.0137931	0.00689655	0.0410959	0.0136986	0.00684931
	0	0.0206897	0.0206897	0.0137931	0.0342466	0.0342466	0.0136986
	0	0.0344828	0.00689655	0.00689655	0.0410959	0.00684931	0.0136986
	0	0	0	0	0	0	0.0136986
	0	0.00689655	0.00689655	0	0.0136986	0.0205479	0
	0	0	0	0	0	0	0
	0	0.0413793	0.00689655	0.00689655	0.0547945	0.00684931	0.00684931
	2	0.0137931	0.0275862	0.0137931	0.0136986	0.0342466	0.0273973
	0	0.0413793	0	0.0137931	0.0479452	0	0.0136986
	1	0.00689655	0.0206897	0	0.0136986	0.0205479	0
	0	0.0206897	0.0137931	0	0.0205479	0.0136986	0
	0	0.00689655	0.00689655	0	0.00684931	0.0136986	0
	0	0	0.0206897	0.0137931	0	0.0273973	0.0136986
	2	0	0.0137931	0	0	0.0136986	0
	0	0.0344828	0	0.0137931	0.0479452	0.00684931	0.0136986
	0	0.00689655	0.062069	0.00689655	0.00684931	0.0616438	0.00684931
	0	0.0137931	0.0275862	0	0.0273973	0.0273973	0
	0	0.00689655	0.0206897	0.00689655	0.0136986	0.0205479	0.0136986
	0	0.0275862	0.0137931	0.0137931	0.0273973	0.0205479	0.0205479
	0	0.0275862	0.00689655	0	0.0410959	0.0410959	0
	0	0.0137931	0.0206897	0.00689655	0.0410959	0.0205479	0.00684931
	2	0.00689655	0.0137931	0.0137931	0.0136986	0.0136986	0.0273973
	0	0	0	0.0137931	0	0.00684931	0.0136986
	0	0.00689655	0.0275862	0.0137931	0.00684931	0.0205479	0.0205479
	1	0.0137931	0.00689655	0.00689655	0.0273973	0.0136986	0.00684931
	0	0.0344828	0.0137931	0.0206897	0.0410959	0.0205479	0.0205479
	2	0.0206897	0.0137931	0.00689655	0.0342466	0.0136986	0.00684931
	0	0.0137931	0.0344828	0.0275862	0.0205479	0.0342466	0.0273973
	0	0.0413793	0.0137931	0	0.0547945	0.0136986	0.00684931
	0	0.0344828	0.00689655	0.0137931	0.0616438	0.0205479	0.0205479
	0	0.0413793	0	0.00689655	0.0616438	0	0.0136986
	0	0.0275862	0	0.00689655	0.0342466	0	0.0136986
	1	0	0.0206897	0	0	0.0205479	0
	0	0.00689655	0.0206897	0	0.0205479	0.0205479	0
	0	0.0206897	0.00689655	0.0137931	0.0273973	0.0205479	0.0136986
	0	0.0275862	0	0.00689655	0.0273973	0.00684931	0.00684931
	2	0.0344828	0.0206897	0	0.0616438	0.0342466	0
	0	0.0206897	0.062069	0.00689655	0.0342466	0.0753425	0.0273973
	0	0	0.0206897	0	0	0.0273973	0
	0	0.00689655	0.00689655	0	0.00684931	0.00684931	0.00684931
	0	0.00689655	0	0	0.00684931	0	0
	0	0.0137931	0	0	0.0205479	0	0
	0	0.062069	0.0137931	0.00689655	0.0684932	0.0136986	0.00684931
	0	0	0.0137931	0.00689655	0.00684931	0.0205479	0.0136986
	0	0.0275862	0.0482759	0	0.0273973	0.0547945	0
	0	0	0	0	0	0	0
	2	0.0275862	0.0344828	0	0.0273973	0.0410959	0
	0	0.00689655	0.0275862	0.0206897	0.0136986	0.0342466	0.0273973
	1	0	0.00689655	0.0137931	0	0.0136986	0.0136986
	2	0	0.0413793	0	0	0.0479452	0
	0	0.0275862	0.0206897	0.0137931	0.0342466	0.0273973	0.0205479
	0	0.00689655	0	0.00689655	0.00684931	0	0.0273973
	0	0.0206897	0.0137931	0.00689655	0.0273973	0.0342466	0.00684931
	0	0.0689655	0	0.00689655	0.0753425	0	0.0205479
	0	0.00689655	0.0344828	0.00689655	0.00684931	0.0410959	0.0136986
	0	0	0.0206897	0.0137931	0	0.0205479	0.0136986
	1	0.00689655	0.0206897	0.00689655	0.0205479	0.0205479	0.00684931
	0	0.00689655	0.0275862	0.0137931	0.00684931	0.0342466	0.0136986
	1	0	0.0344828	0	0.00684931	0.0342466	0
	0	0.00689655	0.00689655	0	0.00684931	0.0136986	0
	0	0.0206897	0	0.00689655	0.0273973	0	0.0205479
	2	0.00689655	0.0206897	0.00689655	0.00684931	0.0342466	0.0136986
	2	0.0344828	0.00689655	0	0.0342466	0.0205479	0
	0	0.00689655	0.0137931	0	0.0273973	0.0273973	0.0136986
	0	0.0482759	0	0.00689655	0.0547945	0	0.00684931
	0	0.0206897	0.00689655	0.0137931	0.0205479	0.0136986	0.0273973
	0	0.0137931	0.0413793	0.00689655	0.0205479	0.0547945	0.0136986
	0	0.00689655	0.0275862	0.00689655	0.00684931	0.0273973	0.00684931
	0	0	0.00689655	0.00689655	0.00684931	0.0205479	0.0136986
	0	0.0137931	0.0413793	0.00689655	0.0205479	0.0479452	0.00684931
	0	0.0137931	0.00689655	0.00689655	0.0136986	0.00684931	0.00684931
	0	0.00689655	0.0413793	0.00689655	0.00684931	0.0479452	0.00684931
	0	0.0206897	0.0137931	0	0.0205479	0.0136986	0.00684931
	0	0	0.0275862	0.00689655	0	0.0273973	0.0136986
	0	0.0206897	0.0137931	0.00689655	0.0205479	0.0136986	0.00684931
	0	0.0413793	0.0413793	0	0.0684932	0.0479452	0.00684931
	0	0.0413793	0.00689655	0.00689655	0.0479452	0.00684931	0.0205479
	2	0.0275862	0.0206897	0.0137931	0.0410959	0.0342466	0.0136986
	0	0	0.0137931	0.0137931	0.00684931	0.0273973	0.0273973
	0	0.00689655	0.0344828	0.0206897	0.0136986	0.0479452	0.0205479
	0	0.0206897	0	0.00689655	0.0205479	0.00684931	0.0136986
	0	0.0137931	0.00689655	0.0137931	0.0273973	0.00684931	0.0205479
	0	0.00689655	0.0344828	0.0275862	0.00684931	0.0479452	0.0342466
	0	0.0206897	0.00689655	0	0.0273973	0.00684931	0
	0	0.0137931	0.00689655	0.00689655	0.0136986	0.00684931	0.00684931
	1	0.0275862	0.0206897	0	0.0273973	0.0342466	0
	0	0	0.0275862	0	0.0205479	0.0273973	0.00684931
	0	0.0206897	0.0275862	0.0137931	0.0205479	0.0273973	0.0136986
	2	0	0.0275862	0.00689655	0.00684931	0.0342466	0.00684931
	0	0.00689655	0.0137931	0	0.00684931	0.0205479	0.00684931
	0	0.0275862	0	0.00689655	0.0273973	0.0136986	0.00684931
	1	0.00689655	0.0206897	0.00689655	0.00684931	0.0205479	0.0136986
	0	0.0482759	0	0.00689655	0.0616438	0	0.00684931
	0	0.00689655	0.0137931	0.0206897	0.0205479	0.0136986	0.0273973
	0	0.0206897	0.00689655	0.00689655	0.0205479	0.0136986	0.0136986
	0	0.0137931	0.00689655	0	0.0273973	0.00684931	0
	0	0.0137931	0	0	0.0273973	0.00684931	0.00684931
	2	0.0413793	0.062069	0	0.0547945	0.0753425	0
	0	0	0.0137931	0	0.0205479	0.0136986	0
	0	0.0413793	0.0344828	0	0.0547945	0.0410959	0
	2	0	0.0137931	0.00689655	0.0136986	0.0205479	0.00684931
	0	0.0275862	0.0344828	0.00689655	0.0273973	0.0547945	0.00684931
	0	0.00689655	0.00689655	0	0.00684931	0.00684931	0
	0	0.00689655	0	0.0137931	0.00684931	0	0.0205479
	0	0.00689655	0.00689655	0.00689655	0.0136986	0.00684931	0.0136986
	0	0.00689655	0.0344828	0.00689655	0.0479452	0.0479452	0.00684931
	0	0.0206897	0.0275862	0.00689655	0.0479452	0.0342466	0.0136986
	0	0.0551724	0	0	0.0547945	0	0.00684931
	0	0	0	0.0137931	0.00684931	0	0.0205479
	0	0.0275862	0.0344828	0	0.0342466	0.0410959	0
	0	0.0137931	0	0.00689655	0.0205479	0	0.00684931
	0	0	0	0.00689655	0.0273973	0	0.00684931
	0	0.00689655	0	0.0137931	0.0136986	0	0.0136986
	2	0.0413793	0.0206897	0.00689655	0.0479452	0.0205479	0.00684931
	0	0.00689655	0	0.00689655	0.0136986	0	0.00684931
	0	0.0137931	0	0.00689655	0.0273973	0	0.00684931
	0	0	0.0137931	0	0	0.0342466	0
	0	0.0137931	0.0137931	0.00689655	0.0205479	0.0205479	0.0136986
	0	0	0.0137931	0	0	0.0136986	0
	0	0.0137931	0	0	0.0136986	0	0
	0	0.0206897	0.062069	0.0137931	0.0273973	0.0821918	0.0136986
	2	0.0275862	0.0137931	0	0.0273973	0.0205479	0.00684931
	0	0.00689655	0	0	0.00684931	0	0
	0	0.0344828	0	0.00689655	0.0479452	0	0.00684931
	0	0.00689655	0.0206897	0.00689655	0.00684931	0.0136986	0.00684931
	0	0.0137931	0.0206897	0	0.0205479	0.0273973	0
	0	0.0137931	0.00689655	0	0.0205479	0.0205479	0.00684931
	0	0	0	0.0137931	0	0	0.0136986
	2	0.0206897	0.0206897	0.00689655	0.0205479	0.0273973	0.00684931
	0	0.0153846	0	0.0307692	0.030303	0	0.0454545
	0	0	0.0615385	0.0307692	0	0.0606061	0.030303
	0	0	0.0461538	0.0307692	0	0.0606061	0.0606061
	0	0.0153846	0.0615385	0.0307692	0.030303	0.0909091	0.030303
	0	0.0153846	0.0153846	0	0.030303	0.0151515	0.0454545
	0	0.0153846	0.0307692	0	0.0151515	0.0454545	0
	0	0.0153846	0.0307692	0	0.0151515	0.030303	0.0151515
	0	0	0	0	0	0	0
	0	0.0153846	0	0	0.030303	0.0151515	0.0151515
	0	0.0461538	0	0	0.0454545	0	0
	0	0.0153846	0.0615385	0.0307692	0.030303	0.0606061	0.0909091
	0	0.0769231	0.0461538	0.0461538	0.0909091	0.0454545	0.0454545
	0	0.0461538	0.0307692	0.0307692	0.0454545	0.0606061	0.0454545
	0	0.0153846	0	0	0.030303	0.0151515	0.0454545
	0	0.0307692	0	0	0.0454545	0	0.0151515
	0	0	0.0461538	0.0153846	0.030303	0.0454545	0.0151515
	0	0.0153846	0.0461538	0.0153846	0.0151515	0.0606061	0.030303
	0	0.0153846	0.0153846	0	0.0151515	0.030303	0
	0	0	0.0153846	0	0.0151515	0.0151515	0
	0	0.0307692	0.0153846	0	0.030303	0.0151515	0.0151515
	1	0.0153846	0.0153846	0	0.030303	0.0454545	0
	0	0.0153846	0.0307692	0.0307692	0.0151515	0.030303	0.030303
	1	0	0	0.0153846	0	0	0.0151515
	0	0.0307692	0.0153846	0	0.030303	0.0151515	0.0151515
	0	0.0461538	0.0461538	0.0307692	0.0454545	0.0454545	0.0454545
	0	0	0.0153846	0	0	0.0454545	0
	0	0.0153846	0	0	0.030303	0	0.030303
	0	0.0153846	0.0153846	0	0.0151515	0.030303	0.0151515
	0	0	0.0153846	0	0	0.0151515	0
	0	0.0153846	0.0153846	0.0307692	0.0454545	0.030303	0.030303
	0	0.0307692	0	0.0153846	0.0454545	0	0.0151515
	0	0.0307692	0.0307692	0	0.0454545	0.0454545	0.0151515
	0	0.0307692	0.0153846	0	0.0454545	0.030303	0
	0	0	0.0307692	0	0	0.030303	0.0151515
	0	0	0	0	0	0	0.030303
	0	0	0.0615385	0.0153846	0	0.0757576	0.030303
	0	0	0.0153846	0	0	0.0151515	0
	0	0.0153846	0	0	0.030303	0.0151515	0.0151515
	2	0	0.0461538	0.0461538	0	0.0454545	0.0454545
	1	0.0307692	0.0153846	0	0.030303	0.0606061	0.0454545
	0	0.0307692	0.0307692	0	0.030303	0.030303	0.0151515
	2	0	0.0461538	0	0.0151515	0.0606061	0.0151515
	0	0	0	0.0153846	0	0	0.0151515
	2	0.0153846	0.0307692	0	0.0151515	0.030303	0
	0	0.0153846	0.153846	0	0.0151515	0.151515	0
	0	0.0153846	0.0153846	0	0.0151515	0.0151515	0
	0	0.0153846	0.0153846	0	0.0151515	0.0454545	0.0151515
	0	0	0	0.0153846	0.0151515	0.0151515	0.030303
	1	0	0.0153846	0.0153846	0.0151515	0.0151515	0.0151515
	0	0.0153846	0	0.0153846	0.0151515	0	0.030303
	0	0.0461538	0	0.0153846	0.0454545	0.0151515	0.0454545
	0	0	0	0	0.030303	0	0.030303
	0	0	0	0.0153846	0.0151515	0	0.0151515
	0	0.0615385	0	0.0153846	0.0606061	0.0151515	0.030303
	1	0	0	0	0	0.030303	0.0151515
	0	0.0153846	0.0307692	0.0153846	0.030303	0.0454545	0.0151515
	0	0	0.0461538	0	0.030303	0.0909091	0.0757576
	0	0	0.0153846	0.0307692	0	0.0454545	0.0454545
	0	0	0.0153846	0	0	0.030303	0
	0	0	0	0	0	0.0151515	0.0151515
	0	0	0	0	0.030303	0.0151515	0
	1	0.0153846	0	0.0153846	0.0454545	0	0.030303
	0	0.0769231	0.0615385	0	0.0909091	0.0757576	0
	1	0	0	0	0	0	0
	0	0.0153846	0	0	0.030303	0.0151515	0.0151515
	0	0	0	0	0	0.030303	0.0151515
	0	0	0	0	0	0	0
	1	0	0.0384615	0	0	0.037037	0.037037
	0	0	0	0	0	0	0.037037
	0	0.0384615	0	0	0.037037	0	0
	0	0.0384615	0.0384615	0.0769231	0.037037	0.148148	0.0740741
	0	0	0	0	0	0	0
	0	0	0	0	0	0.037037	0
	0	0	0	0.0769231	0	0	0.0740741
	1	0	0	0.0384615	0	0	0.0740741
	0	0	0	0	0.037037	0	0.037037
	0	0.0384615	0	0	0.037037	0	0
	1	0	0.0384615	0.0384615	0	0.0740741	0.148148
	0	0.0384615	0.0384615	0.0384615	0.037037	0.037037	0.037037
	2	0.0384615	0.0769231	0	0.0740741	0.0740741	0
	0	0	0.0769231	0.0769231	0	0.148148	0.111111
	1	0	0	0	0	0	0.037037
	0	0	0.0769231	0.0384615	0	0.0740741	0.037037
	2	0.0769231	0.0769231	0	0.0740741	0.111111	0.037037
	0	0	0	0	0	0	0
	0	0	0	0.0384615	0	0.037037	0.037037
	0	0	0.0384615	0.0384615	0	0.0740741	0.037037
	1	0	0	0	0	0	0.0740741
	0	0	0	0	0	0	0
	0	0.0384615	0.115385	0	0.037037	0.148148	0.0740741
	0	0	0	0.0769231	0	0	0.0740741
	0	0	0	0.0384615	0	0.037037	0.037037
	0	0	0.0769231	0.0384615	0	0.148148	0.037037
	0	0.0215054	0.0107527	0.0215054	0.0319149	0.0106383	0.0638298
	0	0.0215054	0.0322581	0.0107527	0.0212766	0.0957447	0.0106383
	2	0	0.0752688	0.0430108	0	0.12766	0.0425532
	2	0.0322581	0.0537634	0.0107527	0.0425532	0.0531915	0.0425532
	2	0.0645161	0.0322581	0	0.0638298	0.0425532	0
	1	0	0	0.0215054	0	0	0.0319149
	2	0.0215054	0.0215054	0.0430108	0.0319149	0.0319149	0.0531915
	0	0	0	0.0107527	0	0	0.0212766
	0	0	0	0.0322581	0.0212766	0	0.0638298
	0	0.0322581	0.0107527	0.0430108	0.0425532	0.0319149	0.0425532
	0	0.0430108	0.0215054	0.0107527	0.0744681	0.0212766	0.0106383
	1	0.0430108	0.0107527	0	0.0425532	0.0425532	0
	0	0.0107527	0.0215054	0.0107527	0.0106383	0.0638298	0.0106383
	1	0	0	0	0	0.0212766	0
	0	0.0107527	0.0215054	0.0322581	0.0212766	0.0319149	0.0425532
	0	0	0	0.0537634	0	0	0.0531915
	0	0	0	0	0.0106383	0	0
	2	0.0322581	0.0967742	0.0215054	0.0319149	0.0957447	0.0425532
	0	0.0215054	0	0.0645161	0.0638298	0	0.0744681
	0	0.0322581	0.0107527	0.0430108	0.0425532	0.0106383	0.0425532
	0	0.0537634	0.0430108	0.0107527	0.106383	0.0425532	0.0106383
	1	0.0107527	0.0107527	0.0215054	0.0106383	0.0212766	0.0212766
	2	0.0107527	0.0537634	0.0645161	0.0106383	0.0638298	0.0638298
	0	0.0322581	0.0430108	0.172043	0.0425532	0.0744681	0.191489
	2	0.0107527	0.0537634	0	0.0106383	0.0531915	0.0212766
	2	0.0107527	0.0430108	0.0107527	0.0212766	0.0531915	0.0106383
	0	0.0215054	0	0.0430108	0.0212766	0	0.0425532
	0	0.0107527	0.0107527	0.0215054	0.0106383	0.0106383	0.0212766
	1	0.0322581	0.0537634	0.0430108	0.0425532	0.0638298	0.0425532
	0	0	0.0215054	0.0645161	0	0.0319149	0.0744681
	2	0	0.0215054	0	0.0106383	0.0638298	0
	2	0	0.0752688	0.0537634	0.0319149	0.0957447	0.0638298
	1	0	0	0.0107527	0.0106383	0.0212766	0.0212766
	0	0.0215054	0.0322581	0.0215054	0.0319149	0.0851064	0.0319149
	1	0.0107527	0.0215054	0.0967742	0.0106383	0.0319149	0.12766
	0	0.0107527	0.0107527	0.0107527	0.0106383	0.0212766	0.0106383
	2	0.0107527	0.0537634	0.0215054	0.0106383	0.0531915	0.0319149
	0	0.0430108	0	0.0215054	0.0425532	0	0.0319149
	0	0.0107527	0.0107527	0.0107527	0.0319149	0.0106383	0.0212766
	0	0.0107527	0	0	0.0106383	0	0
	0	0.0107527	0.0107527	0.0322581	0.0212766	0.0212766	0.0531915
	0	0.0107527	0.0107527	0.0322581	0.0212766	0.0106383	0.0638298
	0	0	0.0430108	0.0322581	0.0106383	0.0531915	0.0425532
	1	0.0322581	0.0107527	0.0107527	0.0531915	0.0106383	0.0212766
	0	0.0215054	0.0215054	0.0322581	0.0319149	0.0212766	0.0319149
	1	0	0.0215054	0.0107527	0.0106383	0.0212766	0.0106383
	2	0	0.0107527	0.0215054	0.0106383	0.0638298	0.0319149
	0	0	0.0107527	0.0215054	0	0.0106383	0.0212766
	1	0	0.0645161	0.0967742	0.0106383	0.117021	0.106383
	0	0.0322581	0.0215054	0.0430108	0.0425532	0.0319149	0.0531915
	0	0.0430108	0	0.0215054	0.0425532	0	0.0319149
	0	0	0.0107527	0.0430108	0.0106383	0.0106383	0.0531915
	1	0	0.0215054	0.0215054	0	0.0212766	0.0425532
	0	0	0.0107527	0	0.0106383	0.0106383	0.0106383
	0	0	0.0107527	0.0107527	0.0106383	0.0212766	0.0106383
	0	0.0215054	0.0215054	0.0430108	0.0319149	0.0319149	0.0531915
	0	0.0537634	0.0215054	0.0107527	0.0638298	0.0212766	0.0319149
	0	0.0107527	0.0107527	0.0107527	0.0106383	0.0212766	0.0106383
	0	0.0107527	0.0107527	0.0215054	0.0106383	0.0531915	0.0212766
	0	0.0215054	0.0107527	0.0215054	0.0212766	0.0212766	0.0319149
	0	0.0107527	0	0.0215054	0.0106383	0	0.0212766
	1	0.0107527	0	0.0215054	0.0106383	0.0319149	0.0319149
	0	0.0107527	0.0215054	0.0430108	0.0212766	0.0319149	0.0851064
	0	0.0215054	0.0107527	0.0215054	0.0212766	0.0106383	0.0212766
	0	0.0430108	0	0.0107527	0.0425532	0	0.0106383
	0	0	0	0.0322581	0	0	0.0319149
	0	0.0215054	0.0107527	0.0215054	0.0319149	0.0106383	0.0212766
	0	0	0	0	0.0106383	0	0.0106383
	1	0.0107527	0.0107527	0.0107527	0.0212766	0.0319149	0.0212766
	1	0.0215054	0.0107527	0.0430108	0.0319149	0.0212766	0.0531915
	0	0	0	0	0.0106383	0	0
	0	0.0107527	0.0215054	0	0.0212766	0.0319149	0
	0	0.0107527	0	0.0215054	0.0106383	0	0.0212766
	0	0.0430108	0.0215054	0.0107527	0.0531915	0.0319149	0.0106383
	0	0.0752688	0.0107527	0.0107527	0.0851064	0.0106383	0.0106383
	0	0	0	0.0215054	0	0	0.0319149
	0	0	0	0.0107527	0	0.0212766	0.0212766
	0	0	0.0322581	0	0.0212766	0.0744681	0
	2	0.0430108	0.0322581	0	0.0425532	0.0425532	0.0212766
	0	0	0.0322581	0.0215054	0	0.0319149	0.0212766
	0	0.0215054	0.0107527	0.0322581	0.0212766	0.0319149	0.0319149
	0	0.0107527	0.0215054	0.0107527	0.0425532	0.0319149	0.0106383
	0	0.0215054	0.0107527	0	0.0319149	0.0106383	0
	2	0	0.0537634	0	0.0106383	0.0744681	0.0106383
	1	0	0.0430108	0.0107527	0.0106383	0.0425532	0.0531915
	0	0.0215054	0	0.0215054	0.0319149	0	0.0106383
	1	0	0.0107527	0.0107527	0.0319149	0.0106383	0.0106383
	1	0.0107527	0.0107527	0.0215054	0.0425532	0.0212766	0.0212766
	2	0	0.0215054	0	0.0106383	0.0212766	0
	2	0	0.0430108	0.0107527	0.0319149	0.0638298	0.0106383
	0	0.0107527	0	0	0.0425532	0	0
	1	0	0.0322581	0.0107527	0.0319149	0.0531915	0.0106383
	0	0.0107527	0	0.0107527	0.0106383	0.0106383	0.0319149
	1	0.0107527	0	0	0.0212766	0	0
	0	0	0	0.0454545	0	0	0.0869565
	0	0	0	0	0	0	0.0434783
	0	0	0.0454545	0	0	0.0869565	0
	0	0	0	0.0454545	0	0.0869565	0.0434783
	0	0	0	0	0	0	0.0434783
	0	0	0	0	0	0.0434783	0.0434783
	1	0.0454545	0	0	0.0434783	0	0
	0	0	0.0454545	0	0	0.0434783	0
	0	0	0	0.0454545	0	0.0434783	0.0434783
	0	0	0	0	0	0	0
	0	0	0.0454545	0.0454545	0	0.0434783	0.0434783
	0	0	0.0454545	0	0	0.0434783	0.0434783
	0	0	0	0	0	0	0
	0	0	0	0	0	0.0869565	0
	0	0	0	0	0.0434783	0	0.0434783
	0	0	0	0.0454545	0	0	0.0434783
	0	0	0	0	0	0.0434783	0.0434783
	1	0	0	0	0	0	0
	0	0	0	0.0454545	0	0.0869565	0.0869565
	0	0	0	0.0454545	0	0	0.0869565
	0	0.0454545	0	0.0454545	0.0434783	0	0.0434783
	0	0	0	0	0	0	0.0434783
	0	0	0	0	0.0434783	0	0
