# Supplementary material for: Contextual fear memory retrieval by correlated ensembles of ventral CA1 neurons
Source: Nat Commun. 2020 Jul 13;11:3492. doi: 10.1038/s41467-020-17270-w (PMC7359370; doi:10.1038/s41467-020-17270-w)
Supplement: Supplementary file 4 — Source Data [file 41467_2020_17270_MOESM4_ESM.zip › source_data/Source Data for Supp Figure 7.xlsx]

## Sheet: Supplementary Figure 7b
			% time freezing
		mouse conditioning type	A1	A2	B
		Neutral tones	0	6.33333	0.444444
		Neutral tones	2.44444	2.66667	0
		Neutral tones	0	4.55556	0
		Neutral tones	0	3.44444	0
		Tone-shock	0	0	0
		Tone-shock	0	0.333333	0
		Tone-shock	0	0	0

## Sheet: Supplementary Figure 7c-e
			correlated pair ratio			clustering coefficient			component probability
		tone conditioning type	A1	A2	B	A1	A2	B	A1	A2	B
		tone-shocks	0.027027	0.135135	0.0810811	0	0.2	0	0	1	1
		tone-shocks	0	0	0.027027	0	0	0	0	0	1
		tone-shocks	0.027027	0.027027	0.0540541	0	0	0	1	1	1
		tone-shocks	0	0.027027	0	0	0	0	0	0	0
		tone-shocks	0.0540541	0.0540541	0.135135	0	0	0.2	1	1	1
		tone-shocks	0.027027	0.027027	0	0	0	0	1	1	0
		tone-shocks	0.027027	0.0540541	0.108108	0	0	0.166667	1	1	1
		tone-shocks	0.0810811	0	0.108108	0	0	0	1	0	1
		tone-shocks	0.027027	0	0.0540541	0	0	0	0	0	1
		tone-shocks	0	0	0.027027	0	0	0	0	0	1
		tone-shocks	0.0540541	0.135135	0.108108	1	0.3	0.166667	1	1	1
		tone-shocks	0	0	0.027027	0	0	0	0	0	1
		tone-shocks	0.0540541	0	0.135135	0	0	0.3	1	0	1
		tone-shocks	0	0	0	0	0	0	0	0	0
		tone-shocks	0.0540541	0	0.027027	0	0	0	1	0	1
		tone-shocks	0.0540541	0.0540541	0.027027	0	0	0	1	1	1
		tone-shocks	0.027027	0	0	0	0	0	0	0	0
		tone-shocks	0.027027	0	0	0	0	0	1	0	0
		tone-shocks	0.0540541	0.027027	0.027027	0	0	0	1	1	1
		tone-shocks	0.027027	0	0.027027	0	0	0	1	0	1
		tone-shocks	0	0.0810811	0.027027	0	0.333333	0	0	1	1
		tone-shocks	0.027027	0.0540541	0	0	0	0	0	1	0
		tone-shocks	0	0	0.0540541	0	0	1	0	0	1
		tone-shocks	0.0810811	0	0	0	0	0	1	0	0
		tone-shocks	0.027027	0.027027	0.0540541	0	0	0	1	1	1
		tone-shocks	0.027027	0.0540541	0	0	1	0	1	1	0
		tone-shocks	0.0540541	0	0.027027	0	0	0	1	0	1
		tone-shocks	0	0.0540541	0.108108	0	0	0.5	0	1	1
		tone-shocks	0.027027	0.0810811	0.162162	0	0.333333	0.2	1	1	1
		tone-shocks	0	0.027027	0.027027	0	0	0	0	0	0
		tone-shocks	0.027027	0.0540541	0.0540541	0	0	0	1	1	1
		tone-shocks	0.0540541	0.027027	0	0	0	0	1	1	0
		tone-shocks	0.027027	0.0540541	0.0540541	0	0	0	1	1	1
		tone-shocks	0.0540541	0.0810811	0.0810811	1	0.333333	0.333333	1	1	1
		tone-shocks	0.0540541	0.027027	0.027027	0	0	0	1	1	1
		tone-shocks	0.027027	0	0.027027	0	0	0	1	0	0
		tone-shocks	0.0810811	0.027027	0	0.333333	0	0	1	1	0
		tone-shocks	0	0	0	0	0	0	0	0	0
		tone-shocks	0	0.04	0	0	0	0	0	0	0
		tone-shocks	0	0	0	0	0	0	0	0	0
		tone-shocks	0	0.04	0	0	0	0	0	1	0
		tone-shocks	0	0	0	0	0	0	0	0	0
		tone-shocks	0	0	0	0	0	0	0	0	0
		tone-shocks	0	0	0	0	0	0	0	0	0
		tone-shocks	0	0	0	0	0	0	0	0	0
		tone-shocks	0	0	0.04	0	0	0	0	0	0
		tone-shocks	0	0	0	0	0	0	0	0	0
		tone-shocks	0	0	0	0	0	0	0	0	0
		tone-shocks	0	0	0	0	0	0	0	0	0
		tone-shocks	0	0	0	0	0	0	0	0	0
		tone-shocks	0	0.04	0	0	0	0	0	0	0
		tone-shocks	0	0	0	0	0	0	0	0	0
		tone-shocks	0	0	0	0	0	0	0	0	0
		tone-shocks	0	0	0	0	0	0	0	0	0
		tone-shocks	0	0	0	0	0	0	0	0	0
		tone-shocks	0	0	0	0	0	0	0	0	0
		tone-shocks	0	0.04	0	0	0	0	0	0	0
		tone-shocks	0	0.04	0.04	0	0	0	0	1	0
		tone-shocks	0	0.04	0	0	0	0	0	0	0
		tone-shocks	0.04	0	0	0	0	0	0	0	0
		tone-shocks	0.04	0	0	0	0	0	0	0	0
		tone-shocks	0	0.08	0	0	0	0	0	1	0
		tone-shocks	0	0	0	0	0	0	0	0	0
		tone-shocks	0	0	0	0	0	0	0	0	0
		tone-shocks	0.0909091	0	0.0454545	0.166667	0	0	1	0	1
		tone-shocks	0.0681818	0.0454545	0.0681818	0.333333	0	0.333333	1	1	1
		tone-shocks	0.0454545	0	0.0227273	1	0	0	1	0	1
		tone-shocks	0.0227273	0.0227273	0.0227273	0	0	0	0	1	1
		tone-shocks	0.0909091	0.0227273	0	0.5	0	0	1	0	0
		tone-shocks	0.0909091	0.0227273	0.0454545	0	0	0	1	0	1
		tone-shocks	0	0.0227273	0.0227273	0	0	0	0	0	1
		tone-shocks	0.0454545	0.0227273	0.0227273	1	0	0	1	1	1
		tone-shocks	0.0227273	0.0227273	0.0227273	0	0	0	1	0	0
		tone-shocks	0.0454545	0.0227273	0.0227273	1	0	0	1	1	0
		tone-shocks	0.0227273	0.0454545	0.0227273	0	0	0	0	1	1
		tone-shocks	0	0.0454545	0.0227273	0	1	0	0	1	1
		tone-shocks	0.0681818	0.0227273	0	0.666667	0	0	1	1	0
		tone-shocks	0.0909091	0.0454545	0	0.5	1	0	1	1	0
		tone-shocks	0.0227273	0	0.0454545	0	0	0	1	0	1
		tone-shocks	0.0454545	0	0	0	0	0	1	0	0
		tone-shocks	0.0454545	0	0.0227273	0	0	0	1	0	0
		tone-shocks	0.0227273	0.0454545	0	0	1	0	1	1	0
		tone-shocks	0	0.0227273	0.0227273	0	0	0	0	0	1
		tone-shocks	0.0454545	0.0227273	0	0	0	0	1	1	0
		tone-shocks	0.0227273	0.0227273	0.0227273	0	0	0	1	0	1
		tone-shocks	0.0909091	0.0227273	0.0681818	0.333333	0	0	1	0	1
		tone-shocks	0	0	0.0227273	0	0	0	0	0	0
		tone-shocks	0.0227273	0	0	0	0	0	1	0	0
		tone-shocks	0.0454545	0.0909091	0.0454545	1	0	1	1	1	1
		tone-shocks	0.0227273	0	0	0	0	0	1	0	0
		tone-shocks	0.0681818	0.0227273	0.0227273	0.333333	0	0	1	0	1
		tone-shocks	0.0227273	0	0.0681818	0	0	0	0	0	1
		tone-shocks	0.0681818	0.0227273	0.0454545	0.333333	0	1	1	1	1
		tone-shocks	0	0.0227273	0	0	0	0	0	1	0
		tone-shocks	0	0.0227273	0	0	0	0	0	1	0
		tone-shocks	0.0227273	0.0454545	0.0454545	0	0	0	0	1	1
		tone-shocks	0	0.0227273	0	0	0	0	0	0	0
		tone-shocks	0.0454545	0.0454545	0.0454545	0	0	0	1	1	1
		tone-shocks	0.0454545	0	0.0227273	0	0	0	1	0	1
		tone-shocks	0.0227273	0.0227273	0	0	0	0	0	1	0
		tone-shocks	0.0454545	0.0227273	0	0	0	0	1	0	0
		tone-shocks	0	0	0.0227273	0	0	0	0	0	0
		tone-shocks	0.0227273	0	0	0	0	0	1	0	0
		tone-shocks	0.0227273	0	0	0	0	0	1	0	0
		tone-shocks	0	0	0.0227273	0	0	0	0	0	1
		tone-shocks	0.0227273	0	0	0	0	0	1	0	0
		tone-shocks	0.0227273	0	0.0227273	0	0	0	0	0	0
		tone-shocks	0	0	0	0	0	0	0	0	0
		tone-shocks	0.0227273	0.0227273	0	0	0	0	1	1	0
		neutral-tone	0	0.0217391	0	0	0	0	0	1	0
		neutral-tone	0	0.217391	0.0217391	0	0.333333	0	0	1	0
		neutral-tone	0.0217391	0	0.0217391	0	0	0	1	0	1
		neutral-tone	0	0	0	0	0	0	0	0	0
		neutral-tone	0.0217391	0.0652174	0.0652174	0	1	0	1	1	1
		neutral-tone	0	0	0.0217391	0	0	0	0	0	1
		neutral-tone	0	0.0434783	0.0652174	0	0	0	0	1	1
		neutral-tone	0.0434783	0	0	0	0	0	1	0	0
		neutral-tone	0	0.0217391	0.0434783	0	0	0	0	1	1
		neutral-tone	0	0	0.0217391	0	0	0	0	0	0
		neutral-tone	0	0	0	0	0	0	0	0	0
		neutral-tone	0	0	0.0434783	0	0	0	0	0	1
		neutral-tone	0.0217391	0	0	0	0	0	0	0	0
		neutral-tone	0.0434783	0	0.0652174	0	0	0	1	0	1
		neutral-tone	0	0.0869565	0	0	1	0	0	1	0
		neutral-tone	0.0217391	0.0434783	0.0652174	0	1	0	0	1	1
		neutral-tone	0	0	0.0217391	0	0	0	0	0	1
		neutral-tone	0.0217391	0.108696	0.0217391	0	0.9	0	1	1	0
		neutral-tone	0	0.0652174	0.0434783	0	0.333333	0	0	1	1
		neutral-tone	0	0.0217391	0	0	0	0	0	1	0
		neutral-tone	0.0217391	0	0	0	0	0	0	0	0
		neutral-tone	0	0.217391	0.0434783	0	0.333333	0	0	1	1
		neutral-tone	0	0	0	0	0	0	0	0	0
		neutral-tone	0.0434783	0	0	0	0	0	1	0	0
		neutral-tone	0.0217391	0.0434783	0	0	1	0	1	1	0
		neutral-tone	0	0	0	0	0	0	0	0	0
		neutral-tone	0	0.0434783	0	0	0	0	0	1	0
		neutral-tone	0	0.130435	0	0	0.733333	0	0	1	0
		neutral-tone	0	0.0217391	0.0217391	0	0	0	0	1	1
		neutral-tone	0.0217391	0	0.0217391	0	0	0	0	0	1
		neutral-tone	0.0217391	0.0652174	0.0434783	0	0.333333	0	0	1	1
		neutral-tone	0	0.0217391	0.0434783	0	0	0	0	1	1
		neutral-tone	0	0.0217391	0.0217391	0	0	0	0	1	1
		neutral-tone	0	0	0	0	0	0	0	0	0
		neutral-tone	0.0217391	0.0217391	0	0	0	0	0	1	0
		neutral-tone	0	0	0	0	0	0	0	0	0
		neutral-tone	0.0217391	0.0217391	0.0217391	0	0	0	0	1	0
		neutral-tone	0.0434783	0.0652174	0	0	0.333333	0	1	1	0
		neutral-tone	0	0	0	0	0	0	0	0	0
		neutral-tone	0.0217391	0	0.0217391	0	0	0	1	0	1
		neutral-tone	0	0	0.0217391	0	0	0	0	0	1
		neutral-tone	0	0.0434783	0.0217391	0	1	0	0	1	0
		neutral-tone	0.0217391	0.0217391	0.0217391	0	0	0	0	1	1
		neutral-tone	0	0.108696	0.0217391	0	0.6	0	0	1	0
		neutral-tone	0	0.0434783	0	0	0	0	0	1	0
		neutral-tone	0.0434783	0.0652174	0	0	0.333333	0	1	1	0
		neutral-tone	0.0217391	0.0434783	0.0217391	0	0	0	1	1	1
		neutral-tone	0	0.0196078	0.00980392	0	0	0	0	1	0
		neutral-tone	0.0294118	0.0294118	0.00980392	1	0.333333	0	1	1	1
		neutral-tone	0.0588235	0.00980392	0	0.4	0	0	1	1	0
		neutral-tone	0	0.0196078	0.0392157	0	0	0.5	0	1	1
		neutral-tone	0.0196078	0.0196078	0.00980392	0	0	0	1	1	0
		neutral-tone	0.0686275	0.0294118	0.0294118	0.190476	0	0.666667	1	1	1
		neutral-tone	0.0784314	0.0980392	0.0392157	0.25	0.0444444	0	1	1	1
		neutral-tone	0	0.00980392	0	0	0	0	0	1	0
		neutral-tone	0.0196078	0.0294118	0	1	0	0	1	1	0
		neutral-tone	0.0882353	0.00980392	0.0392157	0.222222	0	0.166667	1	1	1
		neutral-tone	0.0392157	0.0392157	0	0.166667	0.166667	0	1	1	0
		neutral-tone	0.0294118	0.0588235	0.0196078	0.333333	0.2	0	1	1	1
		neutral-tone	0.0392157	0.0196078	0.0196078	0.166667	1	1	1	1	1
		neutral-tone	0	0.0196078	0.0196078	0	0	0	0	1	1
		neutral-tone	0.0980392	0.0392157	0.00980392	0.222222	0	0	1	1	1
		neutral-tone	0.0392157	0.00980392	0.0784314	0	0	0.214286	1	0	1
		neutral-tone	0.0294118	0	0	0	0	0	1	0	0
		neutral-tone	0.00980392	0	0.0196078	0	0	0	1	0	1
		neutral-tone	0.0294118	0.0294118	0.00980392	0.333333	0.333333	0	1	1	0
		neutral-tone	0.0196078	0.0294118	0	0	0.333333	0	1	1	0
		neutral-tone	0.0196078	0.0392157	0.00980392	0	0.166667	0	1	1	1
		neutral-tone	0	0.00980392	0	0	0	0	0	1	0
		neutral-tone	0.0490196	0.0392157	0.0490196	0.4	0.333333	0.1	1	1	1
		neutral-tone	0.00980392	0.00980392	0	0	0	0	1	1	0
		neutral-tone	0	0	0.0196078	0	0	0	0	0	1
		neutral-tone	0.0196078	0	0.0490196	0	0	0.2	1	0	1
		neutral-tone	0.0196078	0.0392157	0.0392157	1	0.333333	0.5	1	1	1
		neutral-tone	0.00980392	0	0.0196078	0	0	1	1	0	1
		neutral-tone	0.0588235	0.0294118	0.0294118	0.2	0.666667	0.666667	1	1	1
		neutral-tone	0.0490196	0.0294118	0.107843	0.3	0.333333	0.218182	1	1	1
		neutral-tone	0.0294118	0	0.0392157	0	0	0	1	0	1
		neutral-tone	0.0196078	0	0.00980392	0	0	0	1	0	1
		neutral-tone	0.0196078	0.0294118	0	0	0	0	1	1	0
		neutral-tone	0.0686275	0.0294118	0.00980392	0.238095	0	0	1	1	1
		neutral-tone	0.0196078	0.0392157	0.00980392	0	0.333333	0	1	1	1
		neutral-tone	0.0196078	0	0	0	0	0	1	0	0
		neutral-tone	0.0392157	0.0294118	0.0784314	0.333333	0.333333	0.321429	1	1	1
		neutral-tone	0	0.0392157	0	0	0.166667	0	0	1	0
		neutral-tone	0.0196078	0	0.00980392	0	0	0	1	0	1
		neutral-tone	0.0196078	0.0196078	0	1	1	0	1	1	0
		neutral-tone	0	0.0294118	0.00980392	0	0.333333	0	0	1	1
		neutral-tone	0	0.00980392	0.00980392	0	0	0	0	0	1
		neutral-tone	0.0294118	0	0	0	0	0	1	0	0
		neutral-tone	0.00980392	0.0196078	0	0	0	0	1	1	0
		neutral-tone	0.0588235	0.0294118	0.0294118	0.133333	0	0.333333	1	1	1
		neutral-tone	0.0294118	0.0196078	0.00980392	0.333333	0	0	1	1	1
		neutral-tone	0.00980392	0.00980392	0.00980392	0	0	0	1	0	1
		neutral-tone	0	0.00980392	0	0	0	0	0	1	0
		neutral-tone	0.00980392	0.0196078	0	0	0	0	1	1	0
		neutral-tone	0	0	0.00980392	0	0	0	0	0	1
		neutral-tone	0.00980392	0.0196078	0	0	0	0	1	1	0
		neutral-tone	0.00980392	0	0	0	0	0	1	0	0
		neutral-tone	0.0294118	0	0.0490196	0	0	0.7	1	0	1
		neutral-tone	0.0490196	0.00980392	0.0294118	0.4	0	0	1	1	1
		neutral-tone	0.0196078	0	0.00980392	1	0	0	1	0	1
		neutral-tone	0.0294118	0.0294118	0	0.333333	0.333333	0	1	1	0
		neutral-tone	0.00980392	0.00980392	0	0	0	0	1	0	0
		neutral-tone	0.0588235	0	0.0294118	0.2	0	0.333333	1	0	1
		neutral-tone	0.00980392	0.0294118	0.00980392	0	0	0	1	1	1
		neutral-tone	0.00980392	0	0	0	0	0	1	0	0
		neutral-tone	0.0784314	0.0294118	0.00980392	0.321429	0.333333	0	1	1	0
		neutral-tone	0.0490196	0.0784314	0.0196078	0.3	0.107143	0	1	1	1
		neutral-tone	0.00980392	0.0196078	0.0196078	0	0	0	1	1	1
		neutral-tone	0.0196078	0.00980392	0.00980392	0	0	0	1	1	1
		neutral-tone	0.00980392	0	0.0196078	0	0	0	0	0	1
		neutral-tone	0	0	0.00980392	0	0	0	0	0	1
		neutral-tone	0.0196078	0.00980392	0	1	0	0	1	1	0
		neutral-tone	0.00980392	0	0	0	0	0	1	0	0
		neutral-tone	0.0294118	0	0.0196078	0.666667	0	0	1	0	1
		neutral-tone	0.0196078	0	0.00980392	0	0	0	1	0	1
		neutral-tone	0.0490196	0.0196078	0	0	0	0	1	1	0
		neutral-tone	0.0686275	0.0392157	0.0196078	0.190476	0.166667	0	1	1	1
		neutral-tone	0.0686275	0.0784314	0	0.190476	0.142857	0	1	1	0
		neutral-tone	0	0.00980392	0.00980392	0	0	0	0	0	1
		neutral-tone	0.00980392	0.00980392	0	0	0	0	1	0	0
		neutral-tone	0.0294118	0.0196078	0.00980392	0.333333	0	0	1	1	1
		neutral-tone	0.0294118	0.0196078	0.00980392	0.333333	1	0	1	1	1
		neutral-tone	0.0196078	0.0294118	0.0392157	0	0.333333	0.5	1	1	1
		neutral-tone	0.0294118	0.0196078	0.00980392	0.666667	0	0	1	1	0
		neutral-tone	0.00980392	0.00980392	0.00980392	0	0	0	1	1	1
		neutral-tone	0.0294118	0	0.00980392	0.333333	0	0	1	0	0
		neutral-tone	0.0686275	0.0294118	0.0294118	0.190476	0.333333	0	1	1	1
		neutral-tone	0.0392157	0.00980392	0.0392157	0.333333	0	0.166667	1	1	1
		neutral-tone	0	0	0	0	0	0	0	0	0
		neutral-tone	0.0392157	0	0	0.166667	0	0	1	0	0
		neutral-tone	0	0	0	0	0	0	0	0	0
		neutral-tone	0.00980392	0.00980392	0	0	0	0	1	0	0
		neutral-tone	0.0490196	0.00980392	0.00980392	0.2	0	0	1	1	1
		neutral-tone	0.00980392	0.00980392	0	0	0	0	0	0	0
		neutral-tone	0.00980392	0	0.0196078	0	0	0	1	0	1
		neutral-tone	0.0196078	0.0294118	0.0196078	0	0.666667	0	1	1	1
		neutral-tone	0.0294118	0.0294118	0.0196078	0	0	1	1	1	1
		neutral-tone	0.0294118	0.00980392	0	0.666667	0	0	1	1	0
		neutral-tone	0.00980392	0.00980392	0	0	0	0	1	0	0
		neutral-tone	0.0686275	0.00980392	0	0.285714	0	0	1	1	0
		neutral-tone	0.0294118	0.00980392	0.0392157	0.333333	0	0.5	1	0	1
		neutral-tone	0.00980392	0.0196078	0	0	1	0	1	1	0
		neutral-tone	0	0.0294118	0.00980392	0	0.333333	0	0	1	1
		neutral-tone	0.00980392	0	0	0	0	0	1	0	0
		neutral-tone	0.0196078	0.00980392	0	0	0	0	1	0	0
		neutral-tone	0.00980392	0.00980392	0.00980392	0	0	0	1	0	1
		neutral-tone	0	0	0.0196078	0	0	0	0	0	1
		neutral-tone	0.00980392	0.0196078	0.0196078	0	1	0	1	1	1
		neutral-tone	0.0769231	0.0769231	0.0512821	0	0.666667	0	1	1	1
		neutral-tone	0	0.025641	0	0	0	0	0	1	0
		neutral-tone	0.025641	0.025641	0	0	0	0	1	0	0
		neutral-tone	0.0512821	0.025641	0.025641	0	0	0	1	0	0
		neutral-tone	0	0.025641	0.0512821	0	0	0	0	0	1
		neutral-tone	0	0	0	0	0	0	0	0	0
		neutral-tone	0.0512821	0	0	0	0	0	1	0	0
		neutral-tone	0	0	0	0	0	0	0	0	0
		neutral-tone	0.0512821	0.025641	0.0769231	0	0	0	1	0	1
		neutral-tone	0	0.025641	0.0512821	0	0	0	0	0	1
		neutral-tone	0.0512821	0	0	0	0	0	1	0	0
		neutral-tone	0	0.0769231	0.025641	0	0.333333	0	0	1	1
		neutral-tone	0	0.025641	0	0	0	0	0	0	0
		neutral-tone	0.025641	0	0	0	0	0	1	0	0
		neutral-tone	0	0	0	0	0	0	0	0	0
		neutral-tone	0.025641	0.025641	0.025641	0	0	0	1	1	0
		neutral-tone	0.025641	0.025641	0	0	0	0	1	1	0
		neutral-tone	0	0	0	0	0	0	0	0	0
		neutral-tone	0.025641	0	0	0	0	0	0	0	0
		neutral-tone	0	0.025641	0	0	0	0	0	1	0
		neutral-tone	0.025641	0.0769231	0.025641	0	0.666667	0	1	1	1
		neutral-tone	0	0	0	0	0	0	0	0	0
		neutral-tone	0	0	0.025641	0	0	0	0	0	1
		neutral-tone	0.0512821	0.0512821	0.0512821	0	1	0	1	1	1
		neutral-tone	0.025641	0.0769231	0	0	0	0	0	1	0
		neutral-tone	0	0.025641	0	0	0	0	0	1	0
		neutral-tone	0	0.025641	0.0512821	0	0	0	0	0	1
		neutral-tone	0.025641	0	0	0	0	0	1	0	0
		neutral-tone	0.025641	0.0512821	0.025641	0	0	0	1	1	0
		neutral-tone	0	0.0512821	0.025641	0	1	0	0	1	1
		neutral-tone	0.0769231	0	0	0	0	0	1	0	0
		neutral-tone	0	0.0512821	0	0	0	0	0	1	0
		neutral-tone	0.025641	0.025641	0	0	0	0	0	0	0
		neutral-tone	0	0.025641	0	0	0	0	0	1	0
		neutral-tone	0.025641	0	0.025641	0	0	0	0	0	1
		neutral-tone	0	0	0.025641	0	0	0	0	0	0
		neutral-tone	0.025641	0	0	0	0	0	1	0	0
		neutral-tone	0.0512821	0.102564	0	0	0.333333	0	1	1	0
		neutral-tone	0	0.025641	0	0	0	0	0	1	0
		neutral-tone	0	0.025641	0	0	0	0	0	1	0
		neutral-tone	0.0149254	0	0.0447761	0	0	0.333333	0	0	1
		neutral-tone	0	0.0149254	0.0149254	0	0	0	0	0	1
		neutral-tone	0.0149254	0.0149254	0.0447761	0	0	0.333333	0	0	1
		neutral-tone	0	0	0.0149254	0	0	0	0	0	1
		neutral-tone	0	0.0298507	0.0298507	0	0	1	0	1	1
		neutral-tone	0.0149254	0	0	0	0	0	1	0	0
		neutral-tone	0	0.0149254	0	0	0	0	0	1	0
		neutral-tone	0.0149254	0.0149254	0	0	0	0	0	1	0
		neutral-tone	0	0	0	0	0	0	0	0	0
		neutral-tone	0	0.0149254	0	0	0	0	0	0	0
		neutral-tone	0.0149254	0.0298507	0.0149254	0	0	0	0	1	0
		neutral-tone	0.0447761	0.0149254	0.0149254	0.333333	0	0	1	0	0
		neutral-tone	0.0149254	0.0298507	0.0149254	0	0	0	1	1	0
		neutral-tone	0.0149254	0.0597015	0.0149254	0	0	0	1	1	0
		neutral-tone	0.0149254	0.0149254	0	0	0	0	1	1	0
		neutral-tone	0	0	0.0149254	0	0	0	0	0	1
		neutral-tone	0.0447761	0.0298507	0	0.333333	0	0	1	1	0
		neutral-tone	0.0298507	0	0	1	0	0	1	0	0
		neutral-tone	0	0	0.0597015	0	0	0	0	0	1
		neutral-tone	0	0	0.0298507	0	0	1	0	0	1
		neutral-tone	0.0298507	0	0	0	0	0	1	0	0
		neutral-tone	0	0	0	0	0	0	0	0	0
		neutral-tone	0.0597015	0	0	0	0	0	1	0	0
		neutral-tone	0.0149254	0.0149254	0	0	0	0	0	0	0
		neutral-tone	0	0.0447761	0.0149254	0	0	0	0	1	0
		neutral-tone	0.0447761	0.0298507	0.0149254	0	1	0	1	1	1
		neutral-tone	0.0149254	0.0298507	0.0597015	0	1	0.333333	0	1	1
		neutral-tone	0	0.0149254	0	0	0	0	0	1	0
		neutral-tone	0	0	0	0	0	0	0	0	0
		neutral-tone	0	0	0	0	0	0	0	0	0
		neutral-tone	0.0447761	0.0149254	0.0298507	0	0	0	1	1	1
		neutral-tone	0	0	0	0	0	0	0	0	0
		neutral-tone	0	0	0	0	0	0	0	0	0
		neutral-tone	0	0.0149254	0.0298507	0	0	0	0	0	1
		neutral-tone	0.0149254	0	0	0	0	0	0	0	0
		neutral-tone	0	0.0149254	0.0149254	0	0	0	0	1	0
		neutral-tone	0	0.0298507	0	0	0	0	0	1	0
		neutral-tone	0	0	0	0	0	0	0	0	0
		neutral-tone	0	0.0149254	0.0298507	0	0	1	0	1	1
		neutral-tone	0.0149254	0	0	0	0	0	1	0	0
		neutral-tone	0	0	0.0149254	0	0	0	0	0	1
		neutral-tone	0	0	0.0149254	0	0	0	0	0	0
		neutral-tone	0	0.0298507	0	0	0	0	0	1	0
		neutral-tone	0	0.0149254	0.0149254	0	0	0	0	0	1
		neutral-tone	0.0149254	0.0149254	0.0149254	0	0	0	1	1	0
		neutral-tone	0.0149254	0	0	0	0	0	1	0	0
		neutral-tone	0.0149254	0.0298507	0	0	0	0	1	1	0
		neutral-tone	0	0.0149254	0	0	0	0	0	0	0
		neutral-tone	0.0298507	0.0149254	0.0746269	0	0	0.2	1	1	1
		neutral-tone	0.0149254	0.0149254	0.0149254	0	0	0	0	1	0
		neutral-tone	0	0	0.0149254	0	0	0	0	0	1
		neutral-tone	0.0298507	0.0149254	0	0	0	0	1	0	0
		neutral-tone	0.0149254	0.0149254	0	0	0	0	0	1	0
		neutral-tone	0	0	0.0149254	0	0	0	0	0	1
		neutral-tone	0	0	0.0149254	0	0	0	0	0	0
		neutral-tone	0	0	0.0149254	0	0	0	0	0	0
		neutral-tone	0	0	0	0	0	0	0	0	0
		neutral-tone	0	0	0	0	0	0	0	0	0
		neutral-tone	0	0	0	0	0	0	0	0	0
		neutral-tone	0.0149254	0.0149254	0	0	0	0	0	0	0
		neutral-tone	0.0149254	0.0298507	0.0149254	0	1	0	1	1	1
		neutral-tone	0.0149254	0	0	0	0	0	1	0	0
		neutral-tone	0.0298507	0	0.0298507	0	0	0	1	0	1
		neutral-tone	0	0.0149254	0.0447761	0	0	0	0	0	1
		neutral-tone	0.0298507	0	0.0149254	0	0	0	1	0	0
		neutral-tone	0	0	0.0149254	0	0	0	0	0	1
		neutral-tone	0.0298507	0	0	0	0	0	1	0	0
		neutral-tone	0	0.0149254	0	0	0	0	0	0	0

## Sheet: Supplementary Figure 7g-i 
				Rate of Ca2+ events
		CELL SELECTIVITY
		1= tone-shock, 0= non tone-shock	1= B tone cell, 0= non B tone cell
		tone-shock	B tones	A1	A2	A2 shock 1	A2 shock 2	A2 shock 3	B	B tone 1	B tone 2	B tone 3
		0	0	0.0277778	0.0222222	0	0	0	0.0111111	0	0	0
		1	0	0.0388889	0.0166667	0	0	0.454545	0.0333333	0	0	0.05
		0	0	0.0388889	0.0444444	0	0	0	0.0333333	0	0	0
		1	0	0.0277778	0.0222222	0	0.454545	0	0.0277778	0	0	0
		0	0	0.0388889	0.0388889	0	0	0	0.0388889	0	0	0.05
		0	0	0.0388889	0.0277778	0	0	0	0.0333333	0.05	0	0
		1	0	0.0333333	0.0111111	0	0	0.454545	0.00555556	0	0	0
		0	0	0.0222222	0.0111111	0	0	0	0.00555556	0	0	0
		0	0	0.0222222	0.0166667	0	0	0	0.0388889	0	0	0.05
		0	0	0.00555556	0.0111111	0	0	0	0.0333333	0.05	0	0
		0	1	0.0222222	0.0277778	0	0	0	0.0333333	0.05	0.1	0.1
		0	0	0.0388889	0.0166667	0	0	0	0.05	0.05	0	0
		0	0	0.0611111	0.0333333	0	0	0	0.0166667	0	0	0.05
		0	0	0.0444444	0.0444444	0	0	0	0.0222222	0	0	0.05
		0	0	0.0222222	0.0333333	0	0	0	0.0222222	0	0	0
		0	0	0.05	0.0277778	0	0	0	0.0166667	0	0.05	0
		0	0	0.0388889	0.0388889	0	0	0	0.0444444	0	0.05	0
		0	0	0.00555556	0	0	0	0	0.0166667	0	0	0
		0	0	0.05	0.0222222	0	0	0	0.0277778	0	0	0.05
		0	0	0.0777778	0	0	0	0	0.05	0	0	0.05
		0	0	0.05	0.0388889	0	0	0	0.0388889	0	0	0.05
		0	0	0.0222222	0.0277778	0	0	0	0	0	0	0
		0	0	0.0555556	0.0333333	0	0	0	0.0166667	0	0	0
		0	0	0.0555556	0.0111111	0	0	0	0.0666667	0.05	0.05	0
		0	0	0.0222222	0.0222222	0	0	0	0.0555556	0	0	0.05
		1	0	0.0277778	0.0111111	0.454545	0.454545	0	0.05	0.05	0.05	0.05
		1	0	0.00555556	0	0.454545	0	0.454545	0.0166667	0	0	0
		1	0	0.0833333	0.0777778	0.454545	0	0	0.0555556	0	0.05	0.05
		1	0	0.0277778	0.0388889	0	0.454545	0	0.0666667	0	0	0.1
		0	0	0.0388889	0.0388889	0	0	0	0.0166667	0	0.05	0
		0	0	0.0833333	0.0333333	0	0	0	0.0333333	0	0	0.05
		1	0	0.0444444	0.0666667	0.454545	0	0.454545	0.116667	0.05	0.05	0.05
		0	0	0.05	0.0611111	0	0	0	0.0388889	0	0	0
		0	1	0.0222222	0.0222222	0	0	0	0.0166667	0.05	0.05	0.05
		0	0	0.0611111	0.0555556	0	0	0	0.05	0	0.1	0
		0	0	0.0166667	0	0	0	0	0.0111111	0	0	0
		1	0	0.0111111	0.0111111	0	0.454545	0	0.0222222	0.05	0.05	0
		1	0	0.0888889	0.0444444	0.454545	0	0	0.0611111	0.05	0	0.05
		0	0	0.133333	0.0277778	0	0	0	0.0388889	0.05	0	0
		0	0	0.0777778	0.0166667	0	0	0	0.0333333	0	0	0
		1	0	0.0833333	0.0222222	0.454545	0	0	0.0166667	0	0	0
		0	0	0.105556	0.0333333	0	0	0	0.0222222	0	0	0
		1	0	0.0722222	0.0277778	0	0	0.454545	0.0388889	0	0.05	0
		0	0	0.0833333	0.0444444	0	0	0	0.0388889	0	0.1	0
		0	0	0.0333333	0.0555556	0	0	0	0.0611111	0.1	0.05	0
		1	0	0.0722222	0.0277778	0	0	0.454545	0.0388889	0.1	0	0
		0	0	0.0833333	0.0222222	0	0	0	0.0722222	0.05	0	0.05
		0	0	0.1	0.0166667	0	0	0	0.0555556	0.05	0	0
		0	1	0.0777778	0.00555556	0	0	0	0.0333333	0.15	0.05	0
		0	0	0.111111	0.0111111	0	0	0	0.0111111	0.05	0.05	0
		0	0	0.0388889	0.00555556	0	0	0	0.0444444	0.05	0	0
		0	0	0.0833333	0.0277778	0	0	0	0.0666667	0.05	0.1	0.05
		0	0	0.0611111	0.05	0	0	0	0.0611111	0.1	0	0.05
		0	1	0.0888889	0.0277778	0	0	0	0.0166667	0.1	0.05	0.05
		0	0	0.0333333	0.0555556	0	0	0	0.05	0	0.1	0
		0	1	0.05	0.0333333	0	0	0	0.0333333	0.05	0.1	0.1
		1	0	0.0722222	0.0166667	0	0	0.454545	0.05	0.05	0.1	0.05
		1	1	0.0611111	0.0277778	0	0.454545	0.454545	0.0444444	0.15	0.05	0.05
		0	0	0.127778	0.0166667	0	0	0	0.0166667	0	0	0.1
		1	0	0.0333333	0.0222222	0.454545	0	0	0.0611111	0.05	0	0.05
		0	0	0.0222222	0	0	0	0	0.0166667	0	0	0
		0	1	0.05	0.0111111	0	0	0	0.0111111	0.1	0	0.1
		0	0	0.0777778	0.0166667	0	0	0	0.0222222	0	0	0
		0	0	0.0611111	0.0611111	0	0	0	0.0277778	0	0	0
		1	0	0.0111111	0.0222222	0	0.454545	0	0.0222222	0	0.05	0
		0	0	0.0277778	0.0555556	0	0	0	0.00555556	0	0	0
		1	0	0.0222222	0.0222222	0	0.454545	0	0.0388889	0	0	0
		0	0	0.00555556	0.0222222	0	0	0	0.0388889	0	0	0
		0	0	0.0111111	0.0166667	0	0	0	0.0166667	0	0	0
		1	0	0.0111111	0.0222222	0.454545	0	0	0.0222222	0	0	0
		0	0	0	0.0444444	0	0	0	0.0111111	0	0	0
		0	0	0.0388889	0.0277778	0	0	0	0.0444444	0	0.05	0
		0	0	0.0277778	0.0277778	0	0	0	0.0277778	0	0	0
		1	0	0.0111111	0.00555556	0	0	0.454545	0.0222222	0.05	0	0
		0	0	0.0277778	0.0666667	0	0	0	0.0166667	0	0	0
		0	0	0	0.0277778	0	0	0	0.0222222	0	0.05	0
		1	0	0.0277778	0.0444444	0	0	0.454545	0.0166667	0	0	0
		1	0	0.0222222	0.0277778	0.454545	0	0.454545	0.0777778	0.05	0.05	0
		0	0	0.0111111	0.0611111	0	0	0	0.0333333	0	0	0
		0	0	0.0277778	0.0833333	0	0	0	0	0	0	0
		0	0	0.0277778	0.0166667	0	0	0	0.0333333	0	0	0
		0	0	0.0166667	0.0388889	0	0	0	0.0388889	0	0	0
		0	1	0.0222222	0.05	0	0	0	0.0277778	0.05	0.1	0
		0	0	0.0555556	0.127778	0	0	0	0.0166667	0	0	0.1
		0	0	0.0166667	0.05	0	0	0	0.0333333	0.05	0	0
		0	0	0.0222222	0.0222222	0	0	0	0.0333333	0.05	0.05	0
		0	0	0.0333333	0.05	0	0	0	0.0444444	0	0.05	0
		0	1	0.0166667	0.0277778	0	0	0	0.00555556	0.1	0	0
		1	0	0.0333333	0.05	0	0	0.454545	0.0333333	0.05	0.05	0
		1	0	0.0277778	0.0666667	0	0.454545	0.454545	0.0277778	0.1	0	0
		0	0	0.00555556	0.0166667	0	0	0	0.0333333	0	0	0
		0	0	0.00555556	0.0333333	0	0	0	0.0444444	0	0	0.05
		1	0	0.0222222	0.0222222	0	0	0.454545	0.0277778	0.1	0	0
		0	0	0.0333333	0.05	0	0	0	0.0388889	0	0.05	0
		0	0	0.0222222	0.0777778	0	0	0	0.111111	0	0.05	0
		1	0	0.0722222	0.0722222	0.454545	0.454545	0.454545	0.0888889	0.05	0.1	0
		0	0	0.00555556	0.0166667	0	0	0	0.05	0.05	0	0
		1	0	0.0388889	0.105556	0	0	0.454545	0.0666667	0	0.05	0.15
		0	0	0.0222222	0.0333333	0	0	0	0.0277778	0	0.05	0
		0	0	0.0388889	0.0222222	0	0	0	0.0444444	0.05	0.05	0.05
		0	1	0.0166667	0.0333333	0	0	0	0.0333333	0.05	0	0.15
		0	0	0.0388889	0.0833333	0	0	0	0.0444444	0.05	0.05	0
		1	0	0.0722222	0.0333333	0	0	0.454545	0.0555556	0.05	0	0
		0	1	0.05	0.0666667	0	0	0	0.0833333	0.05	0.05	0.35
		0	0	0.0444444	0.0333333	0	0	0	0.0611111	0.1	0	0
		0	0	0.0444444	0.0777778	0	0	0	0.111111	0.1	0.05	0.1
		1	0	0.0555556	0.0166667	0.454545	0	0	0.0777778	0.1	0.05	0
		0	0	0.0277778	0.0333333	0	0	0	0.0388889	0.05	0	0.05
		1	0	0.0555556	0.0944444	0.454545	0	0	0.0777778	0	0.1	0.15
