# Supplementary material for: Contextual fear memory retrieval by correlated ensembles of ventral CA1 neurons
Source: Nat Commun. 2020 Jul 13;11:3492. doi: 10.1038/s41467-020-17270-w (PMC7359370; doi:10.1038/s41467-020-17270-w)
Supplement: Supplementary file 4 — Source Data [file 41467_2020_17270_MOESM4_ESM.zip › source_data/Source Data for Supp Figure 9.xlsx]

## Sheet: Supplementary Figure 9c
		non-opto stim cells
		Rate of Ca2+ transients
		6 second epochs:
		OFF	ON
		0	0.0277778
		0	0
		0	0
		0	0
		0	0
		0	0
		0	0
		0	0.0277778
		0	0
		0.0277778	0
		0	0.0277778
		0	0.0277778
		0.0277778	0.0277778
		0.0833333	0.0555556
		0	0
		0	0
		0.0833333	0.0277778
		0.0277778	0
		0	0
		0.0277778	0
		0.0833333	0
		0.0277778	0.0277778
		0.0277778	0
		0.0277778	0.0277778
		0.0277778	0.0277778
		0.0277778	0
		0	0
		0	0.0277778
		0.0277778	0
		0.0277778	0.0277778
		0	0
		0.0277778	0
		0.0555556	0.0555556
		0.0277778	0.0833333
		0	0
		0	0
		0.0555556	0
		0.0277778	0
		0.0555556	0.0277778
		0.0277778	0.0277778
		0.0277778	0.0277778
		0.0277778	0.0277778
		0.0277778	0.0277778
		0.0833333	0
		0.0277778	0
		0.111111	0.0277778
		0	0.0277778
		0.0277778	0.0277778
		0.0555556	0
		0.0555556	0
		0.0555556	0.0555556
		0	0.0555556
		0.0833333	0.0833333
		0.0277778	0.0277778
		0.0555556	0.0277778
		0.0277778	0
		0.0555556	0.0555556
		0.0555556	0.0277778
		0	0.0277778
		0.0555556	0.0277778
		0.0833333	0.0833333
		0.0555556	0.0555556
		0	0.0555556
		0.0277778	0
		0	0.0277778
		0.0277778	0.0555556
		0.0555556	0
		0.0833333	0
		0.0833333	0.0277778
		0.0277778	0
		0	0
		0.0277778	0
		0	0
		0	0
		0.0277778	0.0555556
		0	0
		0	0
		0.0833333	0.0277778
		0	0
		0	0
		0	0
		0	0
		0.0555556	0
		0.0277778	0
		0.0277778	0.0555556
		0	0
		0	0
		0.0833333	0
		0	0
		0	0
		0	0
		0.0277778	0
		0	0.0277778
		0	0
		0.0277778	0.0277778
		0.0277778	0
		0.0555556	0
		0.0555556	0.0555556
		0	0.0277778
		0.0277778	0
		0.0555556	0
		0.0277778	0
		0	0
		0	0.0277778
		0	0
		0.0277778	0
		0.0555556	0
		0	0
		0	0
		0	0
		0	0
		0.0833333	0
		0.111111	0.0555556
		0.0555556	0.0555556
		0.0277778	0.0277778
		0.111111	0.0555556
		0.0277778	0.0277778
		0.0277778	0
		0.0833333	0.0833333
		0.138889	0
		0	0
		0.0277778	0.0277778
		0	0
		0.0833333	0.0555556
		0	0.0277778
		0.111111	0.0277778
		0.0277778	0.0277778
		0.111111	0.0555556
		0.0277778	0.0555556
		0.138889	0.0833333
		0.0277778	0.0555556
		0.0833333	0.0833333
		0.111111	0.0555556
		0.111111	0.111111
		0.111111	0.0555556
		0.194444	0.138889
		0.0555556	0.0277778
		0.0833333	0.0277778
		0.0833333	0.0833333
		0.0277778	0.0555556
		0.111111	0.0277778
		0.0277778	0.0277778
		0.0555556	0.0277778
		0.0833333	0.0833333
		0	0
		0.138889	0.138889
		0	0.0277778
		0	0
		0.0277778	0.0555556
		0	0.0277778
		0	0
		0.0277778	0.0277778
		0.138889	0.0555556
		0.0277778	0
		0	0
		0	0
		0.0277778	0.0277778
		0.0277778	0.0277778
		0.0555556	0.0277778
		0.0277778	0
		0.0833333	0.0833333
		0.0833333	0.0277778
		0.0833333	0
		0	0
		0.0277778	0.0277778
		0	0
		0.0277778	0.0277778
		0.0277778	0.0833333
		0.0555556	0.0277778
		0.111111	0.0833333
		0.0555556	0
		0.138889	0.0277778
		0	0
		0.0277778	0.0277778
		0.0277778	0.0833333
		0.0277778	0.0277778
		0.0277778	0.0277778
		0.0277778	0.0277778
		0.0555556	0.0277778
		0.0277778	0
		0.0833333	0.0555556
		0.111111	0.0555556
		0.0277778	0.0833333
		0.0277778	0.0277778
		0.0555556	0.0277778
		0.138889	0.0833333
		0.0833333	0.0555556
		0.0833333	0.0833333
		0.111111	0.0833333
		0.0277778	0.0277778
		0.0555556	0.0833333
		0	0
		0.0833333	0.0277778
		0	0
		0.0277778	0.0277778
		0.0277778	0
		0	0
		0	0.0277778
		0.0833333	0.0555556

## Sheet: Supplementary Figure 9d
		corr pair ratio			clustering coefficient			component probability
	Genotype	A1	A2	B Ctx	A1	A2	B Ctx	A1	A2	B Ctx
	Chrimson	0	0	0.031746	0	0	0	0	0	1
	Chrimson	0.031746	0	0.0634921	1	0	0.833333	1	0	1
	Chrimson	0	0	0.015873	0	0	0	0	0	0
	Chrimson	0	0	0	0	0	0	0	0	0
	Chrimson	0.015873	0	0	0	0	0	1	0	0
	Chrimson	0.0793651	0	0	0.4	0	0	1	0	0
	Chrimson	0.015873	0	0.0952381	0	0	0.266667	1	0	1
	Chrimson	0.0634921	0	0.031746	0	0	0	1	0	1
	Chrimson	0.015873	0	0	0	0	0	1	0	0
	Chrimson	0.031746	0	0	1	0	0	1	0	0
	Chrimson	0	0.015873	0.031746	0	0	0	0	1	1
	Chrimson	0	0	0.142857	0	0	0.25	0	0	1
	Chrimson	0.031746	0	0.031746	1	0	0	1	0	1
	Chrimson	0	0.0793651	0.0634921	0	0.6	0.5	0	1	1
	Chrimson	0.0634921	0	0.015873	0.833333	0	0	1	0	1
	Chrimson	0.015873	0	0	0	0	0	1	0	0
	Chrimson	0	0.0634921	0.031746	0	0.5	1	0	1	1
	Chrimson	0	0	0.047619	0	0	0.333333	0	0	1
	Chrimson	0.031746	0	0.047619	0	0	0	1	0	1
	Chrimson	0.0952381	0.031746	0.047619	0.4	0	0.666667	1	1	1
	Chrimson	0	0	0	0	0	0	0	0	0
	Chrimson	0	0	0.031746	0	0	0	0	0	1
	Chrimson	0	0	0.031746	0	0	0	0	0	1
	Chrimson	0	0	0	0	0	0	0	0	0
	Chrimson	0	0.047619	0.015873	0	0.333333	0	0	1	0
	Chrimson	0	0	0	0	0	0	0	0	0
	Chrimson	0.0634921	0.0634921	0	0.333333	0.833333	0	1	1	0
	Chrimson	0.0952381	0.031746	0.015873	0.333333	0	0	1	1	1
	Chrimson	0.015873	0	0	0	0	0	1	0	0
	Chrimson	0.015873	0	0	0	0	0	1	0	0
	Chrimson	0.015873	0.047619	0.0634921	0	0.333333	0	0	1	1
	Chrimson	0.031746	0.015873	0.0634921	0	0	0.166667	1	1	1
	Chrimson	0	0.0793651	0	0	0.6	0	0	1	0
	Chrimson	0.031746	0	0	1	0	0	1	0	0
	Chrimson	0.031746	0.0793651	0	0	0.4	0	1	1	0
	Chrimson	0.047619	0	0.015873	0.333333	0	0	1	0	1
	Chrimson	0.0793651	0	0	0.4	0	0	1	0	0
	Chrimson	0.031746	0.015873	0.0634921	0	0	0.166667	1	1	1
	Chrimson	0.047619	0	0.015873	0.333333	0	0	1	0	0
	Chrimson	0	0	0.015873	0	0	0	0	0	1
	Chrimson	0.047619	0	0.031746	0.333333	0	0	1	0	1
	Chrimson	0	0.031746	0.015873	0	1	0	0	1	1
	Chrimson	0.015873	0	0.047619	0	0	0.333333	1	0	1
	Chrimson	0.047619	0	0.031746	0.333333	0	1	1	0	1
	Chrimson	0.047619	0	0.015873	1	0	0	1	0	1
	Chrimson	0	0.031746	0.015873	0	1	0	0	1	0
	Chrimson	0.015873	0.047619	0.031746	0	0.333333	0	0	1	1
	Chrimson	0	0.015873	0	0	0	0	0	1	0
	Chrimson	0	0	0	0	0	0	0	0	0
	Chrimson	0.015873	0	0	0	0	0	0	0	0
	Chrimson	0.015873	0	0.015873	0	0	0	1	0	1
	Chrimson	0.015873	0	0.0952381	0	0	0.466667	1	0	1
	Chrimson	0.0793651	0.015873	0.031746	0.6	0	0	1	1	1
	Chrimson	0.015873	0	0	0	0	0	1	0	0
	Chrimson	0.031746	0	0.015873	0	0	0	1	0	1
	Chrimson	0	0	0	0	0	0	0	0	0
	Chrimson	0.015873	0	0.015873	0	0	0	0	0	1
	Chrimson	0.031746	0.031746	0.031746	0	0	0	1	1	1
	Chrimson	0	0	0.0793651	0	0	0.1	0	0	1
	Chrimson	0.031746	0.015873	0.015873	0	0	0	1	1	1
	Chrimson	0.031746	0.031746	0.015873	1	0	0	1	1	1
	Chrimson	0.031746	0	0.047619	1	0	0.333333	1	0	1
	Chrimson	0	0	0.031746	0	0	1	0	0	1
	Chrimson	0	0.031746	0.031746	0	1	0	0	1	1
	Chrimson	0.0454545	0.0454545	0.0454545	0	0	0	1	1	0
	Chrimson	0	0.0454545	0	0	0	0	0	0	0
	Chrimson	0	0.0454545	0.136364	0	0	0	0	1	1
	Chrimson	0.0454545	0	0	0	0	0	0	0	0
	Chrimson	0	0	0	0	0	0	0	0	0
	Chrimson	0	0.136364	0.0454545	0	0	0	0	1	1
	Chrimson	0	0	0.0909091	0	0	0	0	0	1
	Chrimson	0	0	0.0454545	0	0	0	0	0	0
	Chrimson	0.0909091	0	0.0454545	0	0	0	1	0	0
	Chrimson	0	0.0454545	0	0	0	0	0	0	0
	Chrimson	0	0.0454545	0	0	0	0	0	0	0
	Chrimson	0	0	0	0	0	0	0	0	0
	Chrimson	0	0.0454545	0	0	0	0	0	0	0
	Chrimson	0.0454545	0	0	0	0	0	0	0	0
	Chrimson	0	0	0.0454545	0	0	0	0	0	1
	Chrimson	0	0	0.0454545	0	0	0	0	0	1
	Chrimson	0.0454545	0	0	0	0	0	1	0	0
	Chrimson	0	0	0	0	0	0	0	0	0
	Chrimson	0	0	0	0	0	0	0	0	0
	Chrimson	0	0.0454545	0	0	0	0	0	1	0
	Chrimson	0	0	0	0	0	0	0	0	0
	Chrimson	0	0	0	0	0	0	0	0	0
	Chrimson	0	0	0.0454545	0	0	0	0	0	0
	Chrimson	0	0.121212	0.0606061	0	0.166667	1	0	1	1
	Chrimson	0.0606061	0.030303	0	0	0	0	1	0	0
	Chrimson	0	0.0909091	0.0606061	0	0	1	0	1	1
	Chrimson	0	0.030303	0.0606061	0	0	0	0	0	1
	Chrimson	0.030303	0	0	0	0	0	0	0	0
	Chrimson	0.030303	0	0	0	0	0	0	0	0
	Chrimson	0.030303	0	0	0	0	0	0	0	0
	Chrimson	0.030303	0.030303	0	0	0	0	1	0	0
	Chrimson	0	0	0	0	0	0	0	0	0
	Chrimson	0.030303	0.030303	0	0	0	0	0	1	0
	Chrimson	0	0.121212	0	0	0.5	0	0	1	0
	Chrimson	0.030303	0	0	0	0	0	0	0	0
	Chrimson	0.030303	0.030303	0	0	0	0	0	0	0
	Chrimson	0	0	0	0	0	0	0	0	0
	Chrimson	0.030303	0.030303	0.030303	0	0	0	0	0	0
	Chrimson	0	0	0	0	0	0	0	0	0
	Chrimson	0.030303	0	0	0	0	0	1	0	0
	Chrimson	0.030303	0	0	0	0	0	0	0	0
	Chrimson	0	0	0	0	0	0	0	0	0
	Chrimson	0	0	0	0	0	0	0	0	0
	Chrimson	0	0.030303	0	0	0	0	0	1	0
	Chrimson	0	0	0.0909091	0	0	0.333333	0	0	1
	Chrimson	0.030303	0.0606061	0.030303	0	0	0	1	1	0
	Chrimson	0.030303	0.0909091	0	0	0.666667	0	0	1	0
	Chrimson	0.030303	0.0606061	0	0	1	0	1	1	0
	Chrimson	0	0	0	0	0	0	0	0	0
	Chrimson	0.0606061	0.151515	0	0	0.4	0	1	1	0
	Chrimson	0.030303	0	0	0	0	0	0	0	0
	Chrimson	0	0.030303	0.030303	0	0	0	0	0	1
	Chrimson	0	0.0606061	0.0909091	0	0	0	0	1	1
	Chrimson	0.030303	0	0	0	0	0	1	0	0
	Chrimson	0.030303	0	0	0	0	0	1	0	0
	Chrimson	0.0606061	0	0	0	0	0	1	0	0
	Chrimson	0	0.0909091	0.030303	0	0.333333	0	0	1	1
	Chrimson	0	0	0	0	0	0	0	0	0
	Chrimson	0.0487805	0	0.0243902	0	0	0	1	0	0
	Chrimson	0.0243902	0.0243902	0	0	0	0	0	0	0
	Chrimson	0	0.0243902	0.0243902	0	0	0	0	0	0
	Chrimson	0.0731707	0	0	0.333333	0	0	1	0	0
	Chrimson	0	0.0243902	0.0243902	0	0	0	0	1	0
	Chrimson	0.0487805	0	0	0	0	0	1	0	0
	Chrimson	0	0	0	0	0	0	0	0	0
	Chrimson	0.0487805	0.0487805	0.0243902	1	1	0	1	1	0
	Chrimson	0.0243902	0	0	0	0	0	0	0	0
	Chrimson	0.0487805	0.097561	0	1	0.666667	0	1	1	0
	Chrimson	0	0.0243902	0	0	0	0	0	1	0
	Chrimson	0	0.0243902	0	0	0	0	0	1	0
	Chrimson	0	0.0243902	0.0243902	0	0	0	0	0	0
	Chrimson	0.0487805	0.0731707	0.0243902	1	0.666667	0	1	1	0
	Chrimson	0	0	0	0	0	0	0	0	0
	Chrimson	0.0243902	0	0	0	0	0	1	0	0
	Chrimson	0.0243902	0	0.0243902	0	0	0	1	0	0
	Chrimson	0.0243902	0	0	0	0	0	0	0	0
	Chrimson	0.0731707	0.0243902	0	0	0	0	1	0	0
	Chrimson	0	0	0.0243902	0	0	0	0	0	0
	Chrimson	0.0487805	0.0731707	0	1	1	0	1	1	0
	Chrimson	0	0.146341	0	0	0.333333	0	0	1	0
	Chrimson	0.0487805	0	0	0	0	0	1	0	0
	Chrimson	0	0	0.0243902	0	0	0	0	0	0
	Chrimson	0.0243902	0	0	0	0	0	1	0	0
	Chrimson	0.0243902	0.0243902	0	0	0	0	1	0	0
	Chrimson	0.0243902	0.0487805	0	0	0	0	1	1	0
	Chrimson	0.0243902	0	0	0	0	0	1	0	0
	Chrimson	0	0.0487805	0.0243902	0	0	0	0	1	0
	Chrimson	0	0	0	0	0	0	0	0	0
	Chrimson	0	0	0	0	0	0	0	0	0
	Chrimson	0.0487805	0.0731707	0.0243902	1	1	0	1	1	1
	Chrimson	0	0.0243902	0	0	0	0	0	1	0
	Chrimson	0.0243902	0.0243902	0	0	0	0	1	0	0
	Chrimson	0.0243902	0.0243902	0	0	0	0	1	0	0
	Chrimson	0	0	0.0731707	0	0	0	0	0	1
	Chrimson	0.0487805	0	0	0	0	0	1	0	0
	Chrimson	0.0487805	0	0	0	0	0	1	0	0
	Chrimson	0.0243902	0.0243902	0.0243902	0	0	0	0	1	1
	Chrimson	0	0.0243902	0.0243902	0	0	0	0	0	1
	Chrimson	0	0	0	0	0	0	0	0	0
	Chrimson	0.0769231	0	0	0	0	0	1	0	0
	Chrimson	0	0	0.0384615	0	0	0	0	0	0
	Chrimson	0	0	0	0	0	0	0	0	0
	Chrimson	0	0.0384615	0	0	0	0	0	0	0
	Chrimson	0	0.0384615	0	0	0	0	0	0	0
	Chrimson	0	0.0384615	0	0	0	0	0	0	0
	Chrimson	0	0	0	0	0	0	0	0	0
	Chrimson	0	0	0	0	0	0	0	0	0
	Chrimson	0	0	0	0	0	0	0	0	0
	Chrimson	0	0	0	0	0	0	0	0	0
	Chrimson	0.0384615	0.0384615	0	0	0	0	0	0	0
	Chrimson	0	0	0	0	0	0	0	0	0
	Chrimson	0.0384615	0.0384615	0	0	0	0	1	0	0
	Chrimson	0.0384615	0	0.0384615	0	0	0	0	0	0
	Chrimson	0.0384615	0.0384615	0	0	0	0	0	0	0
	Chrimson	0	0	0	0	0	0	0	0	0
	Chrimson	0	0	0	0	0	0	0	0	0
	Chrimson	0.0384615	0	0.0384615	0	0	0	1	0	0
	Chrimson	0	0	0	0	0	0	0	0	0
	Chrimson	0.0384615	0	0	0	0	0	0	0	0
	Chrimson	0	0	0	0	0	0	0	0	0
	Chrimson	0	0.0384615	0	0	0	0	0	0	0
	Chrimson	0	0	0	0	0	0	0	0	0
	Chrimson	0	0	0	0	0	0	0	0	0
	Chrimson	0	0	0	0	0	0	0	0	0
	Chrimson	0.0384615	0.0384615	0.0384615	0	0	0	0	0	0
	Chrimson	0.0384615	0	0	0	0	0	0	0	0
	mCherry	0.0408163	0.0408163	0.122449	0	1	0.266667	1	1	1
	mCherry	0.0408163	0.0204082	0.0204082	0	0	0	1	1	0
	mCherry	0.0204082	0.0408163	0.0204082	0	0	0	1	1	1
	mCherry	0.0408163	0.0408163	0.0408163	0	0	1	1	1	1
	mCherry	0.102041	0.0204082	0.0408163	0.2	0	1	1	1	1
	mCherry	0.0204082	0.0408163	0	0	0	0	1	1	0
	mCherry	0	0.0612245	0.0204082	0	0	0	0	1	0
	mCherry	0	0.0204082	0.0204082	0	0	0	0	1	1
	mCherry	0	0.0204082	0.0204082	0	0	0	0	1	1
	mCherry	0.0612245	0.0612245	0.0408163	0.333333	0.333333	1	1	1	1
	mCherry	0.0204082	0.0408163	0	0	0	0	1	1	0
	mCherry	0.0204082	0	0.0408163	0	0	1	1	0	1
	mCherry	0.0204082	0.142857	0.0612245	0	0.333333	0	0	1	1
	mCherry	0.0408163	0.0204082	0	1	0	0	1	1	0
	mCherry	0.0612245	0	0	0	0	0	1	0	0
	mCherry	0	0.0816327	0.0408163	0	0.5	1	0	1	1
	mCherry	0.0204082	0	0	0	0	0	1	0	0
	mCherry	0.0204082	0.0204082	0.0612245	0	0	0.333333	0	1	1
	mCherry	0.0408163	0	0	1	0	0	1	0	0
	mCherry	0.0204082	0.0408163	0.0612245	0	0	0	0	1	1
	mCherry	0.0612245	0.0816327	0.0612245	0.333333	0.666667	0	1	1	1
	mCherry	0	0.0816327	0.0612245	0	0.666667	0	0	1	1
	mCherry	0	0.0204082	0.0204082	0	0	0	0	1	1
	mCherry	0.0408163	0.0612245	0.0612245	0	0	1	1	1	1
	mCherry	0	0.0816327	0	0	0.5	0	0	1	0
	mCherry	0.0408163	0.0612245	0.0612245	1	0.333333	0.333333	1	1	1
	mCherry	0	0.0612245	0	0	1	0	0	1	0
	mCherry	0.0816327	0.0408163	0.0816327	0	1	0.5	1	1	1
	mCherry	0	0.0408163	0.0612245	0	1	0	0	1	1
	mCherry	0.0408163	0.0612245	0.0204082	0	0.333333	0	1	1	0
	mCherry	0	0.0204082	0.0612245	0	0	0	0	1	1
	mCherry	0	0.0408163	0	0	0	0	0	1	0
	mCherry	0.0408163	0.142857	0.0204082	0	0.333333	0	1	1	1
	mCherry	0.0408163	0.0408163	0	0	0	0	1	1	0
	mCherry	0	0.122449	0.0408163	0	0.466667	0	0	1	1
	mCherry	0.0612245	0.0816327	0.0816327	0.333333	0.666667	0.166667	1	1	1
	mCherry	0.0612245	0.0612245	0.0612245	0	1	0.666667	1	1	1
	mCherry	0.0408163	0.0408163	0.0204082	0	0	0	1	1	0
	mCherry	0.0612245	0	0.102041	0.333333	0	0.3	1	0	1
	mCherry	0	0	0	0	0	0	0	0	0
	mCherry	0	0.0816327	0.0816327	0	0.833333	0.166667	0	1	1
	mCherry	0.0204082	0.0204082	0.0204082	0	0	0	1	1	1
	mCherry	0	0.0408163	0.0204082	0	0	0	0	1	1
	mCherry	0.0204082	0	0.0408163	0	0	0	1	0	1
	mCherry	0.0408163	0	0	0	0	0	1	0	0
	mCherry	0.0204082	0.102041	0.0816327	0	0.3	0.333333	1	1	1
	mCherry	0.0408163	0.122449	0.0816327	0	0.266667	0.5	1	1	1
	mCherry	0.0204082	0	0	0	0	0	1	0	0
	mCherry	0.0204082	0.0408163	0	0	0	0	0	1	0
	mCherry	0	0.0612245	0.0816327	0	1	0.666667	0	1	1
	mCherry	0.0196078	0.0196078	0.0196078	0	0	0	0	1	0
	mCherry	0	0.0588235	0	0	0.666667	0	0	1	0
	mCherry	0.0196078	0.137255	0	0	0.428571	0	1	1	0
	mCherry	0.0196078	0.0392157	0.0196078	0	1	0	1	1	1
	mCherry	0	0.0196078	0.0392157	0	0	0	0	1	1
	mCherry	0	0.196078	0.0392157	0	0.266667	0	0	1	1
	mCherry	0	0	0.0196078	0	0	0	0	0	0
	mCherry	0.0196078	0	0	0	0	0	1	0	0
	mCherry	0	0.0392157	0	0	1	0	0	1	0
	mCherry	0.0196078	0.117647	0	0	0.4	0	1	1	0
	mCherry	0.0588235	0.0392157	0	0.666667	1	0	1	1	0
	mCherry	0	0.0784314	0	0	0.333333	0	0	1	0
	mCherry	0	0.0196078	0	0	0	0	0	0	0
	mCherry	0.0392157	0.0980392	0	0	0.7	0	1	1	0
	mCherry	0.0196078	0.0588235	0	0	1	0	0	1	0
	mCherry	0	0.0588235	0.0392157	0	1	0	0	1	1
	mCherry	0.0196078	0.0196078	0.0196078	0	0	0	1	1	0
	mCherry	0	0.0196078	0	0	0	0	0	1	0
	mCherry	0	0.0392157	0	0	1	0	0	1	0
	mCherry	0.0588235	0	0.0196078	0.333333	0	0	1	0	0
	mCherry	0	0.0196078	0	0	0	0	0	0	0
	mCherry	0.0196078	0.0392157	0	0	1	0	1	1	0
	mCherry	0	0.0784314	0	0	1	0	0	1	0
	mCherry	0.0196078	0	0.0196078	0	0	0	0	0	0
	mCherry	0	0	0	0	0	0	0	0	0
	mCherry	0	0.0196078	0	0	0	0	0	1	0
	mCherry	0	0.0196078	0.0196078	0	0	0	0	0	0
	mCherry	0	0	0	0	0	0	0	0	0
	mCherry	0	0.0588235	0.0588235	0	1	0	0	1	1
	mCherry	0.0196078	0.0392157	0	0	1	0	0	1	0
	mCherry	0	0.0784314	0	0	0.333333	0	0	1	0
	mCherry	0.0392157	0	0.0392157	0	0	0	1	0	1
	mCherry	0	0.0588235	0.0392157	0	1	0	0	1	1
	mCherry	0.0588235	0.0392157	0.0196078	0.666667	1	0	1	1	0
	mCherry	0	0	0.0196078	0	0	0	0	0	1
	mCherry	0	0	0	0	0	0	0	0	0
	mCherry	0	0.0588235	0.0196078	0	0.666667	0	0	1	1
	mCherry	0.0392157	0.0196078	0.0392157	0	0	0	1	0	1
	mCherry	0	0	0	0	0	0	0	0	0
	mCherry	0.0588235	0.0392157	0	0	1	0	1	1	0
	mCherry	0.0196078	0	0	0	0	0	0	0	0
	mCherry	0	0.0392157	0.0196078	0	1	0	0	1	0
	mCherry	0.0196078	0.0784314	0	0	0.333333	0	0	1	0
	mCherry	0	0.0196078	0	0	0	0	0	1	0
	mCherry	0	0.0392157	0	0	1	0	0	1	0
	mCherry	0	0.0392157	0.0196078	0	0	0	0	1	1
	mCherry	0.0392157	0	0.0196078	1	0	0	1	0	0
	mCherry	0.0392157	0.0588235	0.0196078	0	0.333333	0	1	1	1
	mCherry	0	0	0	0	0	0	0	0	0
	mCherry	0.0196078	0	0	0	0	0	1	0	0
	mCherry	0.0588235	0.0588235	0.0196078	0	0.666667	0	1	1	0
	mCherry	0	0.0392157	0.0392157	0	0	0	0	1	1
